# Supplementary material for: Polariton probing of attometre displacement and nanoscale strain in ultrashort acoustic pulses
Source: Nat Mater. 2025 May 15;24(8):1209–14. doi: 10.1038/s41563-025-02229-3 (PMC12310516; doi:10.1038/s41563-025-02229-3)
Supplement: Supplementary file 2 — Simulated curves and a colour map presented in Fig. 1a–f. Each panel is presented in a separate sheet with the corresponding name. [file 41563_2025_2229_MOESM2_ESM.xlsx]

## Sheet: 1a
Depth (nm)	Stress (a.u.)
0	1
0.1	0.987217
0.2	0.974598
0.3	0.96214
0.4	0.949842
0.5	0.9377
0.6	0.925714
0.7	0.913881
0.8	0.902199
0.9	0.890667
1	0.879282
1.1	0.868042
1.2	0.856946
1.3	0.845992
1.4	0.835178
1.5	0.824502
1.6	0.813963
1.7	0.803559
1.8	0.793287
1.9	0.783147
2	0.773136
2.1	0.763253
2.2	0.753497
2.3	0.743865
2.4	0.734357
2.5	0.72497
2.6	0.715703
2.7	0.706554
2.8	0.697523
2.9	0.688606
3	0.679804
3.1	0.671115
3.2	0.662536
3.3	0.654067
3.4	0.645706
3.5	0.637452
3.6	0.629304
3.7	0.62126
3.8	0.613319
3.9	0.605479
4	0.597739
4.1	0.590099
4.2	0.582556
4.3	0.575109
4.4	0.567758
4.5	0.5605
4.6	0.553336
4.7	0.546262
4.8	0.53928
4.9	0.532386
5	0.525581
5.1	0.518863
5.2	0.51223
5.3	0.505683
5.4	0.499219
5.5	0.492837
5.6	0.486538
5.7	0.480318
5.8	0.474179
5.9	0.468118
6	0.462134
6.1	0.456226
6.2	0.450395
6.3	0.444637
6.4	0.438954
6.5	0.433343
6.6	0.427804
6.7	0.422335
6.8	0.416937
6.9	0.411607
7	0.406346
7.1	0.401151
7.2	0.396024
7.3	0.390962
7.4	0.385964
7.5	0.38103
7.6	0.37616
7.7	0.371352
7.8	0.366605
7.9	0.361918
8	0.357292
8.1	0.352725
8.2	0.348216
8.3	0.343765
8.4	0.339371
8.5	0.335033
8.6	0.33075
8.7	0.326523
8.8	0.322349
8.9	0.318228
9	0.31416
9.1	0.310145
9.2	0.30618
9.3	0.302266
9.4	0.298403
9.5	0.294588
9.6	0.290823
9.7	0.287105
9.8	0.283435
9.9	0.279812
10	0.276235
10.1	0.272704
10.2	0.269219
10.3	0.265777
10.4	0.26238
10.5	0.259026
10.6	0.255715
10.7	0.252446
10.8	0.249219
10.9	0.246034
11	0.242889
11.1	0.239784
11.2	0.236719
11.3	0.233693
11.4	0.230706
11.5	0.227757
11.6	0.224845
11.7	0.221971
11.8	0.219134
11.9	0.216333
12	0.213568
12.1	0.210838
12.2	0.208143
12.3	0.205482
12.4	0.202855
12.5	0.200262
12.6	0.197702
12.7	0.195175
12.8	0.19268
12.9	0.190218
13	0.187786
13.1	0.185386
13.2	0.183016
13.3	0.180677
13.4	0.178367
13.5	0.176087
13.6	0.173836
13.7	0.171614
13.8	0.16942
13.9	0.167255
14	0.165117
14.1	0.163006
14.2	0.160923
14.3	0.158866
14.4	0.156835
14.5	0.15483
14.6	0.152851
14.7	0.150897
14.8	0.148968
14.9	0.147064
15	0.145184
15.1	0.143328
15.2	0.141496
15.3	0.139688
15.4	0.137902
15.5	0.136139
15.6	0.134399
15.7	0.132681
15.8	0.130985
15.9	0.129311
16	0.127658
16.1	0.126026
16.2	0.124415
16.3	0.122825
16.4	0.121255
16.5	0.119705
16.6	0.118175
16.7	0.116664
16.8	0.115173
16.9	0.1137
17	0.112247
17.1	0.110812
17.2	0.109396
17.3	0.107997
17.4	0.106617
17.5	0.105254
17.6	0.103909
17.7	0.10258
17.8	0.101269
17.9	0.0999747
18	0.0986968
18.1	0.0974352
18.2	0.0961897
18.3	0.0949602
18.4	0.0937463
18.5	0.092548
18.6	0.091365
18.7	0.0901971
18.8	0.0890441
18.9	0.0879059
19	0.0867823
19.1	0.085673
19.2	0.0845778
19.3	0.0834967
19.4	0.0824294
19.5	0.0813757
19.6	0.0803355
19.7	0.0793086
19.8	0.0782949
19.9	0.0772941
20	0.076306
20.1	0.0753307
20.2	0.0743677
20.3	0.0734171
20.4	0.0724787
20.5	0.0715522
20.6	0.0706376
20.7	0.0697346
20.8	0.0688432
20.9	0.0679632
21	0.0670945
21.1	0.0662368
21.2	0.0653902
21.3	0.0645543
21.4	0.0637291
21.5	0.0629145
21.6	0.0621103
21.7	0.0613164
21.8	0.0605326
21.9	0.0597588
22	0.0589949
22.1	0.0582408
22.2	0.0574964
22.3	0.0567614
22.4	0.0560359
22.5	0.0553196
22.6	0.0546124
22.7	0.0539144
22.8	0.0532252
22.9	0.0525448
23	0.0518732
23.1	0.0512101
23.2	0.0505555
23.3	0.0499093
23.4	0.0492713
23.5	0.0486415
23.6	0.0480197
23.7	0.0474059
23.8	0.0467999
23.9	0.0462017
24	0.0456111
24.1	0.0450281
24.2	0.0444525
24.3	0.0438843
24.4	0.0433233
24.5	0.0427695
24.6	0.0422228
24.7	0.0416831
24.8	0.0411503
24.9	0.0406243
25	0.040105
25.1	0.0395924
25.2	0.0390863
25.3	0.0385866
25.4	0.0380934
25.5	0.0376065
25.6	0.0371258
25.7	0.0366512
25.8	0.0361827
25.9	0.0357202
26	0.0352636
26.1	0.0348128
26.2	0.0343678
26.3	0.0339285
26.4	0.0334948
26.5	0.0330667
26.6	0.032644
26.7	0.0322267
26.8	0.0318148
26.9	0.0314081
27	0.0310066
27.1	0.0306103
27.2	0.030219
27.3	0.0298327
27.4	0.0294514
27.5	0.0290749
27.6	0.0287033
27.7	0.0283364
27.8	0.0279742
27.9	0.0276166
28	0.0272636
28.1	0.0269151
28.2	0.026571
28.3	0.0262314
28.4	0.0258961
28.5	0.025565
28.6	0.0252383
28.7	0.0249156
28.8	0.0245972
28.9	0.0242827
29	0.0239723
29.1	0.0236659
29.2	0.0233634
29.3	0.0230648
29.4	0.0227699
29.5	0.0224789
29.6	0.0221915
29.7	0.0219079
29.8	0.0216278
29.9	0.0213514
30	0.0210784
30.1	0.020809
30.2	0.020543
30.3	0.0202804
30.4	0.0200212
30.5	0.0197653
30.6	0.0195126
30.7	0.0192632
30.8	0.0190169
30.9	0.0187739
31	0.0185339
31.1	0.018297
31.2	0.0180631
31.3	0.0178322
31.4	0.0176042
31.5	0.0173792
31.6	0.0171571
31.7	0.0169378
31.8	0.0167212
31.9	0.0165075
32	0.0162965
32.1	0.0160882
32.2	0.0158825
32.3	0.0156795
32.4	0.0154791
32.5	0.0152812
32.6	0.0150859
32.7	0.0148931
32.8	0.0147027
32.9	0.0145147
33	0.0143292
33.1	0.014146
33.2	0.0139652
33.3	0.0137867
33.4	0.0136105
33.5	0.0134365
33.6	0.0132647
33.7	0.0130952
33.8	0.0129278
33.9	0.0127625
34	0.0125994
34.1	0.0124384
34.2	0.0122794
34.3	0.0121224
34.4	0.0119674
34.5	0.0118145
34.6	0.0116634
34.7	0.0115144
34.8	0.0113672
34.9	0.0112219
35	0.0110784
35.1	0.0109368
35.2	0.010797
35.3	0.010659
35.4	0.0105228
35.5	0.0103882
35.6	0.0102555
35.7	0.0101244
35.8	0.00999495
35.9	0.00986718
36	0.00974106
36.1	0.00961654
36.2	0.00949362
36.3	0.00937226
36.4	0.00925246
36.5	0.00913419
36.6	0.00901743
36.7	0.00890216
36.8	0.00878837
36.9	0.00867603
37	0.00856513
37.1	0.00845565
37.2	0.00834756
37.3	0.00824086
37.4	0.00813552
37.5	0.00803152
37.6	0.00792886
37.7	0.00782751
37.8	0.00772745
37.9	0.00762868
38	0.00753116
38.1	0.00743489
38.2	0.00733986
38.3	0.00724603
38.4	0.00715341
38.5	0.00706197
38.6	0.0069717
38.7	0.00688258
38.8	0.00679461
38.9	0.00670775
39	0.00662201
39.1	0.00653736
39.2	0.0064538
39.3	0.0063713
39.4	0.00628986
39.5	0.00620946
39.6	0.00613009
39.7	0.00605173
39.8	0.00597437
39.9	0.005898
40	0.00582261
40.1	0.00574818
40.2	0.00567471
40.3	0.00560217
40.4	0.00553056
40.5	0.00545986
40.6	0.00539007
40.7	0.00532117
40.8	0.00525315
40.9	0.00518601
41	0.00511972
41.1	0.00505427
41.2	0.00498966
41.3	0.00492588
41.4	0.00486292
41.5	0.00480076
41.6	0.00473939
41.7	0.00467881
41.8	0.004619
41.9	0.00455996
42	0.00450167
42.1	0.00444413
42.2	0.00438732
42.3	0.00433124
42.4	0.00427587
42.5	0.00422122
42.6	0.00416726
42.7	0.00411399
42.8	0.0040614
42.9	0.00400949
43	0.00395824
43.1	0.00390764
43.2	0.00385769
43.3	0.00380838
43.4	0.0037597
43.5	0.00371164
43.6	0.00366419
43.7	0.00361736
43.8	0.00357112
43.9	0.00352547
44	0.0034804
44.1	0.00343592
44.2	0.003392
44.3	0.00334864
44.4	0.00330583
44.5	0.00326358
44.6	0.00322186
44.7	0.00318067
44.8	0.00314002
44.9	0.00309988
45	0.00306025
45.1	0.00302114
45.2	0.00298252
45.3	0.00294439
45.4	0.00290676
45.5	0.0028696
45.6	0.00283292
45.7	0.00279671
45.8	0.00276096
45.9	0.00272567
46	0.00269083
46.1	0.00265643
46.2	0.00262247
46.3	0.00258895
46.4	0.00255586
46.5	0.00252319
46.6	0.00249093
46.7	0.00245909
46.8	0.00242766
46.9	0.00239663
47	0.00236599
47.1	0.00233575
47.2	0.00230589
47.3	0.00227642
47.4	0.00224732
47.5	0.00221859
47.6	0.00219023
47.7	0.00216224
47.8	0.0021346
47.9	0.00210731
48	0.00208037
48.1	0.00205378
48.2	0.00202753
48.3	0.00200161
48.4	0.00197603
48.5	0.00195077
48.6	0.00192583
48.7	0.00190121
48.8	0.00187691
48.9	0.00185292
49	0.00182923
49.1	0.00180585
49.2	0.00178277
49.3	0.00175998
49.4	0.00173748
49.5	0.00171527
49.6	0.00169335
49.7	0.0016717
49.8	0.00165033
49.9	0.00162924
50	0.00160841

## Sheet: 1b
z (um)	Strain (a.u.)
-7e-07	1.2206e-09
-6.99e-07	1.23799e-09
-6.98e-07	1.25187e-09
-6.97e-07	1.26218e-09
-6.96e-07	1.26887e-09
-6.95e-07	1.27192e-09
-6.94e-07	1.27127e-09
-6.93e-07	1.2669e-09
-6.92e-07	1.25881e-09
-6.91e-07	1.24701e-09
-6.9e-07	1.23151e-09
-6.89e-07	1.21233e-09
-6.88e-07	1.18948e-09
-6.87e-07	1.16305e-09
-6.86e-07	1.13308e-09
-6.85e-07	1.09964e-09
-6.84e-07	1.06281e-09
-6.83e-07	1.02266e-09
-6.82e-07	9.79315e-10
-6.81e-07	9.32888e-10
-6.8e-07	8.83496e-10
-6.79e-07	8.31256e-10
-6.78e-07	7.7631e-10
-6.77e-07	7.18816e-10
-6.76e-07	6.58934e-10
-6.75e-07	5.96825e-10
-6.74e-07	5.3265e-10
-6.73e-07	4.66593e-10
-6.72e-07	3.98848e-10
-6.71e-07	3.29606e-10
-6.7e-07	2.59063e-10
-6.69e-07	1.87413e-10
-6.68e-07	1.14868e-10
-6.67e-07	4.16403e-11
-6.66e-07	-3.20558e-11
-6.65e-07	-1.06007e-10
-6.64e-07	-1.79997e-10
-6.63e-07	-2.53809e-10
-6.62e-07	-3.27221e-10
-6.61e-07	-4.00014e-10
-6.6e-07	-4.71969e-10
-6.59e-07	-5.42871e-10
-6.58e-07	-6.12509e-10
-6.57e-07	-6.80672e-10
-6.56e-07	-7.47151e-10
-6.55e-07	-8.11736e-10
-6.54e-07	-8.74231e-10
-6.53e-07	-9.3445e-10
-6.52e-07	-9.92207e-10
-6.51e-07	-1.04732e-09
-6.5e-07	-1.0996e-09
-6.49e-07	-1.14889e-09
-6.48e-07	-1.19504e-09
-6.47e-07	-1.23791e-09
-6.46e-07	-1.27735e-09
-6.45e-07	-1.31321e-09
-6.44e-07	-1.3454e-09
-6.43e-07	-1.37381e-09
-6.42e-07	-1.39834e-09
-6.41e-07	-1.4189e-09
-6.4e-07	-1.43539e-09
-6.39e-07	-1.44778e-09
-6.38e-07	-1.45603e-09
-6.37e-07	-1.46008e-09
-6.36e-07	-1.4599e-09
-6.35e-07	-1.45548e-09
-6.34e-07	-1.44682e-09
-6.33e-07	-1.43396e-09
-6.32e-07	-1.41689e-09
-6.31e-07	-1.39566e-09
-6.3e-07	-1.3703e-09
-6.29e-07	-1.3409e-09
-6.28e-07	-1.30754e-09
-6.27e-07	-1.27029e-09
-6.26e-07	-1.22925e-09
-6.25e-07	-1.18451e-09
-6.24e-07	-1.13623e-09
-6.23e-07	-1.08454e-09
-6.22e-07	-1.02956e-09
-6.21e-07	-9.71449e-10
-6.2e-07	-9.1037e-10
-6.19e-07	-8.46507e-10
-6.18e-07	-7.80041e-10
-6.17e-07	-7.11152e-10
-6.16e-07	-6.40033e-10
-6.15e-07	-5.66896e-10
-6.14e-07	-4.91955e-10
-6.13e-07	-4.15428e-10
-6.12e-07	-3.3753e-10
-6.11e-07	-2.58485e-10
-6.1e-07	-1.78528e-10
-6.09e-07	-9.78954e-11
-6.08e-07	-1.68219e-11
-6.07e-07	6.44565e-11
-6.06e-07	1.45702e-10
-6.05e-07	2.26675e-10
-6.04e-07	3.07136e-10
-6.03e-07	3.86847e-10
-6.02e-07	4.65568e-10
-6.01e-07	5.43071e-10
-6e-07	6.19128e-10
-5.99e-07	6.93513e-10
-5.98e-07	7.66001e-10
-5.97e-07	8.36368e-10
-5.96e-07	9.04415e-10
-5.95e-07	9.69942e-10
-5.94e-07	1.03275e-09
-5.93e-07	1.09265e-09
-5.92e-07	1.14945e-09
-5.91e-07	1.20299e-09
-5.9e-07	1.25312e-09
-5.89e-07	1.29968e-09
-5.88e-07	1.34253e-09
-5.87e-07	1.38152e-09
-5.86e-07	1.41656e-09
-5.85e-07	1.44754e-09
-5.84e-07	1.47437e-09
-5.83e-07	1.49694e-09
-5.82e-07	1.51519e-09
-5.81e-07	1.52909e-09
-5.8e-07	1.53858e-09
-5.79e-07	1.54363e-09
-5.78e-07	1.54421e-09
-5.77e-07	1.54033e-09
-5.76e-07	1.532e-09
-5.75e-07	1.51925e-09
-5.74e-07	1.50211e-09
-5.73e-07	1.4806e-09
-5.72e-07	1.45482e-09
-5.71e-07	1.42483e-09
-5.7e-07	1.39074e-09
-5.69e-07	1.35262e-09
-5.68e-07	1.31058e-09
-5.67e-07	1.26476e-09
-5.66e-07	1.2153e-09
-5.65e-07	1.16235e-09
-5.64e-07	1.10604e-09
-5.63e-07	1.04654e-09
-5.62e-07	9.84039e-10
-5.61e-07	9.18725e-10
-5.6e-07	8.50787e-10
-5.59e-07	7.80417e-10
-5.58e-07	7.07822e-10
-5.57e-07	6.33225e-10
-5.56e-07	5.56848e-10
-5.55e-07	4.78914e-10
-5.54e-07	3.99647e-10
-5.53e-07	3.19282e-10
-5.52e-07	2.38059e-10
-5.51e-07	1.56218e-10
-5.5e-07	7.40002e-11
-5.49e-07	-8.35511e-12
-5.48e-07	-9.06068e-11
-5.47e-07	-1.72514e-10
-5.46e-07	-2.53836e-10
-5.45e-07	-3.34331e-10
-5.44e-07	-4.13763e-10
-5.43e-07	-4.91905e-10
-5.42e-07	-5.68533e-10
-5.41e-07	-6.43421e-10
-5.4e-07	-7.16345e-10
-5.39e-07	-7.87092e-10
-5.38e-07	-8.55468e-10
-5.37e-07	-9.21278e-10
-5.36e-07	-9.84331e-10
-5.35e-07	-1.04443e-09
-5.34e-07	-1.10141e-09
-5.33e-07	-1.15513e-09
-5.32e-07	-1.20542e-09
-5.31e-07	-1.25215e-09
-5.3e-07	-1.29517e-09
-5.29e-07	-1.33436e-09
-5.28e-07	-1.36964e-09
-5.27e-07	-1.4009e-09
-5.26e-07	-1.42806e-09
-5.25e-07	-1.45103e-09
-5.24e-07	-1.46977e-09
-5.23e-07	-1.48423e-09
-5.22e-07	-1.49439e-09
-5.21e-07	-1.50022e-09
-5.2e-07	-1.50169e-09
-5.19e-07	-1.49883e-09
-5.18e-07	-1.49166e-09
-5.17e-07	-1.48023e-09
-5.16e-07	-1.46454e-09
-5.15e-07	-1.44466e-09
-5.14e-07	-1.42068e-09
-5.13e-07	-1.39267e-09
-5.12e-07	-1.36074e-09
-5.11e-07	-1.32496e-09
-5.1e-07	-1.28545e-09
-5.09e-07	-1.24236e-09
-5.08e-07	-1.19583e-09
-5.07e-07	-1.14599e-09
-5.06e-07	-1.093e-09
-5.05e-07	-1.03701e-09
-5.04e-07	-9.78222e-10
-5.03e-07	-9.16806e-10
-5.02e-07	-8.5295e-10
-5.01e-07	-7.8684e-10
-5e-07	-7.18684e-10
-4.99e-07	-6.48694e-10
-4.98e-07	-5.7708e-10
-4.97e-07	-5.04056e-10
-4.96e-07	-4.29836e-10
-4.95e-07	-3.54645e-10
-4.94e-07	-2.7871e-10
-4.93e-07	-2.02255e-10
-4.92e-07	-1.25507e-10
-4.91e-07	-4.86908e-11
-4.9e-07	2.79701e-11
-4.89e-07	1.04251e-10
-4.88e-07	1.79929e-10
-4.87e-07	2.5478e-10
-4.86e-07	3.2859e-10
-4.85e-07	4.01153e-10
-4.84e-07	4.72261e-10
-4.83e-07	5.41708e-10
-4.82e-07	6.0929e-10
-4.81e-07	6.74822e-10
-4.8e-07	7.38128e-10
-4.79e-07	7.99034e-10
-4.78e-07	8.57364e-10
-4.77e-07	9.12949e-10
-4.76e-07	9.65649e-10
-4.75e-07	1.01533e-09
-4.74e-07	1.06186e-09
-4.73e-07	1.10511e-09
-4.72e-07	1.14495e-09
-4.71e-07	1.18131e-09
-4.7e-07	1.21409e-09
-4.69e-07	1.24322e-09
-4.68e-07	1.26862e-09
-4.67e-07	1.29022e-09
-4.66e-07	1.308e-09
-4.65e-07	1.32193e-09
-4.64e-07	1.33199e-09
-4.63e-07	1.33814e-09
-4.62e-07	1.3404e-09
-4.61e-07	1.33879e-09
-4.6e-07	1.33334e-09
-4.59e-07	1.32408e-09
-4.58e-07	1.31104e-09
-4.57e-07	1.2943e-09
-4.56e-07	1.27392e-09
-4.55e-07	1.25e-09
-4.54e-07	1.22261e-09
-4.53e-07	1.19185e-09
-4.52e-07	1.15783e-09
-4.51e-07	1.12067e-09
-4.5e-07	1.08052e-09
-4.49e-07	1.03748e-09
-4.48e-07	9.91707e-10
-4.47e-07	9.43351e-10
-4.46e-07	8.92577e-10
-4.45e-07	8.39547e-10
-4.44e-07	7.84423e-10
-4.43e-07	7.27378e-10
-4.42e-07	6.68596e-10
-4.41e-07	6.08263e-10
-4.4e-07	5.46566e-10
-4.39e-07	4.83689e-10
-4.38e-07	4.19824e-10
-4.37e-07	3.55167e-10
-4.36e-07	2.89914e-10
-4.35e-07	2.2426e-10
-4.34e-07	1.584e-10
-4.33e-07	9.25277e-11
-4.32e-07	2.68343e-11
-4.31e-07	-3.84881e-11
-4.3e-07	-1.03248e-10
-4.29e-07	-1.67256e-10
-4.28e-07	-2.30334e-10
-4.27e-07	-2.92308e-10
-4.26e-07	-3.53002e-10
-4.25e-07	-4.12242e-10
-4.24e-07	-4.69861e-10
-4.23e-07	-5.25709e-10
-4.22e-07	-5.7964e-10
-4.21e-07	-6.31507e-10
-4.2e-07	-6.81164e-10
-4.19e-07	-7.2848e-10
-4.18e-07	-7.73344e-10
-4.17e-07	-8.15647e-10
-4.16e-07	-8.5528e-10
-4.15e-07	-8.92135e-10
-4.14e-07	-9.26128e-10
-4.13e-07	-9.57192e-10
-4.12e-07	-9.85262e-10
-4.11e-07	-1.01027e-09
-4.1e-07	-1.03216e-09
-4.09e-07	-1.05089e-09
-4.08e-07	-1.06645e-09
-4.07e-07	-1.07882e-09
-4.06e-07	-1.08798e-09
-4.05e-07	-1.09391e-09
-4.04e-07	-1.09663e-09
-4.03e-07	-1.09618e-09
-4.02e-07	-1.09258e-09
-4.01e-07	-1.08585e-09
-4e-07	-1.07604e-09
-3.99e-07	-1.06321e-09
-3.98e-07	-1.04743e-09
-3.97e-07	-1.02876e-09
-3.96e-07	-1.00729e-09
-3.95e-07	-9.83086e-10
-3.94e-07	-9.56262e-10
-3.93e-07	-9.2692e-10
-3.92e-07	-8.95165e-10
-3.91e-07	-8.61105e-10
-3.9e-07	-8.2486e-10
-3.89e-07	-7.86563e-10
-3.88e-07	-7.46346e-10
-3.87e-07	-7.04342e-10
-3.86e-07	-6.60685e-10
-3.85e-07	-6.1552e-10
-3.84e-07	-5.68997e-10
-3.83e-07	-5.21267e-10
-3.82e-07	-4.72478e-10
-3.81e-07	-4.22781e-10
-3.8e-07	-3.72333e-10
-3.79e-07	-3.21288e-10
-3.78e-07	-2.69804e-10
-3.77e-07	-2.18035e-10
-3.76e-07	-1.66137e-10
-3.75e-07	-1.14261e-10
-3.74e-07	-6.2559e-11
-3.73e-07	-1.11819e-11
-3.72e-07	3.9719e-11
-3.71e-07	8.99988e-11
-3.7e-07	1.39521e-10
-3.69e-07	1.88148e-10
-3.68e-07	2.35744e-10
-3.67e-07	2.82174e-10
-3.66e-07	3.27314e-10
-3.65e-07	3.71052e-10
-3.64e-07	4.13274e-10
-3.63e-07	4.53868e-10
-3.62e-07	4.92723e-10
-3.61e-07	5.29747e-10
-3.6e-07	5.64859e-10
-3.59e-07	5.97976e-10
-3.58e-07	6.29013e-10
-3.57e-07	6.57895e-10
-3.56e-07	6.84567e-10
-3.55e-07	7.08981e-10
-3.54e-07	7.31089e-10
-3.53e-07	7.50841e-10
-3.52e-07	7.682e-10
-3.51e-07	7.83149e-10
-3.5e-07	7.95677e-10
-3.49e-07	8.05771e-10
-3.48e-07	8.13419e-10
-3.47e-07	8.18622e-10
-3.46e-07	8.21403e-10
-3.45e-07	8.21784e-10
-3.44e-07	8.19787e-10
-3.43e-07	8.15435e-10
-3.42e-07	8.0877e-10
-3.41e-07	7.99845e-10
-3.4e-07	7.88713e-10
-3.39e-07	7.7543e-10
-3.38e-07	7.60052e-10
-3.37e-07	7.42651e-10
-3.36e-07	7.23307e-10
-3.35e-07	7.02102e-10
-3.34e-07	6.79115e-10
-3.33e-07	6.5443e-10
-3.32e-07	6.28144e-10
-3.31e-07	6.00356e-10
-3.3e-07	5.71166e-10
-3.29e-07	5.40673e-10
-3.28e-07	5.08982e-10
-3.27e-07	4.76201e-10
-3.26e-07	4.42443e-10
-3.25e-07	4.07819e-10
-3.24e-07	3.72439e-10
-3.23e-07	3.36417e-10
-3.22e-07	2.99866e-10
-3.21e-07	2.62903e-10
-3.2e-07	2.2564e-10
-3.19e-07	1.88193e-10
-3.18e-07	1.50673e-10
-3.17e-07	1.1319e-10
-3.16e-07	7.58541e-11
-3.15e-07	3.8775e-11
-3.14e-07	2.06153e-12
-3.13e-07	-3.4185e-11
-3.12e-07	-6.98668e-11
-3.11e-07	-1.04886e-10
-3.1e-07	-1.39144e-10
-3.09e-07	-1.72547e-10
-3.08e-07	-2.05011e-10
-3.07e-07	-2.36457e-10
-3.06e-07	-2.66804e-10
-3.05e-07	-2.95973e-10
-3.04e-07	-3.23889e-10
-3.03e-07	-3.50494e-10
-3.02e-07	-3.75729e-10
-3.01e-07	-3.99536e-10
-3e-07	-4.21859e-10
-2.99e-07	-4.4265e-10
-2.98e-07	-4.61875e-10
-2.97e-07	-4.79501e-10
-2.96e-07	-4.95496e-10
-2.95e-07	-5.09827e-10
-2.94e-07	-5.22476e-10
-2.93e-07	-5.33436e-10
-2.92e-07	-5.42699e-10
-2.91e-07	-5.50258e-10
-2.9e-07	-5.56107e-10
-2.89e-07	-5.60257e-10
-2.88e-07	-5.62724e-10
-2.87e-07	-5.63526e-10
-2.86e-07	-5.6268e-10
-2.85e-07	-5.60205e-10
-2.84e-07	-5.56138e-10
-2.83e-07	-5.50517e-10
-2.82e-07	-5.43381e-10
-2.81e-07	-5.34768e-10
-2.8e-07	-5.24722e-10
-2.79e-07	-5.13298e-10
-2.78e-07	-5.00552e-10
-2.77e-07	-4.86541e-10
-2.76e-07	-4.7132e-10
-2.75e-07	-4.54952e-10
-2.74e-07	-4.37504e-10
-2.73e-07	-4.19047e-10
-2.72e-07	-3.99648e-10
-2.71e-07	-3.79376e-10
-2.7e-07	-3.58306e-10
-2.69e-07	-3.36512e-10
-2.68e-07	-3.1407e-10
-2.67e-07	-2.91057e-10
-2.66e-07	-2.67548e-10
-2.65e-07	-2.4362e-10
-2.64e-07	-2.19351e-10
-2.63e-07	-1.94817e-10
-2.62e-07	-1.70097e-10
-2.61e-07	-1.45266e-10
-2.6e-07	-1.204e-10
-2.59e-07	-9.55699e-11
-2.58e-07	-7.08506e-11
-2.57e-07	-4.63149e-11
-2.56e-07	-2.20337e-11
-2.55e-07	1.92754e-12
-2.54e-07	2.55043e-11
-2.53e-07	4.8632e-11
-2.52e-07	7.1246e-11
-2.51e-07	9.32871e-11
-2.5e-07	1.14703e-10
-2.49e-07	1.3544e-10
-2.48e-07	1.55448e-10
-2.47e-07	1.74675e-10
-2.46e-07	1.93076e-10
-2.45e-07	2.10616e-10
-2.44e-07	2.27256e-10
-2.43e-07	2.42959e-10
-2.42e-07	2.57691e-10
-2.41e-07	2.71425e-10
-2.4e-07	2.84142e-10
-2.39e-07	2.9582e-10
-2.38e-07	3.0644e-10
-2.37e-07	3.15982e-10
-2.36e-07	3.24441e-10
-2.35e-07	3.31813e-10
-2.34e-07	3.38094e-10
-2.33e-07	3.43279e-10
-2.32e-07	3.4737e-10
-2.31e-07	3.50376e-10
-2.3e-07	3.5231e-10
-2.29e-07	3.53184e-10
-2.28e-07	3.53008e-10
-2.27e-07	3.51801e-10
-2.26e-07	3.49587e-10
-2.25e-07	3.46393e-10
-2.24e-07	3.42242e-10
-2.23e-07	3.37161e-10
-2.22e-07	3.31182e-10
-2.21e-07	3.24341e-10
-2.2e-07	3.16673e-10
-2.19e-07	3.08215e-10
-2.18e-07	2.99003e-10
-2.17e-07	2.8908e-10
-2.16e-07	2.78489e-10
-2.15e-07	2.67273e-10
-2.14e-07	2.55477e-10
-2.13e-07	2.43144e-10
-2.12e-07	2.30322e-10
-2.11e-07	2.17057e-10
-2.1e-07	2.03398e-10
-2.09e-07	1.89393e-10
-2.08e-07	1.75088e-10
-2.07e-07	1.60532e-10
-2.06e-07	1.45773e-10
-2.05e-07	1.30858e-10
-2.04e-07	1.15836e-10
-2.03e-07	1.00753e-10
-2.02e-07	8.56541e-11
-2.01e-07	7.05846e-11
-2e-07	5.55893e-11
-1.99e-07	4.0713e-11
-1.98e-07	2.59974e-11
-1.97e-07	1.14817e-11
-1.96e-07	-2.79479e-12
-1.95e-07	-1.67929e-11
-1.94e-07	-3.04742e-11
-1.93e-07	-4.3805e-11
-1.92e-07	-5.6754e-11
-1.91e-07	-6.92901e-11
-1.9e-07	-8.13818e-11
-1.89e-07	-9.29996e-11
-1.88e-07	-1.0412e-10
-1.87e-07	-1.14721e-10
-1.86e-07	-1.24781e-10
-1.85e-07	-1.34277e-10
-1.84e-07	-1.43192e-10
-1.83e-07	-1.51511e-10
-1.82e-07	-1.59224e-10
-1.81e-07	-1.66319e-10
-1.8e-07	-1.72783e-10
-1.79e-07	-1.7861e-10
-1.78e-07	-1.83796e-10
-1.77e-07	-1.88341e-10
-1.76e-07	-1.92241e-10
-1.75e-07	-1.95497e-10
-1.74e-07	-1.9811e-10
-1.73e-07	-2.00089e-10
-1.72e-07	-2.01441e-10
-1.71e-07	-2.02173e-10
-1.7e-07	-2.02293e-10
-1.69e-07	-2.01814e-10
-1.68e-07	-2.00751e-10
-1.67e-07	-1.9912e-10
-1.66e-07	-1.96935e-10
-1.65e-07	-1.94214e-10
-1.64e-07	-1.90975e-10
-1.63e-07	-1.87241e-10
-1.62e-07	-1.83033e-10
-1.61e-07	-1.78373e-10
-1.6e-07	-1.73282e-10
-1.59e-07	-1.67785e-10
-1.58e-07	-1.61909e-10
-1.57e-07	-1.55678e-10
-1.56e-07	-1.49118e-10
-1.55e-07	-1.42256e-10
-1.54e-07	-1.35118e-10
-1.53e-07	-1.27732e-10
-1.52e-07	-1.20125e-10
-1.51e-07	-1.12325e-10
-1.5e-07	-1.04359e-10
-1.49e-07	-9.62536e-11
-1.48e-07	-8.80372e-11
-1.47e-07	-7.97367e-11
-1.46e-07	-7.13792e-11
-1.45e-07	-6.29905e-11
-1.44e-07	-5.45961e-11
-1.43e-07	-4.62213e-11
-1.42e-07	-3.78914e-11
-1.41e-07	-2.96312e-11
-1.4e-07	-2.14632e-11
-1.39e-07	-1.34093e-11
-1.38e-07	-5.49121e-12
-1.37e-07	2.26906e-12
-1.36e-07	9.851e-12
-1.35e-07	1.7237e-11
-1.34e-07	2.44097e-11
-1.33e-07	3.1352e-11
-1.32e-07	3.80467e-11
-1.31e-07	4.44787e-11
-1.3e-07	5.06361e-11
-1.29e-07	5.65069e-11
-1.28e-07	6.20792e-11
-1.27e-07	6.73414e-11
-1.26e-07	7.22847e-11
-1.25e-07	7.69029e-11
-1.24e-07	8.11897e-11
-1.23e-07	8.51388e-11
-1.22e-07	8.87444e-11
-1.21e-07	9.20041e-11
-1.2e-07	9.49172e-11
-1.19e-07	9.74829e-11
-1.18e-07	9.97004e-11
-1.17e-07	1.0157e-10
-1.16e-07	1.03094e-10
-1.15e-07	1.04278e-10
-1.14e-07	1.05126e-10
-1.13e-07	1.05641e-10
-1.12e-07	1.05829e-10
-1.11e-07	1.05698e-10
-1.1e-07	1.05257e-10
-1.09e-07	1.04514e-10
-1.08e-07	1.03477e-10
-1.07e-07	1.02156e-10
-1.06e-07	1.00562e-10
-1.05e-07	9.8707e-11
-1.04e-07	9.66024e-11
-1.03e-07	9.42597e-11
-1.02e-07	9.16917e-11
-1.01e-07	8.89118e-11
-1e-07	8.59337e-11
-9.9e-08	8.27709e-11
-9.8e-08	7.94371e-11
-9.7e-08	7.59464e-11
-9.6e-08	7.23134e-11
-9.5e-08	6.85524e-11
-9.4e-08	6.46779e-11
-9.3e-08	6.07044e-11
-9.2e-08	5.66461e-11
-9.1e-08	5.25173e-11
-9e-08	4.83323e-11
-8.9e-08	4.41054e-11
-8.8e-08	3.98505e-11
-8.7e-08	3.55808e-11
-8.6e-08	3.13094e-11
-8.5e-08	2.70495e-11
-8.4e-08	2.28142e-11
-8.3e-08	1.86157e-11
-8.2e-08	1.44654e-11
-8.1e-08	1.03745e-11
-8e-08	6.3541e-12
-7.9e-08	2.4154e-12
-7.8e-08	-1.43182e-12
-7.7e-08	-5.17882e-12
-7.6e-08	-8.81684e-12
-7.5e-08	-1.23372e-11
-7.4e-08	-1.57313e-11
-7.3e-08	-1.89925e-11
-7.2e-08	-2.21148e-11
-7.1e-08	-2.50923e-11
-7e-08	-2.7919e-11
-6.9e-08	-3.05895e-11
-6.8e-08	-3.31002e-11
-6.7e-08	-3.54481e-11
-6.6e-08	-3.76301e-11
-6.5e-08	-3.96432e-11
-6.4e-08	-4.1485e-11
-6.3e-08	-4.31551e-11
-6.2e-08	-4.46532e-11
-6.1e-08	-4.59789e-11
-6e-08	-4.7132e-11
-5.9e-08	-4.81133e-11
-5.8e-08	-4.89248e-11
-5.7e-08	-4.95687e-11
-5.6e-08	-5.00471e-11
-5.5e-08	-5.03624e-11
-5.4e-08	-5.05178e-11
-5.3e-08	-5.05175e-11
-5.2e-08	-5.03658e-11
-5.1e-08	-5.00668e-11
-5e-08	-4.96248e-11
-4.9e-08	-4.90452e-11
-4.8e-08	-4.83336e-11
-4.7e-08	-4.74958e-11
-4.6e-08	-4.65374e-11
-4.5e-08	-4.54642e-11
-4.4e-08	-4.42829e-11
-4.3e-08	-4.3e-11
-4.2e-08	-4.16222e-11
-4.1e-08	-4.0156e-11
-4e-08	-3.86083e-11
-3.9e-08	-3.6986e-11
-3.8e-08	-3.52961e-11
-3.7e-08	-3.35457e-11
-3.6e-08	-3.17416e-11
-3.5e-08	-2.9891e-11
-3.4e-08	-2.80005e-11
-3.3e-08	-2.60771e-11
-3.2e-08	-2.41276e-11
-3.1e-08	-2.21588e-11
-3e-08	-2.01773e-11
-2.9e-08	-1.81892e-11
-2.8e-08	-1.62009e-11
-2.7e-08	-1.42185e-11
-2.6e-08	-1.22482e-11
-2.5e-08	-1.02955e-11
-2.4e-08	-8.36578e-12
-2.3e-08	-6.46424e-12
-2.2e-08	-4.59617e-12
-2.1e-08	-2.76664e-12
-2e-08	-9.79924e-13
-1.9e-08	7.59914e-13
-1.8e-08	2.44881e-12
-1.7e-08	4.08269e-12
-1.6e-08	5.65787e-12
-1.5e-08	7.17152e-12
-1.4e-08	8.62088e-12
-1.3e-08	1.00032e-11
-1.2e-08	1.13159e-11
-1.1e-08	1.25566e-11
-1e-08	1.37241e-11
-9e-09	1.48169e-11
-8e-09	1.58336e-11
-7e-09	1.6773e-11
-6e-09	1.76343e-11
-5e-09	1.84175e-11
-4e-09	1.91224e-11
-3e-09	1.97491e-11
-2e-09	2.02974e-11
-1e-09	2.07681e-11
0	2.11622e-11

## Sheet: 1c
Frequency (a.u.)	Spectral amplitude (a.u.)
0	8.44196e-38
0.5	8.83837e-32
1	6.24582e-31
1.5	3.2681e-30
2	1.50028e-29
2.5	6.37112e-29
3	2.56196e-28
3.5	9.87575e-28
4	3.67554e-27
4.5	1.32671e-26
5	4.65826e-26
5.5	1.59422e-25
6	5.32572e-25
6.5	1.73851e-24
7	5.54999e-24
7.5	1.73378e-23
8	5.30268e-23
8.5	1.58843e-22
9	4.66181e-22
9.5	1.34084e-21
10	3.78038e-21
10.5	1.04501e-20
11	2.83276e-20
11.5	7.53135e-20
12	1.96413e-19
12.5	5.02528e-19
13	1.26151e-18
13.5	3.1075e-18
14	7.51211e-18
14.5	1.78231e-17
15	4.15064e-17
15.5	9.48835e-17
16	2.12934e-16
16.5	4.69151e-16
17	1.01491e-15
17.5	2.15586e-15
18	4.49708e-15
18.5	9.21287e-15
19	1.85376e-14
19.5	3.66398e-14
20	7.11446e-14
20.5	1.3573e-13
21	2.54462e-13
21.5	4.6887e-13
22	8.49281e-13
22.5	1.51257e-12
23	2.64945e-12
23.5	4.56559e-12
24	7.74241e-12
24.5	1.29255e-11
25	2.12506e-11
25.5	3.44211e-11
26	5.49515e-11
26.5	8.64983e-11
27	1.34298e-10
27.5	2.05732e-10
28	3.11038e-10
28.5	4.64169e-10
29	6.83781e-10
29.5	9.94312e-10
30	1.42703e-09
30.5	2.02094e-09
31	2.82331e-09
31.5	3.88954e-09
32	5.28218e-09
32.5	7.06866e-09
33	9.31771e-09
33.5	1.20941e-08
34	1.54522e-08
34.5	1.94281e-08
35	2.40313e-08
35.5	2.92371e-08
36	3.49798e-08
36.5	4.11483e-08
37	4.7586e-08
37.5	5.40941e-08
38	6.04396e-08
38.5	6.63684e-08
39	7.16214e-08
39.5	7.59528e-08
40	7.91493e-08
40.5	8.10477e-08
41	8.15482e-08
41.5	8.06234e-08
42	7.83206e-08
42.5	7.47579e-08
43	7.01139e-08
43.5	6.46126e-08
44	5.8506e-08
44.5	5.20545e-08
45	4.55091e-08
45.5	3.90957e-08
46	3.30038e-08
46.5	2.7379e-08
47	2.23208e-08
47.5	1.78839e-08
48	1.40834e-08
48.5	1.09013e-08
49	8.29506e-09
49.5	6.20557e-09
50	4.56485e-09
50.5	3.3024e-09
51	2.35004e-09
51.5	1.64537e-09
52	1.13374e-09
52.5	7.69042e-10
53	5.13714e-10
53.5	3.38051e-10
54	2.1923e-10
54.5	1.40165e-10
55	8.83839e-11
55.5	5.49858e-11
56	3.37604e-11
56.5	2.0462e-11
57	1.22445e-11
57.5	7.23462e-12
58	4.22037e-12
58.5	2.43046e-12
59	1.38143e-12
59.5	7.74721e-13
60	4.28535e-13
60.5	2.33717e-13
61	1.25628e-13
61.5	6.6529e-14
62	3.46982e-14
62.5	1.78168e-14
63	9.00419e-15
63.5	4.47753e-15
64	2.19032e-15
64.5	1.05381e-15
65	4.9858e-16
65.5	2.3193e-16
66	1.06066e-16
66.5	4.76818e-17
67	2.10692e-17
67.5	9.15033e-18
68	3.90564e-18
68.5	1.63832e-18
69	6.75365e-19
69.5	2.73592e-19
70	1.08914e-19
70.5	4.26062e-20
71	1.63783e-20
71.5	6.18683e-21
72	2.29653e-21
72.5	8.37687e-22
73	3.00263e-22
73.5	1.05764e-22
74	3.66099e-23
74.5	1.24536e-23
75	4.16332e-24
75.5	1.3679e-24
76	4.41732e-25
76.5	1.40211e-25
77	4.37482e-26
77.5	1.34194e-26
78	4.04717e-27
78.5	1.20027e-27
79	3.50092e-28
79.5	1.0045e-28
80	2.83586e-29
80.5	7.87942e-30
81	2.15532e-30
81.5	5.80601e-31
82	1.54081e-31
82.5	4.02988e-32
83	1.03914e-32
83.5	2.64275e-33
84	6.63132e-34
84.5	1.64224e-34
85	4.0149e-35
85.5	9.69129e-36
86	2.30987e-36
86.5	5.43592e-37
87	1.26294e-37
87.5	2.89614e-38
88	6.5532e-39
88.5	1.46264e-39
89	3.21889e-40
89.5	6.98219e-41
90	1.4922e-41
90.5	3.14093e-42
91	6.50933e-43
91.5	1.32778e-43
92	2.66511e-44
92.5	5.26257e-45
93	1.02208e-45
93.5	1.95211e-46
94	3.66597e-47
94.5	6.76842e-48
95	1.22845e-48
95.5	2.19159e-49
96	3.84297e-50
96.5	6.62302e-51
97	1.12178e-51
97.5	1.86727e-52
98	3.0545e-53
98.5	4.91023e-54
99	7.75683e-55
99.5	1.20416e-55
100	1.83695e-56

## Sheet: 1d
Refractive index, n (a.u.)	Detuning, E - E0 (a.u.)
3.43414	-0.005
3.4343	-0.00498
3.43447	-0.00496
3.43463	-0.00494
3.4348	-0.00492
3.43497	-0.0049
3.43514	-0.00488
3.43532	-0.00486
3.43549	-0.00484
3.43567	-0.00482
3.43584	-0.0048
3.43602	-0.00478
3.4362	-0.00476
3.43638	-0.00474
3.43656	-0.00472
3.43675	-0.0047
3.43693	-0.00468
3.43712	-0.00466
3.43731	-0.00464
3.4375	-0.00462
3.43769	-0.0046
3.43788	-0.00458
3.43807	-0.00456
3.43827	-0.00454
3.43847	-0.00452
3.43867	-0.0045
3.43887	-0.00448
3.43907	-0.00446
3.43927	-0.00444
3.43948	-0.00442
3.43969	-0.0044
3.4399	-0.00438
3.44011	-0.00436
3.44032	-0.00434
3.44053	-0.00432
3.44075	-0.0043
3.44097	-0.00428
3.44119	-0.00426
3.44141	-0.00424
3.44163	-0.00422
3.44186	-0.0042
3.44209	-0.00418
3.44232	-0.00416
3.44255	-0.00414
3.44278	-0.00412
3.44302	-0.0041
3.44326	-0.00408
3.4435	-0.00406
3.44374	-0.00404
3.44398	-0.00402
3.44423	-0.004
3.44448	-0.00398
3.44473	-0.00396
3.44498	-0.00394
3.44524	-0.00392
3.4455	-0.0039
3.44576	-0.00388
3.44602	-0.00386
3.44629	-0.00384
3.44656	-0.00382
3.44683	-0.0038
3.4471	-0.00378
3.44738	-0.00376
3.44765	-0.00374
3.44793	-0.00372
3.44822	-0.0037
3.4485	-0.00368
3.44879	-0.00366
3.44909	-0.00364
3.44938	-0.00362
3.44968	-0.0036
3.44998	-0.00358
3.45028	-0.00356
3.45059	-0.00354
3.4509	-0.00352
3.45121	-0.0035
3.45153	-0.00348
3.45185	-0.00346
3.45217	-0.00344
3.45249	-0.00342
3.45282	-0.0034
3.45315	-0.00338
3.45349	-0.00336
3.45383	-0.00334
3.45417	-0.00332
3.45452	-0.0033
3.45487	-0.00328
3.45522	-0.00326
3.45558	-0.00324
3.45594	-0.00322
3.45631	-0.0032
3.45668	-0.00318
3.45705	-0.00316
3.45742	-0.00314
3.45781	-0.00312
3.45819	-0.0031
3.45858	-0.00308
3.45897	-0.00306
3.45937	-0.00304
3.45977	-0.00302
3.46018	-0.003
3.46059	-0.00298
3.46101	-0.00296
3.46143	-0.00294
3.46186	-0.00292
3.46229	-0.0029
3.46272	-0.00288
3.46316	-0.00286
3.46361	-0.00284
3.46406	-0.00282
3.46451	-0.0028
3.46497	-0.00278
3.46544	-0.00276
3.46591	-0.00274
3.46639	-0.00272
3.46687	-0.0027
3.46736	-0.00268
3.46786	-0.00266
3.46836	-0.00264
3.46886	-0.00262
3.46938	-0.0026
3.4699	-0.00258
3.47042	-0.00256
3.47095	-0.00254
3.47149	-0.00252
3.47203	-0.0025
3.47259	-0.00248
3.47314	-0.00246
3.47371	-0.00244
3.47428	-0.00242
3.47486	-0.0024
3.47545	-0.00238
3.47604	-0.00236
3.47664	-0.00234
3.47725	-0.00232
3.47787	-0.0023
3.47849	-0.00228
3.47913	-0.00226
3.47977	-0.00224
3.48042	-0.00222
3.48107	-0.0022
3.48174	-0.00218
3.48241	-0.00216
3.4831	-0.00214
3.48379	-0.00212
3.48449	-0.0021
3.4852	-0.00208
3.48592	-0.00206
3.48664	-0.00204
3.48738	-0.00202
3.48813	-0.002
3.48889	-0.00198
3.48965	-0.00196
3.49043	-0.00194
3.49121	-0.00192
3.49201	-0.0019
3.49282	-0.00188
3.49363	-0.00186
3.49446	-0.00184
3.4953	-0.00182
3.49615	-0.0018
3.49701	-0.00178
3.49788	-0.00176
3.49876	-0.00174
3.49965	-0.00172
3.50055	-0.0017
3.50147	-0.00168
3.50239	-0.00166
3.50333	-0.00164
3.50428	-0.00162
3.50523	-0.0016
3.5062	-0.00158
3.50718	-0.00156
3.50817	-0.00154
3.50917	-0.00152
3.51018	-0.0015
3.51121	-0.00148
3.51224	-0.00146
3.51328	-0.00144
3.51433	-0.00142
3.51539	-0.0014
3.51646	-0.00138
3.51754	-0.00136
3.51862	-0.00134
3.51972	-0.00132
3.52082	-0.0013
3.52192	-0.00128
3.52304	-0.00126
3.52415	-0.00124
3.52527	-0.00122
3.52639	-0.0012
3.52752	-0.00118
3.52864	-0.00116
3.52976	-0.00114
3.53088	-0.00112
3.53199	-0.0011
3.53309	-0.00108
3.53419	-0.00106
3.53528	-0.00104
3.53635	-0.00102
3.5374	-0.001
3.53844	-0.00098
3.53945	-0.00096
3.54043	-0.00094
3.54138	-0.00092
3.5423	-0.0009
3.54318	-0.00088
3.54402	-0.00086
3.5448	-0.00084
3.54553	-0.00082
3.54619	-0.0008
3.54678	-0.00078
3.5473	-0.00076
3.54773	-0.00074
3.54807	-0.00072
3.54831	-0.0007
3.54843	-0.00068
3.54844	-0.00066
3.5483	-0.00064
3.54803	-0.00062
3.54759	-0.0006
3.54699	-0.00058
3.5462	-0.00056
3.54521	-0.00054
3.54402	-0.00052
3.54259	-0.0005
3.54093	-0.00048
3.53901	-0.00046
3.53682	-0.00044
3.53434	-0.00042
3.53157	-0.0004
3.52847	-0.00038
3.52506	-0.00036
3.5213	-0.00034
3.51719	-0.00032
3.51272	-0.0003
3.50789	-0.00028
3.50269	-0.00026
3.49712	-0.00024
3.49119	-0.00022
3.48488	-0.0002
3.47823	-0.00018
3.47122	-0.00016
3.4639	-0.00014
3.45626	-0.00012
3.44835	-0.0001
3.44018	-8e-05
3.43178	-6e-05
3.4232	-4e-05
3.41447	-2e-05
3.40563	0
3.39672	2e-05
3.38778	4e-05
3.37886	6e-05
3.37	8e-05
3.36124	0.0001
3.35262	0.00012
3.34418	0.00014
3.33596	0.00016
3.32798	0.00018
3.32028	0.0002
3.31288	0.00022
3.3058	0.00024
3.29906	0.00026
3.29268	0.00028
3.28665	0.0003
3.28099	0.00032
3.2757	0.00034
3.27079	0.00036
3.26623	0.00038
3.26204	0.0004
3.2582	0.00042
3.2547	0.00044
3.25153	0.00046
3.24867	0.00048
3.24612	0.0005
3.24386	0.00052
3.24188	0.00054
3.24015	0.00056
3.23867	0.00058
3.23742	0.0006
3.23638	0.00062
3.23554	0.00064
3.23489	0.00066
3.23442	0.00068
3.2341	0.0007
3.23393	0.00072
3.2339	0.00074
3.23399	0.00076
3.2342	0.00078
3.23452	0.0008
3.23492	0.00082
3.23542	0.00084
3.236	0.00086
3.23664	0.00088
3.23735	0.0009
3.23812	0.00092
3.23894	0.00094
3.23981	0.00096
3.24072	0.00098
3.24166	0.001
3.24264	0.00102
3.24364	0.00104
3.24467	0.00106
3.24572	0.00108
3.24679	0.0011
3.24787	0.00112
3.24896	0.00114
3.25007	0.00116
3.25118	0.00118
3.25229	0.0012
3.25341	0.00122
3.25454	0.00124
3.25566	0.00126
3.25678	0.00128
3.2579	0.0013
3.25902	0.00132
3.26013	0.00134
3.26124	0.00136
3.26234	0.00138
3.26343	0.0014
3.26452	0.00142
3.2656	0.00144
3.26667	0.00146
3.26774	0.00148
3.26879	0.0015
3.26983	0.00152
3.27087	0.00154
3.27189	0.00156
3.27291	0.00158
3.27391	0.0016
3.2749	0.00162
3.27588	0.00164
3.27686	0.00166
3.27782	0.00168
3.27877	0.0017
3.2797	0.00172
3.28063	0.00174
3.28155	0.00176
3.28245	0.00178
3.28335	0.0018
3.28423	0.00182
3.28511	0.00184
3.28597	0.00186
3.28682	0.00188
3.28766	0.0019
3.28849	0.00192
3.28931	0.00194
3.29012	0.00196
3.29092	0.00198
3.29171	0.002
3.29248	0.00202
3.29325	0.00204
3.29401	0.00206
3.29476	0.00208
3.2955	0.0021
3.29623	0.00212
3.29695	0.00214
3.29767	0.00216
3.29837	0.00218
3.29906	0.0022
3.29975	0.00222
3.30042	0.00224
3.30109	0.00226
3.30175	0.00228
3.3024	0.0023
3.30304	0.00232
3.30368	0.00234
3.30431	0.00236
3.30492	0.00238
3.30553	0.0024
3.30614	0.00242
3.30673	0.00244
3.30732	0.00246
3.3079	0.00248
3.30848	0.0025
3.30904	0.00252
3.3096	0.00254
3.31016	0.00256
3.3107	0.00258
3.31124	0.0026
3.31178	0.00262
3.3123	0.00264
3.31282	0.00266
3.31334	0.00268
3.31385	0.0027
3.31435	0.00272
3.31485	0.00274
3.31534	0.00276
3.31582	0.00278
3.3163	0.0028
3.31677	0.00282
3.31724	0.00284
3.3177	0.00286
3.31816	0.00288
3.31861	0.0029
3.31906	0.00292
3.3195	0.00294
3.31994	0.00296
3.32037	0.00298
3.32079	0.003
3.32122	0.00302
3.32163	0.00304
3.32205	0.00306
3.32245	0.00308
3.32286	0.0031
3.32326	0.00312
3.32365	0.00314
3.32404	0.00316
3.32443	0.00318
3.32481	0.0032
3.32519	0.00322
3.32556	0.00324
3.32593	0.00326
3.3263	0.00328
3.32666	0.0033
3.32702	0.00332
3.32737	0.00334
3.32772	0.00336
3.32807	0.00338
3.32841	0.0034
3.32875	0.00342
3.32909	0.00344
3.32942	0.00346
3.32975	0.00348
3.33008	0.0035
3.3304	0.00352
3.33072	0.00354
3.33104	0.00356
3.33135	0.00358
3.33166	0.0036
3.33197	0.00362
3.33228	0.00364
3.33258	0.00366
3.33288	0.00368
3.33317	0.0037
3.33346	0.00372
3.33375	0.00374
3.33404	0.00376
3.33433	0.00378
3.33461	0.0038
3.33489	0.00382
3.33516	0.00384
3.33544	0.00386
3.33571	0.00388
3.33598	0.0039
3.33624	0.00392
3.3365	0.00394
3.33677	0.00396
3.33702	0.00398
3.33728	0.004
3.33754	0.00402
3.33779	0.00404
3.33804	0.00406
3.33828	0.00408
3.33853	0.0041
3.33877	0.00412
3.33901	0.00414
3.33925	0.00416
3.33949	0.00418
3.33972	0.0042
3.33995	0.00422
3.34018	0.00424
3.34041	0.00426
3.34064	0.00428
3.34086	0.0043
3.34109	0.00432
3.34131	0.00434
3.34153	0.00436
3.34174	0.00438
3.34196	0.0044
3.34217	0.00442
3.34238	0.00444
3.34259	0.00446
3.3428	0.00448
3.34301	0.0045
3.34321	0.00452
3.34341	0.00454
3.34361	0.00456
3.34381	0.00458
3.34401	0.0046
3.34421	0.00462
3.3444	0.00464
3.34459	0.00466
3.34479	0.00468
3.34498	0.0047
3.34516	0.00472
3.34535	0.00474
3.34554	0.00476
3.34572	0.00478
3.3459	0.0048
3.34608	0.00482
3.34626	0.00484
3.34644	0.00486
3.34662	0.00488
3.3468	0.0049
3.34697	0.00492
3.34714	0.00494
3.34731	0.00496
3.34748	0.00498
3.34765	0.005

## Sheet: 1e
Refractive index Modulation, δn		z (um)
		-0.7	-0.699	-0.698	-0.697	-0.696	-0.695	-0.694	-0.693	-0.692	-0.691	-0.69	-0.689	-0.688	-0.687	-0.686	-0.685	-0.684	-0.683	-0.682	-0.681	-0.68	-0.679	-0.678	-0.677	-0.676	-0.675	-0.674	-0.673	-0.672	-0.671	-0.67	-0.669	-0.668	-0.667	-0.666	-0.665	-0.664	-0.663	-0.662	-0.661	-0.66	-0.659	-0.658	-0.657	-0.656	-0.655	-0.654	-0.653
Detuning, E - E0 (a.u.)	-0.005	1.00274e-07	1.01702e-07	1.02842e-07	1.03689e-07	1.04239e-07	1.04489e-07	1.04436e-07	1.04077e-07	1.03412e-07	1.02443e-07	1.0117e-07	9.95938e-08	9.77173e-08	9.55454e-08	9.30833e-08	9.03366e-08	8.73106e-08	8.40125e-08	8.04516e-08	7.66377e-08	7.25801e-08	6.82885e-08	6.37746e-08	5.90514e-08	5.41321e-08	4.90297e-08	4.37577e-08	3.8331e-08	3.27657e-08	2.70775e-08	2.12822e-08	1.53962e-08	9.43649e-09	3.42079e-09	-2.63341e-09	-8.70854e-09	-1.47869e-08	-2.08506e-08	-2.68814e-08	-3.28615e-08	-3.87726e-08	-4.45973e-08	-5.0318e-08	-5.59177e-08	-6.1379e-08	-6.66847e-08	-7.18187e-08	-7.67657e-08
	-0.00498	1.01029e-07	1.02468e-07	1.03617e-07	1.0447e-07	1.05024e-07	1.05276e-07	1.05223e-07	1.04861e-07	1.04191e-07	1.03215e-07	1.01932e-07	1.00344e-07	9.84533e-08	9.6265e-08	9.37844e-08	9.1017e-08	8.79682e-08	8.46452e-08	8.10576e-08	7.72149e-08	7.31267e-08	6.88028e-08	6.42549e-08	5.94962e-08	5.45398e-08	4.9399e-08	4.40872e-08	3.86197e-08	3.30125e-08	2.72814e-08	2.14425e-08	1.55121e-08	9.50757e-09	3.44655e-09	-2.65324e-09	-8.77413e-09	-1.48983e-08	-2.10076e-08	-2.70839e-08	-3.3109e-08	-3.90647e-08	-4.49332e-08	-5.0697e-08	-5.63389e-08	-6.18413e-08	-6.71869e-08	-7.23596e-08	-7.73439e-08
	-0.00496	1.01793e-07	1.03243e-07	1.044e-07	1.0526e-07	1.05818e-07	1.06072e-07	1.06018e-07	1.05654e-07	1.04979e-07	1.03995e-07	1.02702e-07	1.01102e-07	9.91975e-08	9.69926e-08	9.44933e-08	9.17049e-08	8.86331e-08	8.5285e-08	8.16703e-08	7.77985e-08	7.36794e-08	6.93229e-08	6.47406e-08	5.99458e-08	5.4952e-08	4.97723e-08	4.44205e-08	3.89116e-08	3.3262e-08	2.74876e-08	2.16046e-08	1.56294e-08	9.57943e-09	3.4726e-09	-2.6733e-09	-8.84045e-09	-1.50109e-08	-2.11664e-08	-2.72886e-08	-3.33592e-08	-3.93599e-08	-4.52728e-08	-5.10802e-08	-5.67647e-08	-6.23087e-08	-6.76947e-08	-7.29065e-08	-7.79285e-08
	-0.00494	1.02565e-07	1.04026e-07	1.05192e-07	1.06058e-07	1.06621e-07	1.06877e-07	1.06822e-07	1.06455e-07	1.05775e-07	1.04784e-07	1.03481e-07	1.01869e-07	9.99499e-08	9.77283e-08	9.521e-08	9.24005e-08	8.93054e-08	8.59319e-08	8.22897e-08	7.83886e-08	7.42383e-08	6.98487e-08	6.52316e-08	6.04005e-08	5.53688e-08	5.01499e-08	4.47574e-08	3.92068e-08	3.35143e-08	2.76961e-08	2.17685e-08	1.57479e-08	9.65209e-09	3.49894e-09	-2.69357e-09	-8.90751e-09	-1.51248e-08	-2.13269e-08	-2.74956e-08	-3.36122e-08	-3.96585e-08	-4.56162e-08	-5.14677e-08	-5.71953e-08	-6.27813e-08	-6.82082e-08	-7.34595e-08	-7.85196e-08
	-0.00492	1.03345e-07	1.04818e-07	1.05993e-07	1.06865e-07	1.07432e-07	1.0769e-07	1.07635e-07	1.07265e-07	1.0658e-07	1.05581e-07	1.04269e-07	1.02645e-07	1.00711e-07	9.84722e-08	9.59347e-08	9.31039e-08	8.99851e-08	8.6586e-08	8.29161e-08	7.89853e-08	7.48034e-08	7.03804e-08	6.57282e-08	6.08603e-08	5.57903e-08	5.05316e-08	4.50981e-08	3.95052e-08	3.37694e-08	2.79069e-08	2.19342e-08	1.58678e-08	9.72556e-09	3.52558e-09	-2.71408e-09	-8.97531e-09	-1.52399e-08	-2.14893e-08	-2.77049e-08	-3.38681e-08	-3.99604e-08	-4.59634e-08	-5.18594e-08	-5.76306e-08	-6.32592e-08	-6.87274e-08	-7.40187e-08	-7.91173e-08
	-0.0049	1.04135e-07	1.05619e-07	1.06802e-07	1.07682e-07	1.08253e-07	1.08513e-07	1.08458e-07	1.08085e-07	1.07394e-07	1.06388e-07	1.05065e-07	1.03429e-07	1.0148e-07	9.92244e-08	9.66676e-08	9.38151e-08	9.06725e-08	8.72474e-08	8.35495e-08	7.95887e-08	7.53748e-08	7.0918e-08	6.62303e-08	6.13252e-08	5.62165e-08	5.09176e-08	4.54426e-08	3.9807e-08	3.40273e-08	2.81201e-08	2.21017e-08	1.5989e-08	9.79985e-09	3.55251e-09	-2.73481e-09	-9.04387e-09	-1.53563e-08	-2.16534e-08	-2.79165e-08	-3.41268e-08	-4.02656e-08	-4.63145e-08	-5.22556e-08	-5.80709e-08	-6.37424e-08	-6.92524e-08	-7.45841e-08	-7.97216e-08
	-0.00488	1.04933e-07	1.06428e-07	1.07621e-07	1.08507e-07	1.09083e-07	1.09345e-07	1.09289e-07	1.08913e-07	1.08218e-07	1.07203e-07	1.05871e-07	1.04222e-07	1.02258e-07	9.99851e-08	9.74086e-08	9.45343e-08	9.13676e-08	8.79163e-08	8.419e-08	8.01988e-08	7.59526e-08	7.14617e-08	6.6738e-08	6.17953e-08	5.66474e-08	5.1308e-08	4.57909e-08	4.01122e-08	3.42882e-08	2.83357e-08	2.22712e-08	1.61116e-08	9.87498e-09	3.57974e-09	-2.75578e-09	-9.1132e-09	-1.5474e-08	-2.18194e-08	-2.81305e-08	-3.43884e-08	-4.05743e-08	-4.66696e-08	-5.26562e-08	-5.8516e-08	-6.42311e-08	-6.97833e-08	-7.51559e-08	-8.03328e-08
	-0.00486	1.05741e-07	1.07247e-07	1.08449e-07	1.09342e-07	1.09922e-07	1.10186e-07	1.1013e-07	1.09751e-07	1.0905e-07	1.08028e-07	1.06685e-07	1.05023e-07	1.03045e-07	1.00754e-07	9.81581e-08	9.52616e-08	9.20706e-08	8.85927e-08	8.48377e-08	8.08158e-08	7.6537e-08	7.20115e-08	6.72514e-08	6.22708e-08	5.70832e-08	5.17027e-08	4.61432e-08	4.04208e-08	3.4552e-08	2.85537e-08	2.24425e-08	1.62355e-08	9.95095e-09	3.60728e-09	-2.77698e-09	-9.18331e-09	-1.55931e-08	-2.19873e-08	-2.83469e-08	-3.4653e-08	-4.08865e-08	-4.70286e-08	-5.30613e-08	-5.89662e-08	-6.47252e-08	-7.03202e-08	-7.57341e-08	-8.09508e-08
	-0.00484	1.06557e-07	1.08075e-07	1.09286e-07	1.10186e-07	1.10771e-07	1.11037e-07	1.1098e-07	1.10599e-07	1.09892e-07	1.08862e-07	1.07509e-07	1.05834e-07	1.0384e-07	1.01532e-07	9.89159e-08	9.59971e-08	9.27815e-08	8.92767e-08	8.54928e-08	8.14398e-08	7.71279e-08	7.25675e-08	6.77707e-08	6.27516e-08	5.7524e-08	5.21019e-08	4.64995e-08	4.07329e-08	3.48188e-08	2.87741e-08	2.26158e-08	1.63609e-08	1.00278e-08	3.63513e-09	-2.79842e-09	-9.25422e-09	-1.57135e-08	-2.21571e-08	-2.85658e-08	-3.49206e-08	-4.12021e-08	-4.73917e-08	-5.3471e-08	-5.94215e-08	-6.5225e-08	-7.08631e-08	-7.63188e-08	-8.15758e-08
	-0.00482	1.07383e-07	1.08913e-07	1.10133e-07	1.1104e-07	1.11629e-07	1.11897e-07	1.1184e-07	1.11456e-07	1.10744e-07	1.09706e-07	1.08342e-07	1.06654e-07	1.04645e-07	1.02319e-07	9.96824e-08	9.67409e-08	9.35004e-08	8.99685e-08	8.61552e-08	8.20708e-08	7.77256e-08	7.31298e-08	6.82958e-08	6.32378e-08	5.79697e-08	5.25056e-08	4.68598e-08	4.10485e-08	3.50886e-08	2.89971e-08	2.2791e-08	1.64877e-08	1.01055e-08	3.6633e-09	-2.8201e-09	-9.32593e-09	-1.58352e-08	-2.23288e-08	-2.87872e-08	-3.51911e-08	-4.15214e-08	-4.7759e-08	-5.38853e-08	-5.98819e-08	-6.57304e-08	-7.14122e-08	-7.69102e-08	-8.22079e-08
	-0.0048	1.08218e-07	1.09759e-07	1.1099e-07	1.11904e-07	1.12497e-07	1.12767e-07	1.1271e-07	1.12322e-07	1.11605e-07	1.10559e-07	1.09185e-07	1.07484e-07	1.05459e-07	1.03115e-07	1.00458e-07	9.74933e-08	9.42275e-08	9.06681e-08	8.68252e-08	8.27091e-08	7.833e-08	7.36985e-08	6.88269e-08	6.37296e-08	5.84205e-08	5.29139e-08	4.72242e-08	4.13677e-08	3.53614e-08	2.92226e-08	2.29683e-08	1.66159e-08	1.01841e-08	3.69179e-09	-2.84203e-09	-9.39845e-09	-1.59584e-08	-2.25024e-08	-2.9011e-08	-3.54648e-08	-4.18443e-08	-4.81304e-08	-5.43043e-08	-6.03476e-08	-6.62415e-08	-7.19676e-08	-7.75083e-08	-8.28473e-08
	-0.00478	1.09062e-07	1.10616e-07	1.11856e-07	1.12777e-07	1.13375e-07	1.13647e-07	1.1359e-07	1.13199e-07	1.12476e-07	1.11422e-07	1.10037e-07	1.08323e-07	1.06282e-07	1.03919e-07	1.01242e-07	9.82542e-08	9.49629e-08	9.13758e-08	8.75029e-08	8.33546e-08	7.89414e-08	7.42737e-08	6.93641e-08	6.4227e-08	5.88765e-08	5.33269e-08	4.75928e-08	4.16906e-08	3.56374e-08	2.94507e-08	2.31475e-08	1.67456e-08	1.02636e-08	3.7206e-09	-2.86421e-09	-9.47181e-09	-1.60829e-08	-2.2678e-08	-2.92375e-08	-3.57416e-08	-4.21709e-08	-4.8506e-08	-5.47282e-08	-6.08186e-08	-6.67585e-08	-7.25293e-08	-7.81132e-08	-8.34939e-08
	-0.00476	1.09917e-07	1.11483e-07	1.12732e-07	1.1366e-07	1.14263e-07	1.14538e-07	1.14479e-07	1.14086e-07	1.13357e-07	1.12294e-07	1.10899e-07	1.09171e-07	1.07114e-07	1.04733e-07	1.02035e-07	9.90238e-08	9.57068e-08	9.20915e-08	8.81883e-08	8.40075e-08	7.95597e-08	7.48555e-08	6.99075e-08	6.47301e-08	5.93377e-08	5.37446e-08	4.79656e-08	4.20171e-08	3.59166e-08	2.96814e-08	2.33288e-08	1.68767e-08	1.0344e-08	3.74975e-09	-2.88665e-09	-9.546e-09	-1.62089e-08	-2.28557e-08	-2.94665e-08	-3.60216e-08	-4.25012e-08	-4.8886e-08	-5.51569e-08	-6.1295e-08	-6.72815e-08	-7.30974e-08	-7.87251e-08	-8.41479e-08
	-0.00474	1.10781e-07	1.12359e-07	1.13618e-07	1.14554e-07	1.15162e-07	1.15438e-07	1.15379e-07	1.14983e-07	1.14248e-07	1.13177e-07	1.11771e-07	1.10029e-07	1.07956e-07	1.05557e-07	1.02837e-07	9.98023e-08	9.64592e-08	9.28155e-08	8.88816e-08	8.46679e-08	8.01852e-08	7.54439e-08	7.0457e-08	6.52389e-08	5.98041e-08	5.41671e-08	4.83427e-08	4.23474e-08	3.61989e-08	2.99147e-08	2.35122e-08	1.70094e-08	1.04253e-08	3.77923e-09	-2.90934e-09	-9.62104e-09	-1.63363e-08	-2.30353e-08	-2.96981e-08	-3.63048e-08	-4.28353e-08	-4.92703e-08	-5.55905e-08	-6.17769e-08	-6.78104e-08	-7.3672e-08	-7.9344e-08	-8.48094e-08
	-0.00472	1.11655e-07	1.13246e-07	1.14515e-07	1.15458e-07	1.1607e-07	1.16349e-07	1.1629e-07	1.1589e-07	1.1515e-07	1.1407e-07	1.12652e-07	1.10898e-07	1.08808e-07	1.0639e-07	1.03648e-07	1.0059e-07	9.72203e-08	9.35478e-08	8.95828e-08	8.5336e-08	8.08178e-08	7.60392e-08	7.10129e-08	6.57537e-08	6.0276e-08	5.45945e-08	4.87241e-08	4.26816e-08	3.64846e-08	3.01507e-08	2.36978e-08	1.71436e-08	1.05075e-08	3.80904e-09	-2.9323e-09	-9.69695e-09	-1.64652e-08	-2.32171e-08	-2.99324e-08	-3.65912e-08	-4.31733e-08	-4.9659e-08	-5.60291e-08	-6.22643e-08	-6.83454e-08	-7.42533e-08	-7.997e-08	-8.54785e-08
	-0.0047	1.12539e-07	1.14142e-07	1.15422e-07	1.16372e-07	1.16989e-07	1.1727e-07	1.17211e-07	1.16808e-07	1.16062e-07	1.14973e-07	1.13545e-07	1.11776e-07	1.0967e-07	1.07232e-07	1.04469e-07	1.01386e-07	9.79901e-08	9.42886e-08	9.02922e-08	8.60117e-08	8.14578e-08	7.66413e-08	7.15753e-08	6.62744e-08	6.07533e-08	5.50268e-08	4.91099e-08	4.30196e-08	3.67735e-08	3.03895e-08	2.38854e-08	1.72794e-08	1.05907e-08	3.83921e-09	-2.95552e-09	-9.77374e-09	-1.65956e-08	-2.34009e-08	-3.01695e-08	-3.6881e-08	-4.35152e-08	-5.00523e-08	-5.64728e-08	-6.27574e-08	-6.88866e-08	-7.48413e-08	-8.06033e-08	-8.61554e-08
	-0.00468	1.13433e-07	1.1505e-07	1.16339e-07	1.17297e-07	1.17919e-07	1.18202e-07	1.18142e-07	1.17736e-07	1.16984e-07	1.15887e-07	1.14447e-07	1.12664e-07	1.10541e-07	1.08084e-07	1.05299e-07	1.02192e-07	9.87689e-08	9.5038e-08	9.10099e-08	8.66954e-08	8.21052e-08	7.72505e-08	7.21442e-08	6.68011e-08	6.12362e-08	5.54642e-08	4.95003e-08	4.33615e-08	3.70657e-08	3.0631e-08	2.40753e-08	1.74167e-08	1.06749e-08	3.86972e-09	-2.97901e-09	-9.85142e-09	-1.67275e-08	-2.35869e-08	-3.04093e-08	-3.71741e-08	-4.3861e-08	-5.04501e-08	-5.69216e-08	-6.32562e-08	-6.94341e-08	-7.54361e-08	-8.12439e-08	-8.68402e-08
	-0.00466	1.14338e-07	1.15967e-07	1.17267e-07	1.18233e-07	1.1886e-07	1.19145e-07	1.19085e-07	1.18675e-07	1.17917e-07	1.16812e-07	1.1536e-07	1.13563e-07	1.11423e-07	1.08947e-07	1.06139e-07	1.03007e-07	9.95568e-08	9.57961e-08	9.17359e-08	8.73869e-08	8.27602e-08	7.78667e-08	7.27197e-08	6.7334e-08	6.17247e-08	5.59066e-08	4.98951e-08	4.37074e-08	3.73614e-08	3.08754e-08	2.42673e-08	1.75556e-08	1.07601e-08	3.90059e-09	-3.00277e-09	-9.93001e-09	-1.6861e-08	-2.37751e-08	-3.06518e-08	-3.74706e-08	-4.42109e-08	-5.08525e-08	-5.73757e-08	-6.37608e-08	-6.9988e-08	-7.60379e-08	-8.1892e-08	-8.75329e-08
	-0.00464	1.15254e-07	1.16896e-07	1.18206e-07	1.19179e-07	1.19812e-07	1.20099e-07	1.20038e-07	1.19625e-07	1.18861e-07	1.17747e-07	1.16284e-07	1.14472e-07	1.12315e-07	1.09819e-07	1.06989e-07	1.03832e-07	1.00354e-07	9.65631e-08	9.24703e-08	8.80866e-08	8.34228e-08	7.84901e-08	7.33019e-08	6.78731e-08	6.22189e-08	5.63542e-08	5.02946e-08	4.40573e-08	3.76606e-08	3.11226e-08	2.44616e-08	1.76962e-08	1.08462e-08	3.93182e-09	-3.02681e-09	-1.00095e-08	-1.69959e-08	-2.39654e-08	-3.08972e-08	-3.77706e-08	-4.45649e-08	-5.12597e-08	-5.78351e-08	-6.42712e-08	-7.05484e-08	-7.66467e-08	-8.25477e-08	-8.82337e-08
	-0.00462	1.1618e-07	1.17835e-07	1.19156e-07	1.20137e-07	1.20774e-07	1.21064e-07	1.21003e-07	1.20587e-07	1.19816e-07	1.18693e-07	1.17218e-07	1.15392e-07	1.13218e-07	1.10701e-07	1.07849e-07	1.04666e-07	1.0116e-07	9.73391e-08	9.32134e-08	8.87945e-08	8.40932e-08	7.91209e-08	7.38909e-08	6.84185e-08	6.27188e-08	5.68071e-08	5.06988e-08	4.44114e-08	3.79632e-08	3.13727e-08	2.46582e-08	1.78384e-08	1.09334e-08	3.96342e-09	-3.05114e-09	-1.00899e-08	-1.71325e-08	-2.4158e-08	-3.11455e-08	-3.80742e-08	-4.4923e-08	-5.16716e-08	-5.82998e-08	-6.47877e-08	-7.11153e-08	-7.72626e-08	-8.3211e-08	-8.89428e-08
	-0.0046	1.17117e-07	1.18786e-07	1.20117e-07	1.21106e-07	1.21748e-07	1.22041e-07	1.21979e-07	1.21559e-07	1.20783e-07	1.19651e-07	1.18163e-07	1.16323e-07	1.14131e-07	1.11594e-07	1.08719e-07	1.05511e-07	1.01976e-07	9.81242e-08	9.39653e-08	8.95107e-08	8.47715e-08	7.97591e-08	7.44869e-08	6.89704e-08	6.32247e-08	5.72653e-08	5.11077e-08	4.47696e-08	3.82694e-08	3.16257e-08	2.48571e-08	1.79823e-08	1.10216e-08	3.99538e-09	-3.07575e-09	-1.01713e-08	-1.72707e-08	-2.43529e-08	-3.13967e-08	-3.83813e-08	-4.52854e-08	-5.20884e-08	-5.87701e-08	-6.53103e-08	-7.16889e-08	-7.78858e-08	-8.38822e-08	-8.96602e-08
	-0.00458	1.18065e-07	1.19747e-07	1.21089e-07	1.22086e-07	1.22734e-07	1.23029e-07	1.22966e-07	1.22543e-07	1.21761e-07	1.20619e-07	1.1912e-07	1.17265e-07	1.15055e-07	1.12498e-07	1.09599e-07	1.06365e-07	1.02802e-07	9.89186e-08	9.4726e-08	9.02353e-08	8.54578e-08	8.04048e-08	7.509e-08	6.95287e-08	6.37366e-08	5.77289e-08	5.15215e-08	4.5132e-08	3.85792e-08	3.18817e-08	2.50583e-08	1.81279e-08	1.11108e-08	4.02773e-09	-3.10065e-09	-1.02537e-08	-1.74105e-08	-2.455e-08	-3.16509e-08	-3.8692e-08	-4.5652e-08	-5.251e-08	-5.92458e-08	-6.5839e-08	-7.22693e-08	-7.85164e-08	-8.45613e-08	-9.0386e-08
	-0.00456	1.19025e-07	1.2072e-07	1.22073e-07	1.23078e-07	1.23731e-07	1.24028e-07	1.23965e-07	1.23539e-07	1.2275e-07	1.21599e-07	1.20088e-07	1.18217e-07	1.1599e-07	1.13412e-07	1.10489e-07	1.07229e-07	1.03637e-07	9.97224e-08	9.54957e-08	9.09685e-08	8.61522e-08	8.10581e-08	7.57001e-08	7.00937e-08	6.42545e-08	5.8198e-08	5.19401e-08	4.54987e-08	3.88927e-08	3.21408e-08	2.52619e-08	1.82752e-08	1.12011e-08	4.06046e-09	-3.12584e-09	-1.0337e-08	-1.7552e-08	-2.47495e-08	-3.19081e-08	-3.90064e-08	-4.60229e-08	-5.29367e-08	-5.97273e-08	-6.6374e-08	-7.28565e-08	-7.91544e-08	-8.52484e-08	-9.11205e-08
	-0.00454	1.19995e-07	1.21705e-07	1.23069e-07	1.24082e-07	1.24741e-07	1.2504e-07	1.24976e-07	1.24547e-07	1.23751e-07	1.22591e-07	1.21068e-07	1.19182e-07	1.16936e-07	1.14337e-07	1.11391e-07	1.08104e-07	1.04483e-07	1.00536e-07	9.62746e-08	9.17105e-08	8.68549e-08	8.17193e-08	7.63176e-08	7.06654e-08	6.47786e-08	5.86727e-08	5.23638e-08	4.58698e-08	3.92099e-08	3.2403e-08	2.5468e-08	1.84242e-08	1.12924e-08	4.09358e-09	-3.15134e-09	-1.04213e-08	-1.76952e-08	-2.49514e-08	-3.21684e-08	-3.93245e-08	-4.63983e-08	-5.33685e-08	-6.02144e-08	-6.69154e-08	-7.34508e-08	-7.98e-08	-8.59437e-08	-9.18637e-08
	-0.00452	1.20978e-07	1.22701e-07	1.24077e-07	1.25098e-07	1.25762e-07	1.26064e-07	1.26e-07	1.25566e-07	1.24764e-07	1.23595e-07	1.22059e-07	1.20157e-07	1.17893e-07	1.15273e-07	1.12303e-07	1.08989e-07	1.05338e-07	1.01359e-07	9.70628e-08	9.24613e-08	8.75659e-08	8.23883e-08	7.69423e-08	7.12439e-08	6.53089e-08	5.9153e-08	5.27925e-08	4.62454e-08	3.95309e-08	3.26682e-08	2.56765e-08	1.85751e-08	1.13849e-08	4.12709e-09	-3.17714e-09	-1.05066e-08	-1.784e-08	-2.51557e-08	-3.24317e-08	-3.96465e-08	-4.67782e-08	-5.38054e-08	-6.07074e-08	-6.74632e-08	-7.40521e-08	-8.04533e-08	-8.66473e-08	-9.26158e-08
	-0.0045	1.21972e-07	1.2371e-07	1.25096e-07	1.26126e-07	1.26795e-07	1.271e-07	1.27035e-07	1.26598e-07	1.2579e-07	1.2461e-07	1.23062e-07	1.21145e-07	1.18862e-07	1.1622e-07	1.13225e-07	1.09884e-07	1.06204e-07	1.02192e-07	9.78604e-08	9.32211e-08	8.82855e-08	8.30653e-08	7.75746e-08	7.18294e-08	6.58456e-08	5.96391e-08	5.32263e-08	4.66254e-08	3.98558e-08	3.29367e-08	2.58875e-08	1.87277e-08	1.14784e-08	4.161e-09	-3.20325e-09	-1.0593e-08	-1.79866e-08	-2.53624e-08	-3.26982e-08	-3.99723e-08	-4.71626e-08	-5.42476e-08	-6.12062e-08	-6.80176e-08	-7.46606e-08	-8.11144e-08	-8.73593e-08	-9.33768e-08
	-0.00448	1.22978e-07	1.2473e-07	1.26128e-07	1.27166e-07	1.27841e-07	1.28148e-07	1.28083e-07	1.27643e-07	1.26827e-07	1.25638e-07	1.24077e-07	1.22144e-07	1.19843e-07	1.17179e-07	1.14159e-07	1.10791e-07	1.0708e-07	1.03035e-07	9.86676e-08	9.39901e-08	8.90137e-08	8.37505e-08	7.82145e-08	7.24219e-08	6.63887e-08	6.0131e-08	5.36653e-08	4.701e-08	4.01845e-08	3.32084e-08	2.6101e-08	1.88822e-08	1.15731e-08	4.19533e-09	-3.22967e-09	-1.06803e-08	-1.8135e-08	-2.55716e-08	-3.29679e-08	-4.0302e-08	-4.75516e-08	-5.4695e-08	-6.17111e-08	-6.85786e-08	-7.52764e-08	-8.17835e-08	-8.80799e-08	-9.41471e-08
	-0.00446	1.23996e-07	1.25763e-07	1.27172e-07	1.28219e-07	1.289e-07	1.29209e-07	1.29143e-07	1.28699e-07	1.27877e-07	1.26678e-07	1.25104e-07	1.23155e-07	1.20835e-07	1.18149e-07	1.15105e-07	1.11708e-07	1.07966e-07	1.03888e-07	9.94845e-08	9.47683e-08	8.97507e-08	8.44439e-08	7.88621e-08	7.30215e-08	6.69384e-08	6.06289e-08	5.41096e-08	4.73992e-08	4.05172e-08	3.34833e-08	2.63171e-08	1.90385e-08	1.16689e-08	4.23006e-09	-3.25641e-09	-1.07688e-08	-1.82851e-08	-2.57833e-08	-3.32409e-08	-4.06357e-08	-4.79453e-08	-5.51479e-08	-6.2222e-08	-6.91464e-08	-7.58997e-08	-8.24606e-08	-8.88092e-08	-9.49266e-08
	-0.00444	1.25027e-07	1.26808e-07	1.28229e-07	1.29285e-07	1.29971e-07	1.30283e-07	1.30217e-07	1.29769e-07	1.2894e-07	1.27731e-07	1.26144e-07	1.24179e-07	1.21839e-07	1.19131e-07	1.16061e-07	1.12636e-07	1.08863e-07	1.04751e-07	1.00311e-07	9.55559e-08	9.04966e-08	8.51457e-08	7.95175e-08	7.36284e-08	6.74947e-08	6.11328e-08	5.45593e-08	4.77931e-08	4.0854e-08	3.37616e-08	2.65358e-08	1.91967e-08	1.17659e-08	4.26522e-09	-3.28347e-09	-1.08583e-08	-1.84371e-08	-2.59976e-08	-3.35172e-08	-4.09734e-08	-4.83438e-08	-5.56062e-08	-6.27392e-08	-6.97211e-08	-7.65305e-08	-8.31459e-08	-8.95473e-08	-9.57155e-08
	-0.00442	1.2607e-07	1.27866e-07	1.29299e-07	1.30363e-07	1.31055e-07	1.3137e-07	1.31303e-07	1.30852e-07	1.30016e-07	1.28797e-07	1.27196e-07	1.25215e-07	1.22856e-07	1.20125e-07	1.17029e-07	1.13576e-07	1.09772e-07	1.05625e-07	1.01148e-07	9.63531e-08	9.12516e-08	8.5856e-08	8.01809e-08	7.42426e-08	6.80578e-08	6.16428e-08	5.50145e-08	4.81919e-08	4.11948e-08	3.40433e-08	2.67572e-08	1.93569e-08	1.18641e-08	4.3008e-09	-3.31086e-09	-1.09489e-08	-1.85909e-08	-2.62145e-08	-3.37968e-08	-4.13152e-08	-4.87471e-08	-5.60701e-08	-6.32626e-08	-7.03028e-08	-7.7169e-08	-8.38396e-08	-9.02943e-08	-9.6514e-08
	-0.0044	1.27125e-07	1.28937e-07	1.30382e-07	1.31455e-07	1.32153e-07	1.3247e-07	1.32403e-07	1.31947e-07	1.31105e-07	1.29875e-07	1.28261e-07	1.26263e-07	1.23884e-07	1.21131e-07	1.18009e-07	1.14527e-07	1.10691e-07	1.0651e-07	1.01995e-07	9.71599e-08	9.20158e-08	8.6575e-08	8.08523e-08	7.48644e-08	6.86277e-08	6.2159e-08	5.54752e-08	4.85954e-08	4.15398e-08	3.43283e-08	2.69813e-08	1.9519e-08	1.19634e-08	4.33682e-09	-3.33859e-09	-1.10405e-08	-1.87466e-08	-2.6434e-08	-3.40798e-08	-4.16612e-08	-4.91553e-08	-5.65396e-08	-6.37923e-08	-7.08915e-08	-7.78152e-08	-8.45417e-08	-9.10505e-08	-9.73222e-08
	-0.00438	1.28194e-07	1.3002e-07	1.31478e-07	1.3256e-07	1.33264e-07	1.33583e-07	1.33516e-07	1.33057e-07	1.32207e-07	1.30967e-07	1.2934e-07	1.27325e-07	1.24926e-07	1.22149e-07	1.19001e-07	1.1549e-07	1.11621e-07	1.07405e-07	1.02853e-07	9.79767e-08	9.27893e-08	8.73028e-08	8.1532e-08	7.54937e-08	6.92046e-08	6.26815e-08	5.59415e-08	4.90039e-08	4.1889e-08	3.46169e-08	2.72081e-08	1.96831e-08	1.2064e-08	4.37327e-09	-3.36666e-09	-1.11334e-08	-1.89042e-08	-2.66562e-08	-3.43663e-08	-4.20114e-08	-4.95685e-08	-5.70149e-08	-6.43286e-08	-7.14874e-08	-7.84693e-08	-8.52523e-08	-9.18159e-08	-9.81403e-08
	-0.00436	1.29276e-07	1.31118e-07	1.32587e-07	1.33679e-07	1.34388e-07	1.34711e-07	1.34642e-07	1.34179e-07	1.33322e-07	1.32072e-07	1.30431e-07	1.28399e-07	1.2598e-07	1.2318e-07	1.20006e-07	1.16464e-07	1.12563e-07	1.08311e-07	1.03721e-07	9.88035e-08	9.35723e-08	8.80395e-08	8.222e-08	7.61307e-08	6.97886e-08	6.32105e-08	5.64136e-08	4.94174e-08	4.22424e-08	3.4909e-08	2.74377e-08	1.98492e-08	1.21658e-08	4.41018e-09	-3.39506e-09	-1.12273e-08	-1.90637e-08	-2.68811e-08	-3.46563e-08	-4.23659e-08	-4.99868e-08	-5.7496e-08	-6.48714e-08	-7.20907e-08	-7.91315e-08	-8.59717e-08	-9.25906e-08	-9.89685e-08
	-0.00434	1.30371e-07	1.32228e-07	1.3371e-07	1.34811e-07	1.35526e-07	1.35852e-07	1.35783e-07	1.35316e-07	1.34452e-07	1.33191e-07	1.31536e-07	1.29487e-07	1.27047e-07	1.24223e-07	1.21022e-07	1.17451e-07	1.13517e-07	1.09229e-07	1.04599e-07	9.96404e-08	9.43649e-08	8.87852e-08	8.29165e-08	7.67756e-08	7.03797e-08	6.37459e-08	5.68915e-08	4.98361e-08	4.26003e-08	3.52047e-08	2.76701e-08	2.00173e-08	1.22688e-08	4.44753e-09	-3.42382e-09	-1.13224e-08	-1.92252e-08	-2.71088e-08	-3.49499e-08	-4.27248e-08	-5.04102e-08	-5.79831e-08	-6.54209e-08	-7.27013e-08	-7.98018e-08	-8.67e-08	-9.33749e-08	-9.98068e-08
	-0.00432	1.3148e-07	1.33353e-07	1.34847e-07	1.35958e-07	1.36679e-07	1.37007e-07	1.36937e-07	1.36467e-07	1.35595e-07	1.34324e-07	1.32654e-07	1.30588e-07	1.28127e-07	1.2528e-07	1.22051e-07	1.1845e-07	1.14482e-07	1.10158e-07	1.05489e-07	1.00488e-07	9.51673e-08	8.95402e-08	8.36215e-08	7.74285e-08	7.09782e-08	6.4288e-08	5.73752e-08	5.02598e-08	4.29625e-08	3.55041e-08	2.79054e-08	2.01875e-08	1.23732e-08	4.48535e-09	-3.45294e-09	-1.14187e-08	-1.93887e-08	-2.73394e-08	-3.5247e-08	-4.30881e-08	-5.08389e-08	-5.84761e-08	-6.59772e-08	-7.33195e-08	-8.04804e-08	-8.74372e-08	-9.4169e-08	-1.00656e-07
	-0.0043	1.32602e-07	1.34491e-07	1.35998e-07	1.37118e-07	1.37846e-07	1.38177e-07	1.38106e-07	1.37631e-07	1.36752e-07	1.3547e-07	1.33787e-07	1.31703e-07	1.29221e-07	1.26349e-07	1.23093e-07	1.19461e-07	1.15459e-07	1.11098e-07	1.06389e-07	1.01345e-07	9.59797e-08	9.03045e-08	8.43353e-08	7.80894e-08	7.15841e-08	6.48367e-08	5.7865e-08	5.06889e-08	4.33292e-08	3.58072e-08	2.81436e-08	2.03598e-08	1.24788e-08	4.52364e-09	-3.48241e-09	-1.15162e-08	-1.95542e-08	-2.75727e-08	-3.55479e-08	-4.34559e-08	-5.12728e-08	-5.89753e-08	-6.65404e-08	-7.39454e-08	-8.11674e-08	-8.81836e-08	-9.49728e-08	-1.01515e-07
	-0.00428	1.33738e-07	1.35643e-07	1.37164e-07	1.38293e-07	1.39027e-07	1.39361e-07	1.3929e-07	1.38811e-07	1.37924e-07	1.36631e-07	1.34933e-07	1.32831e-07	1.30329e-07	1.27432e-07	1.24148e-07	1.20485e-07	1.16449e-07	1.1205e-07	1.07301e-07	1.02214e-07	9.68022e-08	9.10784e-08	8.5058e-08	7.87586e-08	7.21975e-08	6.53923e-08	5.83609e-08	5.11232e-08	4.37005e-08	3.6114e-08	2.83847e-08	2.05343e-08	1.25857e-08	4.56241e-09	-3.51225e-09	-1.16148e-08	-1.97218e-08	-2.7809e-08	-3.58525e-08	-4.38283e-08	-5.17122e-08	-5.94807e-08	-6.71106e-08	-7.45791e-08	-8.18629e-08	-8.89393e-08	-9.57866e-08	-1.02385e-07
	-0.00426	1.34889e-07	1.3681e-07	1.38344e-07	1.39483e-07	1.40223e-07	1.40559e-07	1.40488e-07	1.40005e-07	1.39111e-07	1.37807e-07	1.36094e-07	1.33974e-07	1.3145e-07	1.28528e-07	1.25216e-07	1.21521e-07	1.1745e-07	1.13014e-07	1.08224e-07	1.03093e-07	9.76349e-08	9.18619e-08	8.57897e-08	7.94361e-08	7.28186e-08	6.59549e-08	5.88629e-08	5.1563e-08	4.40765e-08	3.64247e-08	2.86289e-08	2.0711e-08	1.2694e-08	4.60165e-09	-3.54247e-09	-1.17148e-08	-1.98914e-08	-2.80482e-08	-3.6161e-08	-4.42053e-08	-5.21571e-08	-5.99924e-08	-6.76879e-08	-7.52206e-08	-8.25671e-08	-8.97044e-08	-9.66106e-08	-1.03265e-07
	-0.00424	1.36054e-07	1.37992e-07	1.39539e-07	1.40687e-07	1.41434e-07	1.41773e-07	1.41701e-07	1.41214e-07	1.40312e-07	1.38997e-07	1.37269e-07	1.35131e-07	1.32585e-07	1.29638e-07	1.26297e-07	1.2257e-07	1.18465e-07	1.1399e-07	1.09158e-07	1.03984e-07	9.84781e-08	9.26552e-08	8.65306e-08	8.01221e-08	7.34474e-08	6.65245e-08	5.93713e-08	5.20083e-08	4.44571e-08	3.67392e-08	2.88762e-08	2.08898e-08	1.28036e-08	4.64139e-09	-3.57306e-09	-1.18159e-08	-2.00632e-08	-2.82905e-08	-3.64732e-08	-4.45871e-08	-5.26075e-08	-6.05104e-08	-6.82725e-08	-7.58702e-08	-8.32802e-08	-9.0479e-08	-9.7445e-08	-1.04157e-07
	-0.00422	1.37233e-07	1.39188e-07	1.40748e-07	1.41907e-07	1.4266e-07	1.43002e-07	1.4293e-07	1.42438e-07	1.41529e-07	1.40202e-07	1.38459e-07	1.36302e-07	1.33734e-07	1.30762e-07	1.27392e-07	1.23633e-07	1.19492e-07	1.14978e-07	1.10105e-07	1.04885e-07	9.93318e-08	9.34585e-08	8.72808e-08	8.08167e-08	7.40842e-08	6.71012e-08	5.9886e-08	5.24592e-08	4.48425e-08	3.70577e-08	2.91265e-08	2.10709e-08	1.29146e-08	4.68163e-09	-3.60404e-09	-1.19184e-08	-2.02371e-08	-2.85357e-08	-3.67895e-08	-4.49736e-08	-5.30636e-08	-6.1035e-08	-6.88644e-08	-7.6528e-08	-8.40022e-08	-9.12635e-08	-9.82898e-08	-1.0506e-07
	-0.0042	1.38427e-07	1.404e-07	1.41973e-07	1.43142e-07	1.43902e-07	1.44247e-07	1.44174e-07	1.43678e-07	1.4276e-07	1.41422e-07	1.39664e-07	1.37489e-07	1.34898e-07	1.319e-07	1.28501e-07	1.24709e-07	1.20532e-07	1.15979e-07	1.11063e-07	1.05798e-07	1.00196e-07	9.42719e-08	8.80405e-08	8.15201e-08	7.4729e-08	6.76852e-08	6.04072e-08	5.29158e-08	4.52328e-08	3.73803e-08	2.938e-08	2.12543e-08	1.3027e-08	4.72238e-09	-3.63541e-09	-1.20221e-08	-2.04133e-08	-2.87841e-08	-3.71096e-08	-4.5365e-08	-5.35254e-08	-6.15663e-08	-6.94638e-08	-7.7194e-08	-8.47333e-08	-9.20578e-08	-9.91452e-08	-1.05975e-07
	-0.00418	1.39637e-07	1.41626e-07	1.43214e-07	1.44393e-07	1.45159e-07	1.45507e-07	1.45433e-07	1.44933e-07	1.44008e-07	1.42658e-07	1.40885e-07	1.3869e-07	1.36077e-07	1.33052e-07	1.29624e-07	1.25799e-07	1.21585e-07	1.16992e-07	1.12033e-07	1.06722e-07	1.01072e-07	9.50956e-08	8.88097e-08	8.22324e-08	7.5382e-08	6.82766e-08	6.0935e-08	5.33781e-08	4.56281e-08	3.77069e-08	2.96367e-08	2.144e-08	1.31409e-08	4.76364e-09	-3.66717e-09	-1.21271e-08	-2.05916e-08	-2.90356e-08	-3.74339e-08	-4.57614e-08	-5.39931e-08	-6.21042e-08	-7.00707e-08	-7.78685e-08	-8.54737e-08	-9.28621e-08	-1.00012e-07	-1.06901e-07
	-0.00416	1.40862e-07	1.42869e-07	1.4447e-07	1.45659e-07	1.46432e-07	1.46784e-07	1.46709e-07	1.46205e-07	1.45271e-07	1.43909e-07	1.4212e-07	1.39907e-07	1.37271e-07	1.3422e-07	1.30761e-07	1.26902e-07	1.22651e-07	1.18018e-07	1.13016e-07	1.07658e-07	1.01958e-07	9.59298e-08	8.95888e-08	8.29538e-08	7.60432e-08	6.88755e-08	6.14695e-08	5.38464e-08	4.60283e-08	3.80377e-08	2.98967e-08	2.16281e-08	1.32561e-08	4.80543e-09	-3.69934e-09	-1.22335e-08	-2.07723e-08	-2.92903e-08	-3.77623e-08	-4.61628e-08	-5.44667e-08	-6.2649e-08	-7.06854e-08	-7.85516e-08	-8.62234e-08	-9.36767e-08	-1.00889e-07	-1.07838e-07
	-0.00414	1.42102e-07	1.44127e-07	1.45742e-07	1.46942e-07	1.47722e-07	1.48076e-07	1.48001e-07	1.47492e-07	1.4655e-07	1.45176e-07	1.43372e-07	1.41139e-07	1.38479e-07	1.35402e-07	1.31912e-07	1.2802e-07	1.23732e-07	1.19058e-07	1.14012e-07	1.08607e-07	1.02856e-07	9.67746e-08	9.03777e-08	8.36843e-08	7.67129e-08	6.94821e-08	6.20109e-08	5.43206e-08	4.64337e-08	3.83726e-08	3.016e-08	2.18186e-08	1.33729e-08	4.84775e-09	-3.73192e-09	-1.23412e-08	-2.09552e-08	-2.95482e-08	-3.80948e-08	-4.65694e-08	-5.49464e-08	-6.32007e-08	-7.13078e-08	-7.92434e-08	-8.69828e-08	-9.45017e-08	-1.01777e-07	-1.08788e-07
	-0.00412	1.43359e-07	1.45401e-07	1.47031e-07	1.48241e-07	1.49028e-07	1.49386e-07	1.4931e-07	1.48796e-07	1.47846e-07	1.4646e-07	1.4464e-07	1.42387e-07	1.39704e-07	1.36599e-07	1.33079e-07	1.29152e-07	1.24826e-07	1.2011e-07	1.1502e-07	1.09567e-07	1.03766e-07	9.76302e-08	9.11768e-08	8.44242e-08	7.73911e-08	7.00964e-08	6.25591e-08	5.48008e-08	4.68442e-08	3.87119e-08	3.04266e-08	2.20115e-08	1.34911e-08	4.89061e-09	-3.76491e-09	-1.24504e-08	-2.11405e-08	-2.98095e-08	-3.84316e-08	-4.69811e-08	-5.54322e-08	-6.37595e-08	-7.19383e-08	-7.9944e-08	-8.77518e-08	-9.53372e-08	-1.02677e-07	-1.0975e-07
	-0.0041	1.44631e-07	1.46692e-07	1.48336e-07	1.49557e-07	1.50351e-07	1.50712e-07	1.50635e-07	1.50117e-07	1.49158e-07	1.4776e-07	1.45924e-07	1.4365e-07	1.40944e-07	1.37811e-07	1.3426e-07	1.30298e-07	1.25934e-07	1.21176e-07	1.1604e-07	1.10539e-07	1.04687e-07	9.84968e-08	9.19861e-08	8.51735e-08	7.80781e-08	7.07186e-08	6.31144e-08	5.52873e-08	4.726e-08	3.90555e-08	3.06967e-08	2.22068e-08	1.36108e-08	4.93402e-09	-3.79833e-09	-1.25609e-08	-2.13281e-08	-3.00741e-08	-3.87728e-08	-4.73981e-08	-5.59242e-08	-6.43254e-08	-7.25768e-08	-8.06536e-08	-8.85307e-08	-9.61834e-08	-1.03589e-07	-1.10724e-07
	-0.00408	1.4592e-07	1.47999e-07	1.49658e-07	1.5089e-07	1.51691e-07	1.52055e-07	1.51977e-07	1.51455e-07	1.50488e-07	1.49077e-07	1.47224e-07	1.44931e-07	1.422e-07	1.39039e-07	1.35456e-07	1.31459e-07	1.27056e-07	1.22256e-07	1.17075e-07	1.11524e-07	1.0562e-07	9.93746e-08	9.28058e-08	8.59326e-08	7.87739e-08	7.13488e-08	6.36769e-08	5.57799e-08	4.76812e-08	3.94036e-08	3.09703e-08	2.24047e-08	1.37321e-08	4.97799e-09	-3.83218e-09	-1.26728e-08	-2.15182e-08	-3.03421e-08	-3.91183e-08	-4.78205e-08	-5.64226e-08	-6.48987e-08	-7.32236e-08	-8.13723e-08	-8.93197e-08	-9.70406e-08	-1.04512e-07	-1.11711e-07
	-0.00406	1.47226e-07	1.49323e-07	1.50997e-07	1.5224e-07	1.53048e-07	1.53415e-07	1.53337e-07	1.5281e-07	1.51834e-07	1.50411e-07	1.48541e-07	1.46227e-07	1.43472e-07	1.40283e-07	1.36668e-07	1.32635e-07	1.28193e-07	1.2335e-07	1.18122e-07	1.12522e-07	1.06565e-07	1.00264e-07	9.36362e-08	8.67014e-08	7.94787e-08	7.19872e-08	6.42466e-08	5.6279e-08	4.81078e-08	3.97561e-08	3.12474e-08	2.26052e-08	1.3855e-08	5.02253e-09	-3.86647e-09	-1.27862e-08	-2.17107e-08	-3.06136e-08	-3.94683e-08	-4.82484e-08	-5.69274e-08	-6.54793e-08	-7.38788e-08	-8.21004e-08	-9.01188e-08	-9.79088e-08	-1.05447e-07	-1.1271e-07
	-0.00404	1.48548e-07	1.50665e-07	1.52353e-07	1.53608e-07	1.54423e-07	1.54793e-07	1.54715e-07	1.54183e-07	1.53198e-07	1.51762e-07	1.49875e-07	1.47541e-07	1.44761e-07	1.41543e-07	1.37896e-07	1.33827e-07	1.29344e-07	1.24458e-07	1.19183e-07	1.13533e-07	1.07522e-07	1.01164e-07	9.44773e-08	8.74802e-08	8.01926e-08	7.26338e-08	6.48237e-08	5.67846e-08	4.85399e-08	4.01132e-08	3.1528e-08	2.28083e-08	1.39795e-08	5.06764e-09	-3.9012e-09	-1.29011e-08	-2.19057e-08	-3.08885e-08	-3.98228e-08	-4.86818e-08	-5.74388e-08	-6.60675e-08	-7.45424e-08	-8.28379e-08	-9.09283e-08	-9.87883e-08	-1.06394e-07	-1.13723e-07
	-0.00402	1.49888e-07	1.52023e-07	1.53727e-07	1.54993e-07	1.55815e-07	1.56189e-07	1.5611e-07	1.55573e-07	1.5458e-07	1.5313e-07	1.51227e-07	1.48871e-07	1.46067e-07	1.4282e-07	1.3914e-07	1.35034e-07	1.30511e-07	1.25581e-07	1.20258e-07	1.14557e-07	1.08492e-07	1.02077e-07	9.53293e-08	8.82692e-08	8.09158e-08	7.32889e-08	6.54083e-08	5.72967e-08	4.89777e-08	4.0475e-08	3.18124e-08	2.3014e-08	1.41055e-08	5.11334e-09	-3.93638e-09	-1.30174e-08	-2.21033e-08	-3.11671e-08	-4.0182e-08	-4.91208e-08	-5.79568e-08	-6.66633e-08	-7.52147e-08	-8.35849e-08	-9.17484e-08	-9.96792e-08	-1.07353e-07	-1.14748e-07
	-0.004	1.51245e-07	1.534e-07	1.55119e-07	1.56396e-07	1.57226e-07	1.57604e-07	1.57523e-07	1.56982e-07	1.55979e-07	1.54517e-07	1.52596e-07	1.50219e-07	1.47389e-07	1.44113e-07	1.404e-07	1.36257e-07	1.31692e-07	1.26718e-07	1.21347e-07	1.15594e-07	1.09474e-07	1.03001e-07	9.61925e-08	8.90684e-08	8.16485e-08	7.39525e-08	6.60006e-08	5.78155e-08	4.94211e-08	4.08415e-08	3.21004e-08	2.32223e-08	1.42333e-08	5.15964e-09	-3.97202e-09	-1.31353e-08	-2.23034e-08	-3.14493e-08	-4.05458e-08	-4.95656e-08	-5.84816e-08	-6.7267e-08	-7.58957e-08	-8.43418e-08	-9.25791e-08	-1.00582e-07	-1.08326e-07	-1.15787e-07
	-0.00398	1.5262e-07	1.54794e-07	1.56529e-07	1.57818e-07	1.58656e-07	1.59036e-07	1.58956e-07	1.58409e-07	1.57397e-07	1.55922e-07	1.53984e-07	1.51585e-07	1.48729e-07	1.45423e-07	1.41676e-07	1.37495e-07	1.3289e-07	1.2787e-07	1.2245e-07	1.16645e-07	1.10469e-07	1.03937e-07	9.7067e-08	8.98782e-08	8.23908e-08	7.46248e-08	6.66006e-08	5.83411e-08	4.98704e-08	4.12128e-08	3.23923e-08	2.34335e-08	1.43627e-08	5.20655e-09	-4.00813e-09	-1.32547e-08	-2.25062e-08	-3.17352e-08	-4.09144e-08	-5.00162e-08	-5.90132e-08	-6.78785e-08	-7.65857e-08	-8.51085e-08	-9.34208e-08	-1.01496e-07	-1.0931e-07	-1.1684e-07
	-0.00396	1.54013e-07	1.56207e-07	1.57958e-07	1.59259e-07	1.60104e-07	1.60488e-07	1.60406e-07	1.59855e-07	1.58834e-07	1.57345e-07	1.55389e-07	1.52969e-07	1.50087e-07	1.46751e-07	1.42969e-07	1.3875e-07	1.34103e-07	1.29037e-07	1.23568e-07	1.1771e-07	1.11478e-07	1.04886e-07	9.7953e-08	9.06986e-08	8.31428e-08	7.5306e-08	6.72085e-08	5.88736e-08	5.03256e-08	4.1589e-08	3.26879e-08	2.36474e-08	1.44938e-08	5.25408e-09	-4.04472e-09	-1.33757e-08	-2.27116e-08	-3.20249e-08	-4.12879e-08	-5.04727e-08	-5.95519e-08	-6.84981e-08	-7.72847e-08	-8.58854e-08	-9.42735e-08	-1.02423e-07	-1.10308e-07	-1.17906e-07
	-0.00394	1.55425e-07	1.57639e-07	1.59406e-07	1.60718e-07	1.61571e-07	1.61959e-07	1.61877e-07	1.6132e-07	1.6029e-07	1.58787e-07	1.56813e-07	1.54371e-07	1.51462e-07	1.48096e-07	1.44279e-07	1.40022e-07	1.35332e-07	1.3022e-07	1.247e-07	1.18789e-07	1.12499e-07	1.05847e-07	9.88507e-08	9.15298e-08	8.39048e-08	7.59961e-08	6.78245e-08	5.94132e-08	5.07869e-08	4.19701e-08	3.29875e-08	2.38641e-08	1.46266e-08	5.30223e-09	-4.08179e-09	-1.34983e-08	-2.29198e-08	-3.23184e-08	-4.16663e-08	-5.09353e-08	-6.00977e-08	-6.91258e-08	-7.7993e-08	-8.66725e-08	-9.51375e-08	-1.03361e-07	-1.11319e-07	-1.18987e-07
	-0.00392	1.56855e-07	1.5909e-07	1.60873e-07	1.62197e-07	1.63058e-07	1.63449e-07	1.63366e-07	1.62804e-07	1.61765e-07	1.60248e-07	1.58256e-07	1.55791e-07	1.52856e-07	1.49458e-07	1.45607e-07	1.4131e-07	1.36577e-07	1.31418e-07	1.25848e-07	1.19882e-07	1.13534e-07	1.06821e-07	9.97603e-08	9.2372e-08	8.46769e-08	7.66954e-08	6.84486e-08	5.99599e-08	5.12542e-08	4.23563e-08	3.32911e-08	2.40837e-08	1.47612e-08	5.35102e-09	-4.11935e-09	-1.36225e-08	-2.31307e-08	-3.26158e-08	-4.20497e-08	-5.1404e-08	-6.06507e-08	-6.97619e-08	-7.87107e-08	-8.747e-08	-9.60129e-08	-1.04312e-07	-1.12343e-07	-1.20082e-07
	-0.0039	1.58304e-07	1.60559e-07	1.62359e-07	1.63696e-07	1.64564e-07	1.64959e-07	1.64875e-07	1.64309e-07	1.63259e-07	1.61729e-07	1.59719e-07	1.57231e-07	1.54268e-07	1.50839e-07	1.46952e-07	1.42616e-07	1.37839e-07	1.32632e-07	1.2701e-07	1.20989e-07	1.14583e-07	1.07808e-07	1.00682e-07	9.32255e-08	8.54592e-08	7.7404e-08	6.9081e-08	6.05139e-08	5.17277e-08	4.27476e-08	3.35986e-08	2.43062e-08	1.48976e-08	5.40046e-09	-4.15741e-09	-1.37483e-08	-2.33444e-08	-3.29171e-08	-4.24382e-08	-5.18789e-08	-6.1211e-08	-7.04064e-08	-7.94379e-08	-8.82782e-08	-9.69e-08	-1.05276e-07	-1.13381e-07	-1.21191e-07
	-0.00388	1.59773e-07	1.62049e-07	1.63865e-07	1.65214e-07	1.66091e-07	1.6649e-07	1.66405e-07	1.65833e-07	1.64774e-07	1.63229e-07	1.612e-07	1.58689e-07	1.55699e-07	1.52238e-07	1.48316e-07	1.43939e-07	1.39117e-07	1.33862e-07	1.28189e-07	1.22112e-07	1.15646e-07	1.08808e-07	1.01616e-07	9.40903e-08	8.6252e-08	7.81221e-08	6.97218e-08	6.10752e-08	5.22076e-08	4.31442e-08	3.39103e-08	2.45317e-08	1.50358e-08	5.45055e-09	-4.19597e-09	-1.38759e-08	-2.35609e-08	-3.32225e-08	-4.28318e-08	-5.23602e-08	-6.17788e-08	-7.10596e-08	-8.01748e-08	-8.90971e-08	-9.77989e-08	-1.06253e-07	-1.14433e-07	-1.22316e-07
	-0.00386	1.61261e-07	1.63558e-07	1.65391e-07	1.66753e-07	1.67638e-07	1.6804e-07	1.67955e-07	1.67377e-07	1.66308e-07	1.64749e-07	1.62702e-07	1.60167e-07	1.57149e-07	1.53656e-07	1.49697e-07	1.4528e-07	1.40413e-07	1.35109e-07	1.29383e-07	1.23249e-07	1.16724e-07	1.09822e-07	1.02563e-07	9.49667e-08	8.70554e-08	7.88497e-08	7.03712e-08	6.16441e-08	5.26939e-08	4.35461e-08	3.42262e-08	2.47602e-08	1.51758e-08	5.50132e-09	-4.23506e-09	-1.40051e-08	-2.37804e-08	-3.35319e-08	-4.32308e-08	-5.28479e-08	-6.23543e-08	-7.17215e-08	-8.09216e-08	-8.9927e-08	-9.87098e-08	-1.07242e-07	-1.15499e-07	-1.23455e-07
	-0.00384	1.62769e-07	1.65088e-07	1.66938e-07	1.68313e-07	1.69206e-07	1.69612e-07	1.69526e-07	1.68943e-07	1.67864e-07	1.6629e-07	1.64223e-07	1.61665e-07	1.58619e-07	1.55094e-07	1.51097e-07	1.46638e-07	1.41726e-07	1.36373e-07	1.30593e-07	1.24402e-07	1.17815e-07	1.10849e-07	1.03522e-07	9.58548e-08	8.78696e-08	7.95872e-08	7.10294e-08	6.22206e-08	5.31867e-08	4.39533e-08	3.45463e-08	2.49917e-08	1.53177e-08	5.55277e-09	-4.27466e-09	-1.41361e-08	-2.40028e-08	-3.38456e-08	-4.36351e-08	-5.33422e-08	-6.29374e-08	-7.23922e-08	-8.16784e-08	-9.0768e-08	-9.9633e-08	-1.08245e-07	-1.16579e-07	-1.24609e-07
	-0.00382	1.64297e-07	1.66638e-07	1.68506e-07	1.69893e-07	1.70795e-07	1.71205e-07	1.71118e-07	1.70529e-07	1.6944e-07	1.67852e-07	1.65765e-07	1.63183e-07	1.60109e-07	1.5655e-07	1.52516e-07	1.48015e-07	1.43057e-07	1.37653e-07	1.31819e-07	1.2557e-07	1.18922e-07	1.1189e-07	1.04494e-07	9.6755e-08	8.86947e-08	8.03346e-08	7.16964e-08	6.28049e-08	5.36862e-08	4.43661e-08	3.48707e-08	2.52264e-08	1.54616e-08	5.60492e-09	-4.31481e-09	-1.42688e-08	-2.42282e-08	-3.41634e-08	-4.40449e-08	-5.38431e-08	-6.35285e-08	-7.3072e-08	-8.24455e-08	-9.16204e-08	-1.00569e-07	-1.09262e-07	-1.17674e-07	-1.2578e-07
	-0.0038	1.65847e-07	1.68209e-07	1.70095e-07	1.71495e-07	1.72405e-07	1.72819e-07	1.72731e-07	1.72137e-07	1.71038e-07	1.69434e-07	1.67329e-07	1.64722e-07	1.61618e-07	1.58026e-07	1.53954e-07	1.49411e-07	1.44406e-07	1.38951e-07	1.33062e-07	1.26754e-07	1.20043e-07	1.12945e-07	1.05479e-07	9.76673e-08	8.9531e-08	8.1092e-08	7.23724e-08	6.33971e-08	5.41924e-08	4.47844e-08	3.51995e-08	2.54643e-08	1.56074e-08	5.65777e-09	-4.35549e-09	-1.44034e-08	-2.44566e-08	-3.44855e-08	-4.44602e-08	-5.43508e-08	-6.41275e-08	-7.37611e-08	-8.32229e-08	-9.24843e-08	-1.01517e-07	-1.10292e-07	-1.18784e-07	-1.26966e-07
	-0.00378	1.67417e-07	1.69802e-07	1.71705e-07	1.73119e-07	1.74037e-07	1.74455e-07	1.74367e-07	1.73767e-07	1.72657e-07	1.71039e-07	1.68913e-07	1.66282e-07	1.63149e-07	1.59522e-07	1.55412e-07	1.50826e-07	1.45774e-07	1.40267e-07	1.34322e-07	1.27954e-07	1.21179e-07	1.14014e-07	1.06478e-07	9.8592e-08	9.03787e-08	8.18598e-08	7.30576e-08	6.39974e-08	5.47055e-08	4.52084e-08	3.55328e-08	2.57054e-08	1.57551e-08	5.71134e-09	-4.39673e-09	-1.45398e-08	-2.46882e-08	-3.4812e-08	-4.48811e-08	-5.48654e-08	-6.47347e-08	-7.44594e-08	-8.40108e-08	-9.336e-08	-1.02478e-07	-1.11336e-07	-1.19908e-07	-1.28168e-07
	-0.00376	1.69009e-07	1.71416e-07	1.73338e-07	1.74765e-07	1.75692e-07	1.76114e-07	1.76024e-07	1.75419e-07	1.74299e-07	1.72665e-07	1.70519e-07	1.67862e-07	1.647e-07	1.61039e-07	1.56889e-07	1.5226e-07	1.47159e-07	1.41601e-07	1.35599e-07	1.2917e-07	1.22332e-07	1.15098e-07	1.0749e-07	9.95293e-08	9.12379e-08	8.26381e-08	7.37522e-08	6.46058e-08	5.52256e-08	4.56382e-08	3.58706e-08	2.59498e-08	1.59049e-08	5.76563e-09	-4.43853e-09	-1.4678e-08	-2.49229e-08	-3.5143e-08	-4.53078e-08	-5.5387e-08	-6.53501e-08	-7.51673e-08	-8.48095e-08	-9.42475e-08	-1.03452e-07	-1.12395e-07	-1.21048e-07	-1.29386e-07
	-0.00374	1.70622e-07	1.73053e-07	1.74992e-07	1.76433e-07	1.77369e-07	1.77795e-07	1.77705e-07	1.77094e-07	1.75963e-07	1.74313e-07	1.72146e-07	1.69465e-07	1.66272e-07	1.62576e-07	1.58387e-07	1.53713e-07	1.48564e-07	1.42952e-07	1.36893e-07	1.30404e-07	1.23499e-07	1.16197e-07	1.08516e-07	1.00479e-07	9.21089e-08	8.34269e-08	7.44563e-08	6.52225e-08	5.57527e-08	4.60739e-08	3.6213e-08	2.61975e-08	1.60568e-08	5.82067e-09	-4.4809e-09	-1.48181e-08	-2.51608e-08	-3.54785e-08	-4.57403e-08	-5.59157e-08	-6.59739e-08	-7.58849e-08	-8.56191e-08	-9.51472e-08	-1.0444e-07	-1.13468e-07	-1.22204e-07	-1.30621e-07
	-0.00372	1.72257e-07	1.74712e-07	1.7667e-07	1.78124e-07	1.79069e-07	1.79499e-07	1.79408e-07	1.78791e-07	1.77649e-07	1.75984e-07	1.73797e-07	1.71089e-07	1.67866e-07	1.64135e-07	1.59905e-07	1.55187e-07	1.49988e-07	1.44323e-07	1.38206e-07	1.31654e-07	1.24683e-07	1.17311e-07	1.09556e-07	1.01443e-07	9.29918e-08	8.42266e-08	7.517e-08	6.58477e-08	5.62872e-08	4.65156e-08	3.65601e-08	2.64486e-08	1.62107e-08	5.87647e-09	-4.52385e-09	-1.49601e-08	-2.5402e-08	-3.58186e-08	-4.61788e-08	-5.64517e-08	-6.66063e-08	-7.66123e-08	-8.64398e-08	-9.60593e-08	-1.05441e-07	-1.14556e-07	-1.23375e-07	-1.31873e-07
	-0.0037	1.73915e-07	1.76393e-07	1.7837e-07	1.79839e-07	1.80793e-07	1.81227e-07	1.81135e-07	1.80512e-07	1.79359e-07	1.77678e-07	1.75469e-07	1.72736e-07	1.69482e-07	1.65714e-07	1.61444e-07	1.5668e-07	1.51432e-07	1.45712e-07	1.39536e-07	1.32921e-07	1.25883e-07	1.1844e-07	1.10611e-07	1.02419e-07	9.38869e-08	8.50374e-08	7.58935e-08	6.64815e-08	5.6829e-08	4.69633e-08	3.6912e-08	2.67032e-08	1.63667e-08	5.93303e-09	-4.5674e-09	-1.51041e-08	-2.56465e-08	-3.61633e-08	-4.66233e-08	-5.69951e-08	-6.72474e-08	-7.73497e-08	-8.72718e-08	-9.69839e-08	-1.06456e-07	-1.15658e-07	-1.24563e-07	-1.33143e-07
	-0.00368	1.75596e-07	1.78098e-07	1.80094e-07	1.81577e-07	1.8254e-07	1.82979e-07	1.82886e-07	1.82257e-07	1.81093e-07	1.79395e-07	1.77165e-07	1.74406e-07	1.7112e-07	1.67316e-07	1.63005e-07	1.58195e-07	1.52896e-07	1.4712e-07	1.40884e-07	1.34206e-07	1.271e-07	1.19585e-07	1.1168e-07	1.03409e-07	9.47944e-08	8.58593e-08	7.6627e-08	6.71241e-08	5.73782e-08	4.74172e-08	3.72688e-08	2.69613e-08	1.65249e-08	5.99038e-09	-4.61154e-09	-1.52501e-08	-2.58944e-08	-3.65128e-08	-4.70739e-08	-5.75459e-08	-6.78974e-08	-7.80973e-08	-8.81153e-08	-9.79213e-08	-1.07485e-07	-1.16776e-07	-1.25767e-07	-1.3443e-07
	-0.00366	1.77301e-07	1.79827e-07	1.81842e-07	1.83339e-07	1.84312e-07	1.84755e-07	1.84661e-07	1.84026e-07	1.8285e-07	1.81136e-07	1.78885e-07	1.76098e-07	1.7278e-07	1.6894e-07	1.64587e-07	1.5973e-07	1.5438e-07	1.48548e-07	1.42252e-07	1.35508e-07	1.28334e-07	1.20745e-07	1.12764e-07	1.04413e-07	9.57144e-08	8.66926e-08	7.73707e-08	6.77756e-08	5.79351e-08	4.78774e-08	3.76305e-08	2.72229e-08	1.66853e-08	6.04852e-09	-4.6563e-09	-1.53981e-08	-2.61457e-08	-3.68672e-08	-4.75308e-08	-5.81044e-08	-6.85564e-08	-7.88553e-08	-8.89705e-08	-9.88716e-08	-1.08528e-07	-1.17909e-07	-1.26987e-07	-1.35734e-07
	-0.00364	1.79029e-07	1.81579e-07	1.83614e-07	1.85126e-07	1.86108e-07	1.86555e-07	1.8646e-07	1.85819e-07	1.84632e-07	1.82901e-07	1.80628e-07	1.77815e-07	1.74464e-07	1.70587e-07	1.66191e-07	1.61287e-07	1.55884e-07	1.49996e-07	1.43638e-07	1.36829e-07	1.29584e-07	1.21922e-07	1.13863e-07	1.0543e-07	9.66472e-08	8.75375e-08	7.81248e-08	6.84361e-08	5.84997e-08	4.8344e-08	3.79972e-08	2.74883e-08	1.68479e-08	6.10746e-09	-4.70168e-09	-1.55482e-08	-2.64005e-08	-3.72265e-08	-4.7994e-08	-5.86707e-08	-6.92245e-08	-7.96238e-08	-8.98376e-08	-9.98352e-08	-1.09586e-07	-1.19059e-07	-1.28225e-07	-1.37057e-07
	-0.00362	1.80781e-07	1.83356e-07	1.85411e-07	1.86938e-07	1.8793e-07	1.88381e-07	1.88285e-07	1.87638e-07	1.86439e-07	1.84691e-07	1.82396e-07	1.79555e-07	1.76172e-07	1.72256e-07	1.67817e-07	1.62865e-07	1.5741e-07	1.51464e-07	1.45044e-07	1.38168e-07	1.30852e-07	1.23115e-07	1.14977e-07	1.06462e-07	9.75931e-08	8.83942e-08	7.88894e-08	6.91059e-08	5.90723e-08	4.88171e-08	3.83691e-08	2.77573e-08	1.70128e-08	6.16723e-09	-4.74769e-09	-1.57004e-08	-2.66589e-08	-3.75908e-08	-4.84637e-08	-5.92449e-08	-6.9902e-08	-8.0403e-08	-9.07168e-08	-1.00812e-07	-1.10658e-07	-1.20224e-07	-1.2948e-07	-1.38398e-07
	-0.0036	1.82557e-07	1.85158e-07	1.87233e-07	1.88775e-07	1.89777e-07	1.90232e-07	1.90135e-07	1.89482e-07	1.88272e-07	1.86507e-07	1.84188e-07	1.81319e-07	1.77903e-07	1.73949e-07	1.69466e-07	1.64466e-07	1.58957e-07	1.52952e-07	1.46469e-07	1.39526e-07	1.32138e-07	1.24325e-07	1.16107e-07	1.07508e-07	9.85522e-08	8.92628e-08	7.96646e-08	6.9785e-08	5.96528e-08	4.92969e-08	3.87462e-08	2.80301e-08	1.718e-08	6.22784e-09	-4.79435e-09	-1.58547e-08	-2.69209e-08	-3.79603e-08	-4.894e-08	-5.98271e-08	-7.0589e-08	-8.11932e-08	-9.16083e-08	-1.01803e-07	-1.11746e-07	-1.21405e-07	-1.30752e-07	-1.39759e-07
	-0.00358	1.84359e-07	1.86985e-07	1.89081e-07	1.90638e-07	1.91649e-07	1.92109e-07	1.92012e-07	1.91352e-07	1.9013e-07	1.88347e-07	1.86006e-07	1.83109e-07	1.79659e-07	1.75665e-07	1.71139e-07	1.66089e-07	1.60525e-07	1.54462e-07	1.47915e-07	1.40903e-07	1.33442e-07	1.25552e-07	1.17253e-07	1.08569e-07	9.95247e-08	9.01437e-08	8.04508e-08	7.04737e-08	6.02415e-08	4.97834e-08	3.91285e-08	2.83067e-08	1.73495e-08	6.2893e-09	-4.84166e-09	-1.60111e-08	-2.71866e-08	-3.83349e-08	-4.94229e-08	-6.04175e-08	-7.12856e-08	-8.19944e-08	-9.25124e-08	-1.02808e-07	-1.12848e-07	-1.22603e-07	-1.32042e-07	-1.41138e-07
	-0.00356	1.86186e-07	1.88838e-07	1.90955e-07	1.92527e-07	1.93549e-07	1.94013e-07	1.93915e-07	1.93248e-07	1.92014e-07	1.90214e-07	1.87849e-07	1.84923e-07	1.81439e-07	1.77406e-07	1.72835e-07	1.67735e-07	1.62116e-07	1.55992e-07	1.49381e-07	1.42299e-07	1.34765e-07	1.26796e-07	1.18415e-07	1.09645e-07	1.00511e-07	9.10371e-08	8.12481e-08	7.11721e-08	6.08385e-08	5.02767e-08	3.95163e-08	2.85872e-08	1.75214e-08	6.35163e-09	-4.88964e-09	-1.61698e-08	-2.7456e-08	-3.87148e-08	-4.99127e-08	-6.10163e-08	-7.1992e-08	-8.2807e-08	-9.34292e-08	-1.03826e-07	-1.13967e-07	-1.23818e-07	-1.33351e-07	-1.42536e-07
	-0.00354	1.88039e-07	1.90718e-07	1.92855e-07	1.94443e-07	1.95475e-07	1.95944e-07	1.95844e-07	1.95171e-07	1.93925e-07	1.92106e-07	1.89719e-07	1.86764e-07	1.83245e-07	1.79172e-07	1.74555e-07	1.69404e-07	1.63729e-07	1.57545e-07	1.50867e-07	1.43715e-07	1.36106e-07	1.28058e-07	1.19593e-07	1.10736e-07	1.01511e-07	9.1943e-08	8.20566e-08	7.18803e-08	6.14439e-08	5.07771e-08	3.99096e-08	2.88717e-08	1.76958e-08	6.41484e-09	-4.9383e-09	-1.63307e-08	-2.77292e-08	-3.91e-08	-5.04094e-08	-6.16235e-08	-7.27084e-08	-8.36311e-08	-9.43589e-08	-1.0486e-07	-1.15101e-07	-1.2505e-07	-1.34678e-07	-1.43955e-07
	-0.00352	1.89918e-07	1.92624e-07	1.94783e-07	1.96386e-07	1.97428e-07	1.97902e-07	1.97802e-07	1.97122e-07	1.95862e-07	1.94026e-07	1.91615e-07	1.8863e-07	1.85076e-07	1.80962e-07	1.76299e-07	1.71097e-07	1.65366e-07	1.59119e-07	1.52375e-07	1.45151e-07	1.37466e-07	1.29338e-07	1.20789e-07	1.11843e-07	1.02526e-07	9.28618e-08	8.28766e-08	7.25987e-08	6.20579e-08	5.12845e-08	4.03084e-08	2.91602e-08	1.78726e-08	6.47894e-09	-4.98765e-09	-1.64939e-08	-2.80063e-08	-3.94908e-08	-5.09132e-08	-6.22393e-08	-7.3435e-08	-8.44668e-08	-9.53019e-08	-1.05908e-07	-1.16251e-07	-1.263e-07	-1.36024e-07	-1.45394e-07
	-0.0035	1.91824e-07	1.94557e-07	1.96737e-07	1.98357e-07	1.9941e-07	1.99888e-07	1.99787e-07	1.991e-07	1.97828e-07	1.95973e-07	1.93538e-07	1.90523e-07	1.86933e-07	1.82778e-07	1.78068e-07	1.72814e-07	1.67025e-07	1.60716e-07	1.53904e-07	1.46608e-07	1.38846e-07	1.30636e-07	1.22001e-07	1.12965e-07	1.03555e-07	9.37938e-08	8.37084e-08	7.33272e-08	6.26807e-08	5.17992e-08	4.07129e-08	2.94528e-08	1.8052e-08	6.54396e-09	-5.03771e-09	-1.66594e-08	-2.82874e-08	-3.98871e-08	-5.14241e-08	-6.28639e-08	-7.4172e-08	-8.53145e-08	-9.62583e-08	-1.0697e-07	-1.17418e-07	-1.27568e-07	-1.37389e-07	-1.46853e-07
	-0.00348	1.93757e-07	1.96517e-07	1.9872e-07	2.00356e-07	2.01419e-07	2.01903e-07	2.018e-07	2.01106e-07	1.99822e-07	1.97948e-07	1.95488e-07	1.92443e-07	1.88817e-07	1.8462e-07	1.79863e-07	1.74555e-07	1.68708e-07	1.62335e-07	1.55455e-07	1.48085e-07	1.40245e-07	1.31952e-07	1.2323e-07	1.14104e-07	1.04598e-07	9.4739e-08	8.45519e-08	7.40662e-08	6.33124e-08	5.23212e-08	4.11232e-08	2.97497e-08	1.82339e-08	6.60991e-09	-5.08847e-09	-1.68273e-08	-2.85724e-08	-4.02891e-08	-5.19424e-08	-6.34974e-08	-7.49195e-08	-8.61743e-08	-9.72284e-08	-1.08048e-07	-1.18601e-07	-1.28853e-07	-1.38774e-07	-1.48333e-07
	-0.00346	1.95718e-07	1.98506e-07	2.00731e-07	2.02384e-07	2.03458e-07	2.03946e-07	2.03842e-07	2.03141e-07	2.01844e-07	1.99952e-07	1.97467e-07	1.94391e-07	1.90728e-07	1.86489e-07	1.81683e-07	1.76322e-07	1.70416e-07	1.63978e-07	1.57028e-07	1.49584e-07	1.41664e-07	1.33288e-07	1.24477e-07	1.15258e-07	1.05657e-07	9.56978e-08	8.54076e-08	7.48158e-08	6.39531e-08	5.28507e-08	4.15394e-08	3.00507e-08	1.84185e-08	6.6768e-09	-5.13997e-09	-1.69976e-08	-2.88616e-08	-4.06968e-08	-5.2468e-08	-6.414e-08	-7.56777e-08	-8.70464e-08	-9.82123e-08	-1.09142e-07	-1.19801e-07	-1.30157e-07	-1.40178e-07	-1.49834e-07
	-0.00344	1.97707e-07	2.00524e-07	2.02771e-07	2.04441e-07	2.05525e-07	2.06019e-07	2.05914e-07	2.05206e-07	2.03895e-07	2.01984e-07	1.99473e-07	1.96366e-07	1.92666e-07	1.88384e-07	1.8353e-07	1.78114e-07	1.72148e-07	1.65645e-07	1.58624e-07	1.51104e-07	1.43104e-07	1.34642e-07	1.25742e-07	1.1643e-07	1.06731e-07	9.66703e-08	8.62756e-08	7.55761e-08	6.46031e-08	5.33878e-08	4.19615e-08	3.03561e-08	1.86056e-08	6.74466e-09	-5.19221e-09	-1.71704e-08	-2.91549e-08	-4.11104e-08	-5.30013e-08	-6.47919e-08	-7.64468e-08	-8.7931e-08	-9.92105e-08	-1.10251e-07	-1.21019e-07	-1.3148e-07	-1.41603e-07	-1.51356e-07
	-0.00342	1.99725e-07	2.0257e-07	2.04841e-07	2.06527e-07	2.07623e-07	2.08121e-07	2.08016e-07	2.073e-07	2.05976e-07	2.04045e-07	2.01509e-07	1.9837e-07	1.94633e-07	1.90307e-07	1.85403e-07	1.79932e-07	1.73905e-07	1.67335e-07	1.60243e-07	1.52646e-07	1.44564e-07	1.36017e-07	1.27026e-07	1.17618e-07	1.0782e-07	9.7657e-08	8.71562e-08	7.63474e-08	6.52624e-08	5.39327e-08	4.23898e-08	3.06659e-08	1.87955e-08	6.8135e-09	-5.2452e-09	-1.73456e-08	-2.94525e-08	-4.153e-08	-5.35422e-08	-6.54532e-08	-7.7227e-08	-8.88284e-08	-1.00223e-07	-1.11376e-07	-1.22254e-07	-1.32822e-07	-1.43048e-07	-1.52901e-07
	-0.0034	2.01772e-07	2.04646e-07	2.0694e-07	2.08644e-07	2.09751e-07	2.10254e-07	2.10147e-07	2.09425e-07	2.08087e-07	2.06137e-07	2.03575e-07	2.00403e-07	1.96628e-07	1.92257e-07	1.87303e-07	1.81776e-07	1.75687e-07	1.6905e-07	1.61885e-07	1.54211e-07	1.46046e-07	1.37411e-07	1.28328e-07	1.18824e-07	1.08925e-07	9.86579e-08	8.80494e-08	7.71299e-08	6.59313e-08	5.44854e-08	4.28243e-08	3.09802e-08	1.89882e-08	6.88333e-09	-5.29896e-09	-1.75234e-08	-2.97543e-08	-4.19556e-08	-5.40909e-08	-6.6124e-08	-7.80185e-08	-8.97389e-08	-1.0125e-07	-1.12518e-07	-1.23507e-07	-1.34183e-07	-1.44514e-07	-1.54468e-07
	-0.00338	2.03848e-07	2.06753e-07	2.0907e-07	2.10791e-07	2.1191e-07	2.12418e-07	2.1231e-07	2.11581e-07	2.10229e-07	2.08258e-07	2.0567e-07	2.02466e-07	1.98651e-07	1.94236e-07	1.89231e-07	1.83647e-07	1.77495e-07	1.7079e-07	1.63552e-07	1.55798e-07	1.47549e-07	1.38825e-07	1.29648e-07	1.20047e-07	1.10046e-07	9.96733e-08	8.89557e-08	7.79238e-08	6.66099e-08	5.50462e-08	4.3265e-08	3.12991e-08	1.91836e-08	6.95418e-09	-5.3535e-09	-1.77037e-08	-3.00606e-08	-4.23875e-08	-5.46477e-08	-6.68046e-08	-7.88215e-08	-9.06625e-08	-1.02292e-07	-1.13676e-07	-1.24778e-07	-1.35564e-07	-1.46001e-07	-1.56058e-07
	-0.00336	2.05956e-07	2.0889e-07	2.11231e-07	2.1297e-07	2.141e-07	2.14614e-07	2.14505e-07	2.13767e-07	2.12402e-07	2.10411e-07	2.07796e-07	2.04559e-07	2.00705e-07	1.96244e-07	1.91187e-07	1.85545e-07	1.7933e-07	1.72556e-07	1.65242e-07	1.57408e-07	1.49074e-07	1.4026e-07	1.30989e-07	1.21287e-07	1.11183e-07	1.00704e-07	8.98752e-08	7.87293e-08	6.72984e-08	5.56152e-08	4.37122e-08	3.16226e-08	1.93819e-08	7.02606e-09	-5.40884e-09	-1.78867e-08	-3.03713e-08	-4.28256e-08	-5.52125e-08	-6.74951e-08	-7.96362e-08	-9.15996e-08	-1.0335e-07	-1.14851e-07	-1.26068e-07	-1.36966e-07	-1.4751e-07	-1.57671e-07
	-0.00334	2.08093e-07	2.11058e-07	2.13424e-07	2.15181e-07	2.16322e-07	2.16842e-07	2.16732e-07	2.15986e-07	2.14607e-07	2.12595e-07	2.09953e-07	2.06682e-07	2.02788e-07	1.98281e-07	1.93171e-07	1.87471e-07	1.81191e-07	1.74347e-07	1.66957e-07	1.59042e-07	1.50622e-07	1.41716e-07	1.32348e-07	1.22546e-07	1.12338e-07	1.01749e-07	9.08081e-08	7.95465e-08	6.7997e-08	5.61925e-08	4.4166e-08	3.19509e-08	1.95831e-08	7.09899e-09	-5.46498e-09	-1.80724e-08	-3.06866e-08	-4.32701e-08	-5.57856e-08	-6.81957e-08	-8.04629e-08	-9.25504e-08	-1.04422e-07	-1.16043e-07	-1.27377e-07	-1.38387e-07	-1.49042e-07	-1.59308e-07
	-0.00332	2.10263e-07	2.13258e-07	2.15648e-07	2.17424e-07	2.18577e-07	2.19102e-07	2.18991e-07	2.18238e-07	2.16844e-07	2.14811e-07	2.12141e-07	2.08837e-07	2.04902e-07	2.00348e-07	1.95185e-07	1.89425e-07	1.8308e-07	1.76164e-07	1.68698e-07	1.607e-07	1.52192e-07	1.43193e-07	1.33728e-07	1.23824e-07	1.13509e-07	1.0281e-07	9.17547e-08	8.03757e-08	6.87058e-08	5.67783e-08	4.46264e-08	3.22839e-08	1.97872e-08	7.17299e-09	-5.52195e-09	-1.82608e-08	-3.10064e-08	-4.37212e-08	-5.63672e-08	-6.89066e-08	-8.13016e-08	-9.35152e-08	-1.05511e-07	-1.17253e-07	-1.28704e-07	-1.3983e-07	-1.50595e-07	-1.60969e-07
	-0.0033	2.12464e-07	2.15491e-07	2.17906e-07	2.197e-07	2.20866e-07	2.21396e-07	2.21283e-07	2.20522e-07	2.19114e-07	2.1706e-07	2.14362e-07	2.11023e-07	2.07047e-07	2.02445e-07	1.97228e-07	1.91408e-07	1.84997e-07	1.78009e-07	1.70464e-07	1.62383e-07	1.53785e-07	1.44692e-07	1.35128e-07	1.2512e-07	1.14697e-07	1.03886e-07	9.27152e-08	8.12171e-08	6.9425e-08	5.73726e-08	4.50935e-08	3.26219e-08	1.99944e-08	7.24808e-09	-5.57975e-09	-1.84519e-08	-3.1331e-08	-4.41789e-08	-5.69572e-08	-6.96279e-08	-8.21527e-08	-9.44941e-08	-1.06615e-07	-1.1848e-07	-1.30052e-07	-1.41294e-07	-1.52172e-07	-1.62654e-07
	-0.00328	2.14697e-07	2.17756e-07	2.20197e-07	2.2201e-07	2.23188e-07	2.23723e-07	2.2361e-07	2.22841e-07	2.21417e-07	2.19342e-07	2.16616e-07	2.13241e-07	2.09224e-07	2.04573e-07	1.99302e-07	1.93421e-07	1.86942e-07	1.7988e-07	1.72256e-07	1.6409e-07	1.55402e-07	1.46213e-07	1.36548e-07	1.26435e-07	1.15903e-07	1.04978e-07	9.36899e-08	8.20709e-08	7.01549e-08	5.79758e-08	4.55676e-08	3.29649e-08	2.02046e-08	7.32428e-09	-5.63841e-09	-1.86459e-08	-3.16604e-08	-4.46433e-08	-5.7556e-08	-7.03599e-08	-8.30164e-08	-9.54875e-08	-1.07736e-07	-1.19726e-07	-1.31419e-07	-1.42779e-07	-1.53771e-07	-1.64364e-07
	-0.00326	2.16964e-07	2.20055e-07	2.22521e-07	2.24354e-07	2.25544e-07	2.26085e-07	2.2597e-07	2.25193e-07	2.23755e-07	2.21657e-07	2.18903e-07	2.15493e-07	2.11432e-07	2.06733e-07	2.01406e-07	1.95463e-07	1.88915e-07	1.81779e-07	1.74074e-07	1.65822e-07	1.57043e-07	1.47757e-07	1.3799e-07	1.2777e-07	1.17126e-07	1.06086e-07	9.4679e-08	8.29374e-08	7.08955e-08	5.85879e-08	4.60487e-08	3.33129e-08	2.04179e-08	7.4016e-09	-5.69794e-09	-1.88428e-08	-3.19947e-08	-4.51146e-08	-5.81637e-08	-7.11027e-08	-8.38929e-08	-9.64957e-08	-1.08874e-07	-1.2099e-07	-1.32806e-07	-1.44286e-07	-1.55395e-07	-1.66099e-07
	-0.00324	2.19264e-07	2.22388e-07	2.24881e-07	2.26732e-07	2.27935e-07	2.28482e-07	2.28366e-07	2.27581e-07	2.26127e-07	2.24008e-07	2.21223e-07	2.17777e-07	2.13674e-07	2.08925e-07	2.03541e-07	1.97535e-07	1.90918e-07	1.83706e-07	1.7592e-07	1.6758e-07	1.58708e-07	1.49323e-07	1.39453e-07	1.29125e-07	1.18368e-07	1.07211e-07	9.56829e-08	8.38167e-08	7.16472e-08	5.9209e-08	4.65369e-08	3.36661e-08	2.06343e-08	7.48008e-09	-5.75835e-09	-1.90426e-08	-3.23339e-08	-4.5593e-08	-5.87804e-08	-7.18566e-08	-8.47823e-08	-9.75187e-08	-1.10028e-07	-1.22273e-07	-1.34214e-07	-1.45816e-07	-1.57042e-07	-1.6786e-07
	-0.00322	2.21599e-07	2.24756e-07	2.27275e-07	2.29146e-07	2.30362e-07	2.30915e-07	2.30798e-07	2.30004e-07	2.28535e-07	2.26393e-07	2.23579e-07	2.20096e-07	2.15949e-07	2.11149e-07	2.05708e-07	1.99638e-07	1.92951e-07	1.85662e-07	1.77793e-07	1.69364e-07	1.60397e-07	1.50913e-07	1.40938e-07	1.305e-07	1.19628e-07	1.08353e-07	9.67017e-08	8.47092e-08	7.24101e-08	5.98395e-08	4.70324e-08	3.40245e-08	2.08541e-08	7.55972e-09	-5.81966e-09	-1.92453e-08	-3.26782e-08	-4.60784e-08	-5.94062e-08	-7.26217e-08	-8.5685e-08	-9.85571e-08	-1.112e-07	-1.23574e-07	-1.35644e-07	-1.47369e-07	-1.58715e-07	-1.69647e-07
	-0.0032	2.23968e-07	2.27159e-07	2.29705e-07	2.31597e-07	2.32825e-07	2.33384e-07	2.33266e-07	2.32464e-07	2.30979e-07	2.28813e-07	2.2597e-07	2.2245e-07	2.18258e-07	2.13407e-07	2.07908e-07	2.01773e-07	1.95014e-07	1.87648e-07	1.79694e-07	1.71175e-07	1.62112e-07	1.52527e-07	1.42445e-07	1.31895e-07	1.20908e-07	1.09511e-07	9.77357e-08	8.56149e-08	7.31843e-08	6.04793e-08	4.75353e-08	3.43884e-08	2.1077e-08	7.64056e-09	-5.88189e-09	-1.94511e-08	-3.30276e-08	-4.65711e-08	-6.00414e-08	-7.33982e-08	-8.66012e-08	-9.96109e-08	-1.12389e-07	-1.24896e-07	-1.37094e-07	-1.48945e-07	-1.60412e-07	-1.71461e-07
	-0.00318	2.26373e-07	2.29599e-07	2.32172e-07	2.34083e-07	2.35325e-07	2.3589e-07	2.3577e-07	2.3496e-07	2.33459e-07	2.3127e-07	2.28396e-07	2.24838e-07	2.20602e-07	2.15699e-07	2.10141e-07	2.0394e-07	1.97108e-07	1.89663e-07	1.81624e-07	1.73014e-07	1.63853e-07	1.54165e-07	1.43974e-07	1.33312e-07	1.22206e-07	1.10687e-07	9.87852e-08	8.65343e-08	7.39702e-08	6.11288e-08	4.80457e-08	3.47576e-08	2.13034e-08	7.7226e-09	-5.94505e-09	-1.966e-08	-3.33822e-08	-4.70712e-08	-6.06862e-08	-7.41864e-08	-8.75312e-08	-1.00681e-07	-1.13595e-07	-1.26237e-07	-1.38566e-07	-1.50544e-07	-1.62134e-07	-1.73302e-07
	-0.00316	2.28815e-07	2.32074e-07	2.34676e-07	2.36608e-07	2.37863e-07	2.38434e-07	2.38313e-07	2.37494e-07	2.35977e-07	2.33764e-07	2.30859e-07	2.27263e-07	2.22981e-07	2.18025e-07	2.12407e-07	2.06139e-07	1.99234e-07	1.91708e-07	1.83582e-07	1.74879e-07	1.6562e-07	1.55827e-07	1.45527e-07	1.34749e-07	1.23524e-07	1.11881e-07	9.98504e-08	8.74674e-08	7.47679e-08	6.17879e-08	4.85639e-08	3.51324e-08	2.15331e-08	7.80588e-09	-6.00916e-09	-1.9872e-08	-3.37422e-08	-4.75788e-08	-6.13406e-08	-7.49864e-08	-8.84751e-08	-1.01766e-07	-1.1482e-07	-1.27598e-07	-1.4006e-07	-1.52167e-07	-1.63883e-07	-1.75171e-07
	-0.00314	2.31293e-07	2.34588e-07	2.37217e-07	2.3917e-07	2.40439e-07	2.41016e-07	2.40894e-07	2.40066e-07	2.38532e-07	2.36296e-07	2.33359e-07	2.29724e-07	2.25396e-07	2.20386e-07	2.14707e-07	2.08371e-07	2.01391e-07	1.93784e-07	1.8557e-07	1.76773e-07	1.67414e-07	1.57515e-07	1.47103e-07	1.36208e-07	1.24861e-07	1.13092e-07	1.00932e-07	8.84147e-08	7.55776e-08	6.24571e-08	4.90898e-08	3.55129e-08	2.17663e-08	7.89041e-09	-6.07424e-09	-2.00872e-08	-3.41076e-08	-4.80941e-08	-6.20049e-08	-7.57984e-08	-8.94332e-08	-1.02868e-07	-1.16064e-07	-1.2898e-07	-1.41577e-07	-1.53815e-07	-1.65657e-07	-1.77068e-07
	-0.00312	2.33808e-07	2.37139e-07	2.39797e-07	2.41771e-07	2.43054e-07	2.43637e-07	2.43514e-07	2.42676e-07	2.41126e-07	2.38866e-07	2.35897e-07	2.32222e-07	2.27847e-07	2.22783e-07	2.17042e-07	2.10637e-07	2.03582e-07	1.95891e-07	1.87589e-07	1.78696e-07	1.69234e-07	1.59228e-07	1.48703e-07	1.3769e-07	1.26219e-07	1.14322e-07	1.02029e-07	8.93762e-08	7.63995e-08	6.31363e-08	4.96236e-08	3.58991e-08	2.2003e-08	7.97623e-09	-6.1403e-09	-2.03056e-08	-3.44786e-08	-4.86171e-08	-6.26792e-08	-7.66228e-08	-9.04058e-08	-1.03987e-07	-1.17326e-07	-1.30383e-07	-1.43117e-07	-1.55488e-07	-1.67459e-07	-1.78994e-07
	-0.0031	2.36361e-07	2.39729e-07	2.42416e-07	2.44412e-07	2.45708e-07	2.46298e-07	2.46173e-07	2.45327e-07	2.4376e-07	2.41475e-07	2.38473e-07	2.34759e-07	2.30335e-07	2.25216e-07	2.19412e-07	2.12938e-07	2.05805e-07	1.98031e-07	1.89637e-07	1.80647e-07	1.71083e-07	1.60967e-07	1.50327e-07	1.39194e-07	1.27598e-07	1.15571e-07	1.03144e-07	9.03523e-08	7.72339e-08	6.38259e-08	5.01656e-08	3.62912e-08	2.22433e-08	8.06334e-09	-6.20736e-09	-2.05274e-08	-3.48551e-08	-4.91481e-08	-6.33637e-08	-7.74596e-08	-9.13932e-08	-1.05123e-07	-1.18607e-07	-1.31807e-07	-1.4468e-07	-1.57186e-07	-1.69288e-07	-1.80949e-07
	-0.00308	2.38954e-07	2.42358e-07	2.45074e-07	2.47092e-07	2.48403e-07	2.49e-07	2.48873e-07	2.48017e-07	2.46433e-07	2.44123e-07	2.41089e-07	2.37333e-07	2.32862e-07	2.27686e-07	2.21819e-07	2.15273e-07	2.08062e-07	2.00203e-07	1.91717e-07	1.82628e-07	1.72959e-07	1.62732e-07	1.51976e-07	1.4072e-07	1.28997e-07	1.16838e-07	1.04275e-07	9.13433e-08	7.8081e-08	6.45259e-08	5.07158e-08	3.66892e-08	2.24873e-08	8.15177e-09	-6.27544e-09	-2.07525e-08	-3.52374e-08	-4.96871e-08	-6.40587e-08	-7.83092e-08	-9.23956e-08	-1.06276e-07	-1.19908e-07	-1.33252e-07	-1.46267e-07	-1.5891e-07	-1.71144e-07	-1.82933e-07
	-0.00306	2.41586e-07	2.45027e-07	2.47774e-07	2.49814e-07	2.51139e-07	2.51742e-07	2.51614e-07	2.50749e-07	2.49147e-07	2.46812e-07	2.43744e-07	2.39947e-07	2.35426e-07	2.30194e-07	2.24262e-07	2.17644e-07	2.10354e-07	2.02408e-07	1.93829e-07	1.8464e-07	1.74864e-07	1.64525e-07	1.53649e-07	1.4227e-07	1.30418e-07	1.18125e-07	1.05423e-07	9.23493e-08	7.89409e-08	6.52366e-08	5.12744e-08	3.70933e-08	2.27349e-08	8.24155e-09	-6.34456e-09	-2.09811e-08	-3.56255e-08	-5.02343e-08	-6.47642e-08	-7.91716e-08	-9.34132e-08	-1.07446e-07	-1.21229e-07	-1.3472e-07	-1.47878e-07	-1.6066e-07	-1.73029e-07	-1.84948e-07
	-0.00304	2.44258e-07	2.47737e-07	2.50514e-07	2.52577e-07	2.53917e-07	2.54526e-07	2.54397e-07	2.53522e-07	2.51903e-07	2.49541e-07	2.4644e-07	2.42601e-07	2.3803e-07	2.3274e-07	2.26742e-07	2.20051e-07	2.1268e-07	2.04646e-07	1.95973e-07	1.86682e-07	1.76798e-07	1.66344e-07	1.55349e-07	1.43844e-07	1.31861e-07	1.19432e-07	1.06589e-07	9.33707e-08	7.98141e-08	6.59581e-08	5.18415e-08	3.75036e-08	2.29864e-08	8.33271e-09	-6.41473e-09	-2.12132e-08	-3.60195e-08	-5.079e-08	-6.54805e-08	-8.00473e-08	-9.44464e-08	-1.08635e-07	-1.2257e-07	-1.3621e-07	-1.49513e-07	-1.62437e-07	-1.74943e-07	-1.86994e-07
	-0.00302	2.46971e-07	2.50489e-07	2.53297e-07	2.55382e-07	2.56737e-07	2.57353e-07	2.57223e-07	2.56338e-07	2.54701e-07	2.52313e-07	2.49177e-07	2.45296e-07	2.40674e-07	2.35325e-07	2.29261e-07	2.22495e-07	2.15043e-07	2.06919e-07	1.98149e-07	1.88756e-07	1.78762e-07	1.68192e-07	1.57074e-07	1.45441e-07	1.33325e-07	1.20758e-07	1.07773e-07	9.44078e-08	8.07005e-08	6.66907e-08	5.24173e-08	3.79201e-08	2.32417e-08	8.42526e-09	-6.48598e-09	-2.14488e-08	-3.64196e-08	-5.13541e-08	-6.62078e-08	-8.09364e-08	-9.54954e-08	-1.09841e-07	-1.23931e-07	-1.37723e-07	-1.51174e-07	-1.64241e-07	-1.76886e-07	-1.89071e-07
	-0.003	2.49725e-07	2.53283e-07	2.56122e-07	2.5823e-07	2.59601e-07	2.60224e-07	2.60092e-07	2.59197e-07	2.57542e-07	2.55127e-07	2.51956e-07	2.48032e-07	2.43358e-07	2.37949e-07	2.31818e-07	2.24977e-07	2.17441e-07	2.09227e-07	2.00359e-07	1.90861e-07	1.80756e-07	1.70068e-07	1.58826e-07	1.47063e-07	1.34812e-07	1.22105e-07	1.08975e-07	9.54608e-08	8.16006e-08	6.74345e-08	5.30019e-08	3.83431e-08	2.35009e-08	8.51923e-09	-6.55832e-09	-2.1688e-08	-3.68258e-08	-5.19269e-08	-6.69463e-08	-8.18391e-08	-9.65605e-08	-1.11066e-07	-1.25313e-07	-1.39259e-07	-1.5286e-07	-1.66073e-07	-1.78859e-07	-1.91179e-07
	-0.00298	2.52522e-07	2.5612e-07	2.5899e-07	2.61123e-07	2.62508e-07	2.63138e-07	2.63005e-07	2.621e-07	2.60426e-07	2.57985e-07	2.54778e-07	2.5081e-07	2.46084e-07	2.40614e-07	2.34414e-07	2.27497e-07	2.19876e-07	2.11571e-07	2.02603e-07	1.92999e-07	1.8278e-07	1.71973e-07	1.60605e-07	1.48711e-07	1.36322e-07	1.23473e-07	1.10196e-07	9.653e-08	8.25146e-08	6.81898e-08	5.35956e-08	3.87725e-08	2.37641e-08	8.61465e-09	-6.63177e-09	-2.19309e-08	-3.72383e-08	-5.25085e-08	-6.76961e-08	-8.27557e-08	-9.7642e-08	-1.1231e-07	-1.26717e-07	-1.40819e-07	-1.54572e-07	-1.67933e-07	-1.80862e-07	-1.93321e-07
	-0.00296	2.55362e-07	2.59e-07	2.61903e-07	2.6406e-07	2.65461e-07	2.66098e-07	2.65963e-07	2.65048e-07	2.63355e-07	2.60886e-07	2.57644e-07	2.53631e-07	2.48852e-07	2.43321e-07	2.37051e-07	2.30056e-07	2.22349e-07	2.1395e-07	2.04882e-07	1.95169e-07	1.84836e-07	1.73907e-07	1.62411e-07	1.50383e-07	1.37855e-07	1.24861e-07	1.11435e-07	9.76156e-08	8.34427e-08	6.89568e-08	5.41984e-08	3.92086e-08	2.40314e-08	8.71154e-09	-6.70636e-09	-2.21776e-08	-3.76571e-08	-5.3099e-08	-6.84575e-08	-8.36865e-08	-9.87402e-08	-1.13573e-07	-1.28142e-07	-1.42403e-07	-1.5631e-07	-1.69822e-07	-1.82897e-07	-1.95495e-07
	-0.00294	2.58246e-07	2.61926e-07	2.64861e-07	2.67042e-07	2.68459e-07	2.69103e-07	2.68966e-07	2.68042e-07	2.6633e-07	2.63833e-07	2.60554e-07	2.56495e-07	2.51662e-07	2.46069e-07	2.39728e-07	2.32654e-07	2.24861e-07	2.16367e-07	2.07196e-07	1.97374e-07	1.86923e-07	1.75871e-07	1.64246e-07	1.52082e-07	1.39412e-07	1.26272e-07	1.12694e-07	9.87181e-08	8.43851e-08	6.97356e-08	5.48105e-08	3.96514e-08	2.43028e-08	8.80993e-09	-6.7821e-09	-2.24281e-08	-3.80824e-08	-5.36987e-08	-6.92306e-08	-8.46317e-08	-9.98554e-08	-1.14856e-07	-1.29589e-07	-1.44011e-07	-1.58076e-07	-1.7174e-07	-1.84962e-07	-1.97703e-07
	-0.00292	2.61175e-07	2.64896e-07	2.67865e-07	2.7007e-07	2.71503e-07	2.72155e-07	2.72017e-07	2.71082e-07	2.6935e-07	2.66825e-07	2.63509e-07	2.59404e-07	2.54517e-07	2.48859e-07	2.42447e-07	2.35292e-07	2.27411e-07	2.1882e-07	2.09546e-07	1.99612e-07	1.89043e-07	1.77865e-07	1.66108e-07	1.53806e-07	1.40993e-07	1.27704e-07	1.13972e-07	9.98377e-08	8.53421e-08	7.05264e-08	5.54321e-08	4.01011e-08	2.45785e-08	8.90984e-09	-6.85902e-09	-2.26824e-08	-3.85143e-08	-5.43077e-08	-7.00158e-08	-8.55915e-08	-1.00988e-07	-1.16159e-07	-1.31059e-07	-1.45644e-07	-1.59869e-07	-1.73688e-07	-1.8706e-07	-1.99945e-07
	-0.0029	2.64149e-07	2.67913e-07	2.70916e-07	2.73146e-07	2.74595e-07	2.75254e-07	2.75115e-07	2.74169e-07	2.72418e-07	2.69864e-07	2.6651e-07	2.62358e-07	2.57415e-07	2.51693e-07	2.45208e-07	2.37972e-07	2.30001e-07	2.21312e-07	2.11932e-07	2.01885e-07	1.91196e-07	1.79891e-07	1.68e-07	1.55558e-07	1.42599e-07	1.29158e-07	1.1527e-07	1.00975e-07	8.63139e-08	7.13296e-08	5.60633e-08	4.05578e-08	2.48584e-08	9.01131e-09	-6.93713e-09	-2.29407e-08	-3.89529e-08	-5.49262e-08	-7.08131e-08	-8.65662e-08	-1.02138e-07	-1.17482e-07	-1.32552e-07	-1.47303e-07	-1.61689e-07	-1.75666e-07	-1.8919e-07	-2.02222e-07
	-0.00288	2.6717e-07	2.70976e-07	2.74013e-07	2.76269e-07	2.77735e-07	2.78402e-07	2.7826e-07	2.77304e-07	2.75533e-07	2.72949e-07	2.69557e-07	2.65358e-07	2.60358e-07	2.54571e-07	2.48012e-07	2.40693e-07	2.32631e-07	2.23843e-07	2.14356e-07	2.04194e-07	1.93383e-07	1.81948e-07	1.69921e-07	1.57337e-07	1.4423e-07	1.30635e-07	1.16588e-07	1.02129e-07	8.73009e-08	7.21452e-08	5.67044e-08	4.10216e-08	2.51426e-08	9.11435e-09	-7.01646e-09	-2.3203e-08	-3.93983e-08	-5.55543e-08	-7.16229e-08	-8.75561e-08	-1.03306e-07	-1.18825e-07	-1.34067e-07	-1.48987e-07	-1.63538e-07	-1.77675e-07	-1.91354e-07	-2.04534e-07
	-0.00286	2.70238e-07	2.74088e-07	2.7716e-07	2.79442e-07	2.80924e-07	2.81599e-07	2.81455e-07	2.80488e-07	2.78696e-07	2.76083e-07	2.72652e-07	2.68405e-07	2.63348e-07	2.57494e-07	2.50859e-07	2.43457e-07	2.35302e-07	2.26413e-07	2.16817e-07	2.06538e-07	1.95603e-07	1.84037e-07	1.71872e-07	1.59143e-07	1.45886e-07	1.32135e-07	1.17927e-07	1.03302e-07	8.83033e-08	7.29736e-08	5.73555e-08	4.14926e-08	2.54313e-08	9.219e-09	-7.09702e-09	-2.34695e-08	-3.98507e-08	-5.61921e-08	-7.24452e-08	-8.85614e-08	-1.04492e-07	-1.20189e-07	-1.35607e-07	-1.50698e-07	-1.65416e-07	-1.79715e-07	-1.93551e-07	-2.06883e-07
	-0.00284	2.73353e-07	2.77248e-07	2.80355e-07	2.82663e-07	2.84163e-07	2.84845e-07	2.847e-07	2.83721e-07	2.81909e-07	2.79266e-07	2.75796e-07	2.71499e-07	2.66384e-07	2.60463e-07	2.53751e-07	2.46264e-07	2.38014e-07	2.29024e-07	2.19317e-07	2.08919e-07	1.97858e-07	1.86159e-07	1.73854e-07	1.60978e-07	1.47568e-07	1.33658e-07	1.19286e-07	1.04493e-07	8.93214e-08	7.38149e-08	5.80168e-08	4.19709e-08	2.57245e-08	9.32529e-09	-7.17884e-09	-2.374e-08	-4.03101e-08	-5.684e-08	-7.32804e-08	-8.95824e-08	-1.05697e-07	-1.21575e-07	-1.3717e-07	-1.52435e-07	-1.67323e-07	-1.81786e-07	-1.95782e-07	-2.09268e-07
	-0.00282	2.76517e-07	2.80457e-07	2.836e-07	2.85935e-07	2.87452e-07	2.88142e-07	2.87996e-07	2.87006e-07	2.85173e-07	2.82499e-07	2.78988e-07	2.74642e-07	2.69468e-07	2.63478e-07	2.56689e-07	2.49114e-07	2.4077e-07	2.31675e-07	2.21855e-07	2.11338e-07	2.00148e-07	1.88314e-07	1.75866e-07	1.62841e-07	1.49276e-07	1.35205e-07	1.20667e-07	1.05702e-07	9.03553e-08	7.46694e-08	5.86883e-08	4.24568e-08	2.60223e-08	9.43323e-09	-7.26194e-09	-2.40148e-08	-4.07767e-08	-5.74979e-08	-7.41287e-08	-9.06194e-08	-1.0692e-07	-1.22982e-07	-1.38758e-07	-1.542e-07	-1.6926e-07	-1.83891e-07	-1.98048e-07	-2.1169e-07
	-0.0028	2.79731e-07	2.83717e-07	2.86897e-07	2.89259e-07	2.90793e-07	2.91491e-07	2.91343e-07	2.90342e-07	2.88487e-07	2.85783e-07	2.82231e-07	2.77834e-07	2.726e-07	2.66541e-07	2.59672e-07	2.5201e-07	2.43568e-07	2.34367e-07	2.24434e-07	2.13794e-07	2.02475e-07	1.90503e-07	1.7791e-07	1.64734e-07	1.51011e-07	1.36777e-07	1.2207e-07	1.06931e-07	9.14055e-08	7.55372e-08	5.93705e-08	4.29502e-08	2.63247e-08	9.54287e-09	-7.34634e-09	-2.4294e-08	-4.12507e-08	-5.81662e-08	-7.49903e-08	-9.16726e-08	-1.08163e-07	-1.24412e-07	-1.40371e-07	-1.55992e-07	-1.71227e-07	-1.86028e-07	-2.0035e-07	-2.14151e-07
	-0.00278	2.82996e-07	2.87027e-07	2.90245e-07	2.92634e-07	2.94187e-07	2.94893e-07	2.94743e-07	2.9373e-07	2.91854e-07	2.89118e-07	2.85524e-07	2.81077e-07	2.75781e-07	2.69651e-07	2.62702e-07	2.5495e-07	2.4641e-07	2.37102e-07	2.27053e-07	2.16289e-07	2.04837e-07	1.92726e-07	1.79986e-07	1.66656e-07	1.52773e-07	1.38373e-07	1.23494e-07	1.08179e-07	9.24722e-08	7.64187e-08	6.00633e-08	4.34514e-08	2.66319e-08	9.65424e-09	-7.43207e-09	-2.45775e-08	-4.1732e-08	-5.8845e-08	-7.58654e-08	-9.27424e-08	-1.09425e-07	-1.25863e-07	-1.42009e-07	-1.57812e-07	-1.73225e-07	-1.88199e-07	-2.02688e-07	-2.1665e-07
	-0.00276	2.86311e-07	2.9039e-07	2.93645e-07	2.96063e-07	2.97634e-07	2.98348e-07	2.98196e-07	2.97171e-07	2.95273e-07	2.92505e-07	2.8887e-07	2.8437e-07	2.79012e-07	2.7281e-07	2.6578e-07	2.57938e-07	2.49297e-07	2.3988e-07	2.29713e-07	2.18823e-07	2.07237e-07	1.94984e-07	1.82095e-07	1.68609e-07	1.54563e-07	1.39994e-07	1.24941e-07	1.09446e-07	9.35556e-08	7.73141e-08	6.0767e-08	4.39605e-08	2.69439e-08	9.76735e-09	-7.51915e-09	-2.48654e-08	-4.2221e-08	-5.95344e-08	-7.67543e-08	-9.3829e-08	-1.10707e-07	-1.27338e-07	-1.43673e-07	-1.59661e-07	-1.75255e-07	-1.90404e-07	-2.05063e-07	-2.19188e-07
	-0.00274	2.89679e-07	2.93806e-07	2.97099e-07	2.99545e-07	3.01135e-07	3.01857e-07	3.01704e-07	3.00667e-07	2.98746e-07	2.95946e-07	2.92267e-07	2.87715e-07	2.82294e-07	2.76019e-07	2.68907e-07	2.60972e-07	2.5223e-07	2.42702e-07	2.32415e-07	2.21397e-07	2.09675e-07	1.97277e-07	1.84237e-07	1.70592e-07	1.56381e-07	1.41641e-07	1.26411e-07	1.10734e-07	9.46561e-08	7.82235e-08	6.14818e-08	4.44776e-08	2.72609e-08	9.88224e-09	-7.60759e-09	-2.51579e-08	-4.27176e-08	-6.02347e-08	-7.76571e-08	-9.49327e-08	-1.12009e-07	-1.28836e-07	-1.45363e-07	-1.61539e-07	-1.77316e-07	-1.92644e-07	-2.07475e-07	-2.21766e-07
	-0.00272	2.931e-07	2.97276e-07	3.00608e-07	3.03083e-07	3.04691e-07	3.05422e-07	3.05267e-07	3.04217e-07	3.02274e-07	2.99441e-07	2.95719e-07	2.91112e-07	2.85627e-07	2.79279e-07	2.72082e-07	2.64054e-07	2.55208e-07	2.45568e-07	2.3516e-07	2.24012e-07	2.12151e-07	1.99607e-07	1.86413e-07	1.72607e-07	1.58228e-07	1.43314e-07	1.27903e-07	1.12041e-07	9.57739e-08	7.91473e-08	6.22079e-08	4.50029e-08	2.75828e-08	9.99894e-09	-7.69744e-09	-2.5455e-08	-4.32221e-08	-6.0946e-08	-7.85742e-08	-9.60538e-08	-1.13332e-07	-1.30357e-07	-1.47079e-07	-1.63447e-07	-1.7941e-07	-1.94919e-07	-2.09925e-07	-2.24385e-07
	-0.0027	2.96575e-07	3.008e-07	3.04172e-07	3.06676e-07	3.08303e-07	3.09043e-07	3.08886e-07	3.07824e-07	3.05858e-07	3.02991e-07	2.99225e-07	2.94564e-07	2.89014e-07	2.8259e-07	2.75308e-07	2.67184e-07	2.58234e-07	2.48479e-07	2.37948e-07	2.26667e-07	2.14666e-07	2.01973e-07	1.88623e-07	1.74653e-07	1.60104e-07	1.45013e-07	1.2942e-07	1.1337e-07	9.69093e-08	8.00856e-08	6.29454e-08	4.55364e-08	2.79098e-08	1.01175e-08	-7.78869e-09	-2.57568e-08	-4.37345e-08	-6.16686e-08	-7.95057e-08	-9.71925e-08	-1.14676e-07	-1.31903e-07	-1.48823e-07	-1.65385e-07	-1.81537e-07	-1.9723e-07	-2.12414e-07	-2.27046e-07
	-0.00268	3.00105e-07	3.0438e-07	3.07792e-07	3.10326e-07	3.11972e-07	3.12721e-07	3.12562e-07	3.11488e-07	3.09498e-07	3.06597e-07	3.02786e-07	2.98069e-07	2.92453e-07	2.85953e-07	2.78585e-07	2.70364e-07	2.61308e-07	2.51437e-07	2.4078e-07	2.29365e-07	2.17221e-07	2.04377e-07	1.90868e-07	1.76732e-07	1.62009e-07	1.46738e-07	1.3096e-07	1.14719e-07	9.80627e-08	8.10387e-08	6.36945e-08	4.60784e-08	2.8242e-08	1.02379e-08	-7.88139e-09	-2.60633e-08	-4.4255e-08	-6.24025e-08	-8.0452e-08	-9.83493e-08	-1.16041e-07	-1.33473e-07	-1.50594e-07	-1.67353e-07	-1.83698e-07	-1.99577e-07	-2.14942e-07	-2.29748e-07
	-0.00266	3.0369e-07	3.08017e-07	3.11469e-07	3.14033e-07	3.157e-07	3.16457e-07	3.16297e-07	3.15209e-07	3.13196e-07	3.1026e-07	3.06404e-07	3.01631e-07	2.95948e-07	2.89369e-07	2.81913e-07	2.73594e-07	2.64429e-07	2.54441e-07	2.43656e-07	2.32105e-07	2.19816e-07	2.06819e-07	1.93148e-07	1.78843e-07	1.63945e-07	1.48492e-07	1.32525e-07	1.1609e-07	9.92343e-08	8.20069e-08	6.44555e-08	4.66289e-08	2.85794e-08	1.03602e-08	-7.97555e-09	-2.63747e-08	-4.47837e-08	-6.31481e-08	-8.14132e-08	-9.95243e-08	-1.17427e-07	-1.35067e-07	-1.52393e-07	-1.69352e-07	-1.85892e-07	-2.01961e-07	-2.1751e-07	-2.32493e-07
	-0.00264	3.07332e-07	3.11711e-07	3.15204e-07	3.178e-07	3.19486e-07	3.20253e-07	3.2009e-07	3.18989e-07	3.16952e-07	3.13981e-07	3.10078e-07	3.05248e-07	2.99497e-07	2.9284e-07	2.85294e-07	2.76875e-07	2.67601e-07	2.57492e-07	2.46579e-07	2.34889e-07	2.22453e-07	2.09299e-07	1.95465e-07	1.80988e-07	1.65911e-07	1.50272e-07	1.34114e-07	1.17482e-07	1.00424e-07	8.29904e-08	6.52285e-08	4.71881e-08	2.89222e-08	1.04845e-08	-8.0712e-09	-2.6691e-08	-4.53208e-08	-6.39054e-08	-8.23895e-08	-1.00718e-07	-1.18835e-07	-1.36687e-07	-1.54221e-07	-1.71383e-07	-1.88122e-07	-2.04383e-07	-2.20119e-07	-2.35281e-07
	-0.00262	3.11032e-07	3.15463e-07	3.18999e-07	3.21625e-07	3.23332e-07	3.24108e-07	3.23943e-07	3.22829e-07	3.20767e-07	3.1776e-07	3.13811e-07	3.08923e-07	3.03102e-07	2.96365e-07	2.88728e-07	2.80208e-07	2.70822e-07	2.60592e-07	2.49547e-07	2.37717e-07	2.25131e-07	2.11819e-07	1.97818e-07	1.83167e-07	1.67908e-07	1.52081e-07	1.35729e-07	1.18896e-07	1.01633e-07	8.39895e-08	6.60137e-08	4.77562e-08	2.92703e-08	1.06107e-08	-8.16836e-09	-2.70123e-08	-4.58664e-08	-6.46747e-08	-8.33814e-08	-1.0193e-07	-1.20266e-07	-1.38333e-07	-1.56077e-07	-1.73447e-07	-1.90386e-07	-2.06844e-07	-2.22768e-07	-2.38113e-07
	-0.0026	3.1479e-07	3.19275e-07	3.22853e-07	3.25512e-07	3.27239e-07	3.28024e-07	3.27857e-07	3.2673e-07	3.24643e-07	3.216e-07	3.17603e-07	3.12655e-07	3.06765e-07	2.99946e-07	2.92217e-07	2.83594e-07	2.74095e-07	2.63741e-07	2.52562e-07	2.40589e-07	2.27851e-07	2.14378e-07	2.00208e-07	1.8538e-07	1.69937e-07	1.53919e-07	1.37369e-07	1.20333e-07	1.02861e-07	8.50043e-08	6.68114e-08	4.83332e-08	2.9624e-08	1.07389e-08	-8.26706e-09	-2.73387e-08	-4.64206e-08	-6.54562e-08	-8.43888e-08	-1.03162e-07	-1.21719e-07	-1.40004e-07	-1.57963e-07	-1.75542e-07	-1.92687e-07	-2.09343e-07	-2.2546e-07	-2.4099e-07
	-0.00258	3.18608e-07	3.23147e-07	3.26769e-07	3.29459e-07	3.31207e-07	3.32002e-07	3.31834e-07	3.30693e-07	3.2858e-07	3.255e-07	3.21455e-07	3.16447e-07	3.10485e-07	3.03584e-07	2.95761e-07	2.87033e-07	2.77419e-07	2.66939e-07	2.55625e-07	2.43507e-07	2.30614e-07	2.16978e-07	2.02636e-07	1.87628e-07	1.71998e-07	1.55786e-07	1.39034e-07	1.21792e-07	1.04109e-07	8.60352e-08	6.76216e-08	4.89194e-08	2.99833e-08	1.08691e-08	-8.36732e-09	-2.76703e-08	-4.69836e-08	-6.625e-08	-8.54123e-08	-1.04413e-07	-1.23195e-07	-1.41702e-07	-1.59879e-07	-1.77671e-07	-1.95024e-07	-2.11882e-07	-2.28194e-07	-2.43913e-07
	-0.00256	3.22486e-07	3.2708e-07	3.30746e-07	3.33469e-07	3.35239e-07	3.36043e-07	3.35872e-07	3.34718e-07	3.3258e-07	3.29462e-07	3.25367e-07	3.20299e-07	3.14264e-07	3.07279e-07	2.99361e-07	2.90527e-07	2.80795e-07	2.70188e-07	2.58737e-07	2.46471e-07	2.33421e-07	2.19619e-07	2.05102e-07	1.89912e-07	1.74091e-07	1.57682e-07	1.40727e-07	1.23274e-07	1.05376e-07	8.70824e-08	6.84447e-08	4.95148e-08	3.03482e-08	1.10014e-08	-8.46916e-09	-2.80071e-08	-4.75554e-08	-6.70564e-08	-8.64519e-08	-1.05684e-07	-1.24695e-07	-1.43427e-07	-1.61825e-07	-1.79834e-07	-1.97397e-07	-2.14461e-07	-2.30972e-07	-2.46882e-07
	-0.00254	3.26425e-07	3.31075e-07	3.34786e-07	3.37543e-07	3.39334e-07	3.40148e-07	3.39975e-07	3.38806e-07	3.36642e-07	3.33486e-07	3.29342e-07	3.24211e-07	3.18103e-07	3.11032e-07	3.03017e-07	2.94076e-07	2.84225e-07	2.73489e-07	2.61897e-07	2.49481e-07	2.36272e-07	2.22302e-07	2.07608e-07	1.92232e-07	1.76218e-07	1.59608e-07	1.42446e-07	1.2478e-07	1.06663e-07	8.81461e-08	6.92808e-08	5.01196e-08	3.07189e-08	1.11358e-08	-8.57262e-09	-2.83492e-08	-4.81363e-08	-6.78755e-08	-8.75079e-08	-1.06975e-07	-1.26218e-07	-1.45179e-07	-1.63802e-07	-1.8203e-07	-1.99809e-07	-2.1708e-07	-2.33793e-07	-2.49898e-07
	-0.00252	3.30426e-07	3.35134e-07	3.3889e-07	3.4168e-07	3.43493e-07	3.44318e-07	3.44143e-07	3.4296e-07	3.40769e-07	3.37574e-07	3.33379e-07	3.28186e-07	3.22002e-07	3.14845e-07	3.06732e-07	2.97681e-07	2.87709e-07	2.76841e-07	2.65107e-07	2.52539e-07	2.39169e-07	2.25027e-07	2.10152e-07	1.94588e-07	1.78378e-07	1.61564e-07	1.44192e-07	1.2631e-07	1.07971e-07	8.92266e-08	7.013e-08	5.0734e-08	3.10955e-08	1.12723e-08	-8.6777e-09	-2.86967e-08	-4.87264e-08	-6.87075e-08	-8.85806e-08	-1.08286e-07	-1.27765e-07	-1.46958e-07	-1.6581e-07	-1.84262e-07	-2.02258e-07	-2.19741e-07	-2.36659e-07	-2.52961e-07
	-0.0025	3.34491e-07	3.39256e-07	3.43059e-07	3.45883e-07	3.47718e-07	3.48553e-07	3.48376e-07	3.47178e-07	3.44961e-07	3.41727e-07	3.3748e-07	3.32222e-07	3.25963e-07	3.18718e-07	3.10505e-07	3.01342e-07	2.91248e-07	2.80247e-07	2.68368e-07	2.55646e-07	2.42111e-07	2.27795e-07	2.12737e-07	1.96982e-07	1.80572e-07	1.63552e-07	1.45966e-07	1.27864e-07	1.09299e-07	9.03242e-08	7.09927e-08	5.13581e-08	3.1478e-08	1.1411e-08	-8.78444e-09	-2.90497e-08	-4.93258e-08	-6.95527e-08	-8.96702e-08	-1.09618e-07	-1.29337e-07	-1.48766e-07	-1.67849e-07	-1.86528e-07	-2.04746e-07	-2.22444e-07	-2.3957e-07	-2.56072e-07
	-0.00248	3.38619e-07	3.43444e-07	3.47293e-07	3.50152e-07	3.5201e-07	3.52855e-07	3.52676e-07	3.51463e-07	3.49218e-07	3.45945e-07	3.41645e-07	3.36323e-07	3.29986e-07	3.22652e-07	3.14337e-07	3.05062e-07	2.94843e-07	2.83706e-07	2.71681e-07	2.58801e-07	2.45099e-07	2.30606e-07	2.15363e-07	1.99413e-07	1.82801e-07	1.65571e-07	1.47767e-07	1.29442e-07	1.10648e-07	9.1439e-08	7.18689e-08	5.1992e-08	3.18665e-08	1.15518e-08	-8.89287e-09	-2.94082e-08	-4.99346e-08	-7.04111e-08	-9.0777e-08	-1.10971e-07	-1.30933e-07	-1.50602e-07	-1.69921e-07	-1.88831e-07	-2.07273e-07	-2.2519e-07	-2.42527e-07	-2.59233e-07
	-0.00246	3.42813e-07	3.47697e-07	3.51594e-07	3.54489e-07	3.56369e-07	3.57225e-07	3.57043e-07	3.55816e-07	3.53543e-07	3.50229e-07	3.45876e-07	3.40488e-07	3.34073e-07	3.26647e-07	3.1823e-07	3.0884e-07	2.98494e-07	2.87219e-07	2.75045e-07	2.62006e-07	2.48134e-07	2.33462e-07	2.1803e-07	2.01883e-07	1.85065e-07	1.67621e-07	1.49597e-07	1.31045e-07	1.12018e-07	9.25714e-08	7.27589e-08	5.26358e-08	3.22611e-08	1.16949e-08	-9.00299e-09	-2.97724e-08	-5.0553e-08	-7.12831e-08	-9.19011e-08	-1.12345e-07	-1.32554e-07	-1.52467e-07	-1.72025e-07	-1.91169e-07	-2.0984e-07	-2.27979e-07	-2.45531e-07	-2.62443e-07
	-0.00244	3.47072e-07	3.52017e-07	3.55962e-07	3.58893e-07	3.60797e-07	3.61663e-07	3.61479e-07	3.60237e-07	3.57936e-07	3.5458e-07	3.50173e-07	3.44718e-07	3.38223e-07	3.30706e-07	3.22184e-07	3.12677e-07	3.02203e-07	2.90787e-07	2.78463e-07	2.65261e-07	2.51217e-07	2.36363e-07	2.20739e-07	2.04391e-07	1.87364e-07	1.69704e-07	1.51456e-07	1.32673e-07	1.1341e-07	9.37215e-08	7.36629e-08	5.32898e-08	3.26619e-08	1.18402e-08	-9.11485e-09	-3.01423e-08	-5.1181e-08	-7.21687e-08	-9.30429e-08	-1.13741e-07	-1.34201e-07	-1.54362e-07	-1.74163e-07	-1.93544e-07	-2.12447e-07	-2.30811e-07	-2.48581e-07	-2.65704e-07
	-0.00242	3.51398e-07	3.56404e-07	3.60399e-07	3.63366e-07	3.65294e-07	3.66171e-07	3.65985e-07	3.64726e-07	3.62397e-07	3.58999e-07	3.54538e-07	3.49015e-07	3.42439e-07	3.34828e-07	3.262e-07	3.16574e-07	3.0597e-07	2.94412e-07	2.81933e-07	2.68568e-07	2.54348e-07	2.39309e-07	2.2349e-07	2.06939e-07	1.89699e-07	1.71819e-07	1.53343e-07	1.34326e-07	1.14823e-07	9.48897e-08	7.4581e-08	5.3954e-08	3.3069e-08	1.19877e-08	-9.22846e-09	-3.0518e-08	-5.1819e-08	-7.30682e-08	-9.42026e-08	-1.15159e-07	-1.35874e-07	-1.56286e-07	-1.76333e-07	-1.95957e-07	-2.15095e-07	-2.33688e-07	-2.51679e-07	-2.69016e-07
	-0.0024	3.55791e-07	3.6086e-07	3.64905e-07	3.67909e-07	3.69861e-07	3.70749e-07	3.70561e-07	3.69287e-07	3.66928e-07	3.63488e-07	3.5897e-07	3.53378e-07	3.4672e-07	3.39014e-07	3.30278e-07	3.20532e-07	3.09795e-07	2.98093e-07	2.85458e-07	2.71925e-07	2.57528e-07	2.42301e-07	2.26285e-07	2.09526e-07	1.92071e-07	1.73967e-07	1.55261e-07	1.36006e-07	1.16259e-07	9.60761e-08	7.55135e-08	5.46286e-08	3.34825e-08	1.21376e-08	-9.34384e-09	-3.08996e-08	-5.24668e-08	-7.39818e-08	-9.53804e-08	-1.16599e-07	-1.37573e-07	-1.5824e-07	-1.78538e-07	-1.98407e-07	-2.17784e-07	-2.3661e-07	-2.54826e-07	-2.72379e-07
	-0.00238	3.60253e-07	3.65386e-07	3.69481e-07	3.72523e-07	3.74499e-07	3.75398e-07	3.75208e-07	3.73918e-07	3.71529e-07	3.68046e-07	3.63472e-07	3.5781e-07	3.51068e-07	3.43265e-07	3.3442e-07	3.24552e-07	3.1368e-07	3.01831e-07	2.89038e-07	2.75336e-07	2.60758e-07	2.4534e-07	2.29122e-07	2.12153e-07	1.9448e-07	1.76149e-07	1.57208e-07	1.37712e-07	1.17717e-07	9.72809e-08	7.64605e-08	5.53136e-08	3.39024e-08	1.22898e-08	-9.46102e-09	-3.12871e-08	-5.31248e-08	-7.49096e-08	-9.65765e-08	-1.18061e-07	-1.39298e-07	-1.60224e-07	-1.80777e-07	-2.00895e-07	-2.20515e-07	-2.39577e-07	-2.58022e-07	-2.75795e-07
	-0.00236	3.64784e-07	3.69981e-07	3.74128e-07	3.77208e-07	3.7921e-07	3.8012e-07	3.79927e-07	3.78621e-07	3.76202e-07	3.72675e-07	3.68044e-07	3.6231e-07	3.55484e-07	3.47583e-07	3.38626e-07	3.28634e-07	3.17625e-07	3.05627e-07	2.92673e-07	2.78799e-07	2.64037e-07	2.48425e-07	2.32004e-07	2.14822e-07	1.96926e-07	1.78364e-07	1.59185e-07	1.39444e-07	1.19198e-07	9.85045e-08	7.74222e-08	5.60093e-08	3.43288e-08	1.24444e-08	-9.58001e-09	-3.16806e-08	-5.3793e-08	-7.58517e-08	-9.77912e-08	-1.19546e-07	-1.4105e-07	-1.62239e-07	-1.83051e-07	-2.03421e-07	-2.23289e-07	-2.4259e-07	-2.61267e-07	-2.79264e-07
	-0.00234	3.69385e-07	3.74648e-07	3.78847e-07	3.81966e-07	3.83993e-07	3.84914e-07	3.84719e-07	3.83396e-07	3.80947e-07	3.77376e-07	3.72686e-07	3.6688e-07	3.59968e-07	3.51967e-07	3.42897e-07	3.32779e-07	3.21632e-07	3.09482e-07	2.96365e-07	2.82315e-07	2.67368e-07	2.51559e-07	2.3493e-07	2.17531e-07	1.9941e-07	1.80614e-07	1.61193e-07	1.41202e-07	1.20701e-07	9.97469e-08	7.83987e-08	5.67158e-08	3.47618e-08	1.26014e-08	-9.70085e-09	-3.20802e-08	-5.44715e-08	-7.68085e-08	-9.90247e-08	-1.21054e-07	-1.42829e-07	-1.64286e-07	-1.85359e-07	-2.05987e-07	-2.26105e-07	-2.4565e-07	-2.64562e-07	-2.82786e-07
	-0.00232	3.74057e-07	3.79386e-07	3.83638e-07	3.86797e-07	3.88849e-07	3.89783e-07	3.89585e-07	3.88245e-07	3.85765e-07	3.82149e-07	3.77399e-07	3.7152e-07	3.64521e-07	3.56418e-07	3.47234e-07	3.36988e-07	3.257e-07	3.13396e-07	3.00113e-07	2.85886e-07	2.70749e-07	2.5474e-07	2.37902e-07	2.20283e-07	2.01932e-07	1.82898e-07	1.63232e-07	1.42988e-07	1.22228e-07	1.01008e-07	7.93903e-08	5.74331e-08	3.52014e-08	1.27607e-08	-9.82354e-09	-3.24859e-08	-5.51604e-08	-7.77799e-08	-1.00277e-07	-1.22585e-07	-1.44635e-07	-1.66363e-07	-1.87704e-07	-2.08592e-07	-2.28965e-07	-2.48757e-07	-2.67909e-07	-2.86363e-07
	-0.0023	3.788e-07	3.84197e-07	3.88503e-07	3.91702e-07	3.9378e-07	3.94726e-07	3.94525e-07	3.93169e-07	3.90657e-07	3.86995e-07	3.82185e-07	3.76232e-07	3.69143e-07	3.60938e-07	3.51637e-07	3.41261e-07	3.2983e-07	3.17371e-07	3.03919e-07	2.89511e-07	2.74183e-07	2.57971e-07	2.40919e-07	2.23076e-07	2.04492e-07	1.85217e-07	1.65301e-07	1.44801e-07	1.23777e-07	1.02289e-07	8.0397e-08	5.81614e-08	3.56478e-08	1.29226e-08	-9.94811e-09	-3.28979e-08	-5.58599e-08	-7.87662e-08	-1.01549e-07	-1.24139e-07	-1.4647e-07	-1.68473e-07	-1.90084e-07	-2.11238e-07	-2.31868e-07	-2.51911e-07	-2.71306e-07	-2.89994e-07
	-0.00228	3.83616e-07	3.89081e-07	3.93442e-07	3.96682e-07	3.98786e-07	3.99744e-07	3.9954e-07	3.98167e-07	3.95624e-07	3.91915e-07	3.87044e-07	3.81015e-07	3.73836e-07	3.65527e-07	3.56107e-07	3.45599e-07	3.34023e-07	3.21405e-07	3.07783e-07	2.93191e-07	2.77668e-07	2.6125e-07	2.43981e-07	2.25912e-07	2.07092e-07	1.87572e-07	1.67403e-07	1.46642e-07	1.25351e-07	1.0359e-07	8.1419e-08	5.89008e-08	3.6101e-08	1.30868e-08	-1.00746e-08	-3.33161e-08	-5.657e-08	-7.97676e-08	-1.0284e-07	-1.25717e-07	-1.48332e-07	-1.70615e-07	-1.92501e-07	-2.13923e-07	-2.34816e-07	-2.55114e-07	-2.74755e-07	-2.93681e-07
	-0.00226	3.88504e-07	3.94039e-07	3.98456e-07	4.01737e-07	4.03868e-07	4.04837e-07	4.04632e-07	4.03241e-07	4.00665e-07	3.96909e-07	3.91976e-07	3.8587e-07	3.786e-07	3.70184e-07	3.60645e-07	3.50003e-07	3.38279e-07	3.25501e-07	3.11705e-07	2.96928e-07	2.81207e-07	2.64579e-07	2.4709e-07	2.28791e-07	2.09731e-07	1.89962e-07	1.69536e-07	1.48511e-07	1.26948e-07	1.0491e-07	8.24566e-08	5.96514e-08	3.6561e-08	1.32536e-08	-1.0203e-08	-3.37406e-08	-5.72909e-08	-8.0784e-08	-1.0415e-07	-1.27319e-07	-1.50222e-07	-1.72789e-07	-1.94954e-07	-2.16649e-07	-2.37808e-07	-2.58365e-07	-2.78256e-07	-2.97423e-07
	-0.00224	3.93466e-07	3.99072e-07	4.03545e-07	4.06867e-07	4.09026e-07	4.10008e-07	4.098e-07	4.08391e-07	4.05782e-07	4.01978e-07	3.96982e-07	3.90798e-07	3.83435e-07	3.74912e-07	3.65251e-07	3.54473e-07	3.426e-07	3.29658e-07	3.15686e-07	3.0072e-07	2.84798e-07	2.67958e-07	2.50246e-07	2.31713e-07	2.1241e-07	1.92388e-07	1.71701e-07	1.50408e-07	1.2857e-07	1.0625e-07	8.35097e-08	6.04132e-08	3.7028e-08	1.34229e-08	-1.03333e-08	-3.41716e-08	-5.80226e-08	-8.18158e-08	-1.0548e-07	-1.28945e-07	-1.5214e-07	-1.74996e-07	-1.97443e-07	-2.19416e-07	-2.40846e-07	-2.61665e-07	-2.8181e-07	-3.01222e-07
	-0.00222	3.98502e-07	4.0418e-07	4.0871e-07	4.12075e-07	4.14261e-07	4.15256e-07	4.15045e-07	4.13618e-07	4.10976e-07	4.07123e-07	4.02063e-07	3.958e-07	3.88342e-07	3.79711e-07	3.69926e-07	3.5901e-07	3.46984e-07	3.33877e-07	3.19726e-07	3.04569e-07	2.88443e-07	2.71388e-07	2.53449e-07	2.34678e-07	2.15128e-07	1.94851e-07	1.73899e-07	1.52333e-07	1.30215e-07	1.0761e-07	8.45785e-08	6.11864e-08	3.75019e-08	1.35947e-08	-1.04655e-08	-3.46089e-08	-5.87652e-08	-8.28629e-08	-1.0683e-07	-1.30596e-07	-1.54088e-07	-1.77235e-07	-1.99971e-07	-2.22224e-07	-2.43928e-07	-2.65014e-07	-2.85417e-07	-3.05077e-07
	-0.0022	4.03613e-07	4.09363e-07	4.13951e-07	4.17359e-07	4.19574e-07	4.20581e-07	4.20367e-07	4.18922e-07	4.16246e-07	4.12344e-07	4.07219e-07	4.00876e-07	3.93323e-07	3.8458e-07	3.7467e-07	3.63614e-07	3.51434e-07	3.38159e-07	3.23826e-07	3.08475e-07	2.92142e-07	2.74868e-07	2.56699e-07	2.37688e-07	2.17887e-07	1.97349e-07	1.76129e-07	1.54286e-07	1.31885e-07	1.08989e-07	8.56631e-08	6.19711e-08	3.79828e-08	1.3769e-08	-1.05997e-08	-3.50527e-08	-5.95188e-08	-8.39256e-08	-1.082e-07	-1.32271e-07	-1.56064e-07	-1.79508e-07	-2.02535e-07	-2.25074e-07	-2.47056e-07	-2.68412e-07	-2.89077e-07	-3.08989e-07
	-0.00218	4.08798e-07	4.14622e-07	4.19269e-07	4.22721e-07	4.24964e-07	4.25984e-07	4.25768e-07	4.24304e-07	4.21594e-07	4.17641e-07	4.12451e-07	4.06026e-07	3.98376e-07	3.89521e-07	3.79484e-07	3.68286e-07	3.55949e-07	3.42503e-07	3.27986e-07	3.12438e-07	2.95895e-07	2.78399e-07	2.59997e-07	2.40742e-07	2.20686e-07	1.99885e-07	1.78392e-07	1.56268e-07	1.33579e-07	1.1039e-07	8.67637e-08	6.27672e-08	3.84708e-08	1.39459e-08	-1.07359e-08	-3.55031e-08	-6.02835e-08	-8.50038e-08	-1.0959e-07	-1.3397e-07	-1.58069e-07	-1.81814e-07	-2.05137e-07	-2.27966e-07	-2.5023e-07	-2.7186e-07	-2.92791e-07	-3.12959e-07
	-0.00216	4.14058e-07	4.19957e-07	4.24664e-07	4.28161e-07	4.30432e-07	4.31466e-07	4.31246e-07	4.29764e-07	4.27019e-07	4.23015e-07	4.17758e-07	4.1125e-07	4.03502e-07	3.94533e-07	3.84367e-07	3.73025e-07	3.60529e-07	3.46911e-07	3.32207e-07	3.16458e-07	2.99703e-07	2.81982e-07	2.63343e-07	2.43839e-07	2.23526e-07	2.02457e-07	1.80687e-07	1.58279e-07	1.35298e-07	1.1181e-07	8.78802e-08	6.35749e-08	3.89658e-08	1.41254e-08	-1.08741e-08	-3.59599e-08	-6.10592e-08	-8.60976e-08	-1.11001e-07	-1.35694e-07	-1.60103e-07	-1.84154e-07	-2.07777e-07	-2.30899e-07	-2.5345e-07	-2.75359e-07	-2.96558e-07	-3.16986e-07
	-0.00214	4.19394e-07	4.25369e-07	4.30137e-07	4.33678e-07	4.35979e-07	4.37026e-07	4.36804e-07	4.35302e-07	4.32522e-07	4.28467e-07	4.23142e-07	4.1655e-07	4.08702e-07	3.99618e-07	3.8932e-07	3.77832e-07	3.65176e-07	3.51381e-07	3.36488e-07	3.20536e-07	3.03565e-07	2.85616e-07	2.66736e-07	2.46982e-07	2.26407e-07	2.05066e-07	1.83016e-07	1.60319e-07	1.37042e-07	1.13251e-07	8.90127e-08	6.43942e-08	3.9468e-08	1.43074e-08	-1.10142e-08	-3.64233e-08	-6.18461e-08	-8.72071e-08	-1.12431e-07	-1.37442e-07	-1.62166e-07	-1.86527e-07	-2.10454e-07	-2.33875e-07	-2.56716e-07	-2.78907e-07	-3.0038e-07	-3.21071e-07
	-0.00212	4.24806e-07	4.30858e-07	4.35687e-07	4.39274e-07	4.41605e-07	4.42665e-07	4.4244e-07	4.40919e-07	4.38103e-07	4.33995e-07	4.28601e-07	4.21925e-07	4.13975e-07	4.04774e-07	3.94344e-07	3.82707e-07	3.69888e-07	3.55915e-07	3.4083e-07	3.24672e-07	3.07482e-07	2.89301e-07	2.70178e-07	2.50169e-07	2.29328e-07	2.07712e-07	1.85377e-07	1.62388e-07	1.3881e-07	1.14712e-07	9.01612e-08	6.52251e-08	3.99773e-08	1.4492e-08	-1.11563e-08	-3.68933e-08	-6.26441e-08	-8.83324e-08	-1.13882e-07	-1.39216e-07	-1.64258e-07	-1.88934e-07	-2.1317e-07	-2.36892e-07	-2.60029e-07	-2.82506e-07	-3.04256e-07	-3.25214e-07
	-0.0021	4.30293e-07	4.36423e-07	4.41315e-07	4.44948e-07	4.47309e-07	4.48383e-07	4.48155e-07	4.46614e-07	4.43761e-07	4.39601e-07	4.34138e-07	4.27375e-07	4.19323e-07	4.10002e-07	3.99437e-07	3.8765e-07	3.74665e-07	3.60512e-07	3.45232e-07	3.28866e-07	3.11454e-07	2.93038e-07	2.73668e-07	2.534e-07	2.3229e-07	2.10395e-07	1.87772e-07	1.64485e-07	1.40603e-07	1.16194e-07	9.13258e-08	6.60676e-08	4.04936e-08	1.46792e-08	-1.13004e-08	-3.73699e-08	-6.34532e-08	-8.94734e-08	-1.15353e-07	-1.41014e-07	-1.6638e-07	-1.91374e-07	-2.15923e-07	-2.39952e-07	-2.63387e-07	-2.86155e-07	-3.08186e-07	-3.29414e-07
	-0.00208	4.35856e-07	4.42065e-07	4.4702e-07	4.507e-07	4.53092e-07	4.54179e-07	4.53948e-07	4.52388e-07	4.49498e-07	4.45284e-07	4.3975e-07	4.329e-07	4.24743e-07	4.15303e-07	4.04601e-07	3.92662e-07	3.79509e-07	3.65173e-07	3.49695e-07	3.33117e-07	3.1548e-07	2.96826e-07	2.77206e-07	2.56676e-07	2.35293e-07	2.13115e-07	1.90199e-07	1.66612e-07	1.42421e-07	1.17696e-07	9.25064e-08	6.69217e-08	4.10171e-08	1.4869e-08	-1.14465e-08	-3.7853e-08	-6.42735e-08	-9.063e-08	-1.16844e-07	-1.42837e-07	-1.68531e-07	-1.93848e-07	-2.18715e-07	-2.43054e-07	-2.66792e-07	-2.89854e-07	-3.1217e-07	-3.33673e-07
	-0.00206	4.41494e-07	4.47783e-07	4.52802e-07	4.5653e-07	4.58953e-07	4.60054e-07	4.5982e-07	4.5824e-07	4.55313e-07	4.51044e-07	4.45438e-07	4.385e-07	4.30238e-07	4.20675e-07	4.09835e-07	3.97741e-07	3.84418e-07	3.69897e-07	3.54219e-07	3.37426e-07	3.19561e-07	3.00666e-07	2.80792e-07	2.59996e-07	2.38337e-07	2.15872e-07	1.9266e-07	1.68767e-07	1.44263e-07	1.19219e-07	9.3703e-08	6.77874e-08	4.15477e-08	1.50613e-08	-1.15946e-08	-3.83426e-08	-6.51049e-08	-9.18024e-08	-1.18355e-07	-1.44685e-07	-1.70711e-07	-1.96356e-07	-2.21544e-07	-2.46198e-07	-2.70244e-07	-2.93604e-07	-3.16208e-07	-3.37989e-07
	-0.00204	4.47206e-07	4.53578e-07	4.58662e-07	4.62438e-07	4.64891e-07	4.66007e-07	4.65771e-07	4.64169e-07	4.61204e-07	4.56881e-07	4.51202e-07	4.44174e-07	4.35805e-07	4.26118e-07	4.15138e-07	4.02888e-07	3.89392e-07	3.74683e-07	3.58802e-07	3.41793e-07	3.23696e-07	3.04557e-07	2.84425e-07	2.6336e-07	2.41421e-07	2.18665e-07	1.95153e-07	1.70951e-07	1.4613e-07	1.20761e-07	9.49155e-08	6.86645e-08	4.20853e-08	1.52562e-08	-1.17446e-08	-3.88388e-08	-6.59474e-08	-9.29903e-08	-1.19887e-07	-1.46557e-07	-1.7292e-07	-1.98897e-07	-2.24411e-07	-2.49384e-07	-2.7374e-07	-2.97403e-07	-3.203e-07	-3.42363e-07
	-0.00202	4.52994e-07	4.59448e-07	4.64597e-07	4.68422e-07	4.70908e-07	4.72038e-07	4.71798e-07	4.70176e-07	4.67173e-07	4.62793e-07	4.57041e-07	4.49922e-07	4.41445e-07	4.31633e-07	4.2051e-07	4.08102e-07	3.94431e-07	3.79532e-07	3.63446e-07	3.46216e-07	3.27885e-07	3.08498e-07	2.88106e-07	2.66769e-07	2.44545e-07	2.21495e-07	1.97678e-07	1.73163e-07	1.48021e-07	1.22324e-07	9.61438e-08	6.95531e-08	4.26299e-08	1.54536e-08	-1.18966e-08	-3.93414e-08	-6.68008e-08	-9.41937e-08	-1.21438e-07	-1.48454e-07	-1.75158e-07	-2.01471e-07	-2.27315e-07	-2.52611e-07	-2.77283e-07	-3.01252e-07	-3.24445e-07	-3.46793e-07
	-0.002	4.58855e-07	4.65392e-07	4.70608e-07	4.74483e-07	4.77e-07	4.78145e-07	4.77902e-07	4.76259e-07	4.73217e-07	4.68781e-07	4.62955e-07	4.55743e-07	4.47156e-07	4.37217e-07	4.25951e-07	4.13382e-07	3.99535e-07	3.84442e-07	3.68148e-07	3.50695e-07	3.32128e-07	3.12489e-07	2.91833e-07	2.7022e-07	2.47709e-07	2.24361e-07	2.00236e-07	1.75403e-07	1.49936e-07	1.23907e-07	9.73878e-08	7.0453e-08	4.31815e-08	1.56536e-08	-1.20505e-08	-3.98504e-08	-6.76651e-08	-9.54124e-08	-1.2301e-07	-1.50374e-07	-1.77424e-07	-2.04077e-07	-2.30256e-07	-2.5588e-07	-2.80871e-07	-3.05149e-07	-3.28643e-07	-3.5128e-07
	-0.00198	4.64789e-07	4.7141e-07	4.76694e-07	4.80619e-07	4.83169e-07	4.84329e-07	4.84083e-07	4.82418e-07	4.79337e-07	4.74843e-07	4.68942e-07	4.61637e-07	4.52939e-07	4.42871e-07	4.31459e-07	4.18728e-07	4.04701e-07	3.89414e-07	3.72909e-07	3.5523e-07	3.36423e-07	3.1653e-07	2.95607e-07	2.73714e-07	2.50912e-07	2.27262e-07	2.02825e-07	1.77672e-07	1.51875e-07	1.25509e-07	9.86472e-08	7.13641e-08	4.37399e-08	1.5856e-08	-1.22063e-08	-4.03657e-08	-6.85402e-08	-9.66462e-08	-1.246e-07	-1.52319e-07	-1.79718e-07	-2.06717e-07	-2.33233e-07	-2.59189e-07	-2.84503e-07	-3.09096e-07	-3.32893e-07	-3.55823e-07
	-0.00196	4.70794e-07	4.77501e-07	4.82853e-07	4.86829e-07	4.89412e-07	4.90587e-07	4.90337e-07	4.88651e-07	4.8553e-07	4.80979e-07	4.75001e-07	4.67601e-07	4.58791e-07	4.48594e-07	4.37034e-07	4.24138e-07	4.09931e-07	3.94446e-07	3.77727e-07	3.5982e-07	3.40769e-07	3.2062e-07	2.99427e-07	2.77251e-07	2.54154e-07	2.30198e-07	2.05446e-07	1.79967e-07	1.53837e-07	1.27131e-07	9.99218e-08	7.22862e-08	4.43051e-08	1.60609e-08	-1.23641e-08	-4.08873e-08	-6.94258e-08	-9.7895e-08	-1.2621e-07	-1.54287e-07	-1.8204e-07	-2.09387e-07	-2.36247e-07	-2.62538e-07	-2.88179e-07	-3.13089e-07	-3.37194e-07	-3.6042e-07
	-0.00194	4.7687e-07	4.83664e-07	4.89085e-07	4.93112e-07	4.95728e-07	4.96918e-07	4.96665e-07	4.94958e-07	4.91796e-07	4.87186e-07	4.81131e-07	4.73636e-07	4.64712e-07	4.54383e-07	4.42674e-07	4.29612e-07	4.15221e-07	3.99536e-07	3.82602e-07	3.64464e-07	3.45167e-07	3.24758e-07	3.03291e-07	2.80829e-07	2.57434e-07	2.33169e-07	2.08097e-07	1.8229e-07	1.55823e-07	1.28772e-07	1.01211e-07	7.32191e-08	4.48769e-08	1.62681e-08	-1.25236e-08	-4.14149e-08	-7.03217e-08	-9.91584e-08	-1.27839e-07	-1.56278e-07	-1.8439e-07	-2.1209e-07	-2.39296e-07	-2.65926e-07	-2.91898e-07	-3.1713e-07	-3.41545e-07	-3.65072e-07
	-0.00192	4.83014e-07	4.89896e-07	4.95387e-07	4.99465e-07	5.02115e-07	5.03321e-07	5.03065e-07	5.01335e-07	4.98133e-07	4.93463e-07	4.8733e-07	4.79739e-07	4.707e-07	4.60238e-07	4.48378e-07	4.35147e-07	4.20571e-07	4.04684e-07	3.87532e-07	3.6916e-07	3.49615e-07	3.28942e-07	3.07199e-07	2.84448e-07	2.60751e-07	2.36174e-07	2.10778e-07	1.84639e-07	1.57831e-07	1.30431e-07	1.02515e-07	7.41625e-08	4.54551e-08	1.64778e-08	-1.2685e-08	-4.19486e-08	-7.12278e-08	-1.00436e-07	-1.29486e-07	-1.58292e-07	-1.86766e-07	-2.14822e-07	-2.42379e-07	-2.69352e-07	-2.95659e-07	-3.21216e-07	-3.45946e-07	-3.69776e-07
	-0.0019	4.89226e-07	4.96195e-07	5.01757e-07	5.05888e-07	5.08572e-07	5.09793e-07	5.09534e-07	5.07782e-07	5.04539e-07	4.99809e-07	4.93597e-07	4.85908e-07	4.76753e-07	4.66156e-07	4.54144e-07	4.40743e-07	4.25979e-07	4.09888e-07	3.92515e-07	3.73907e-07	3.5411e-07	3.33172e-07	3.11149e-07	2.88105e-07	2.64105e-07	2.39211e-07	2.13489e-07	1.87013e-07	1.5986e-07	1.32108e-07	1.03834e-07	7.51162e-08	4.60396e-08	1.66896e-08	-1.28481e-08	-4.2488e-08	-7.21438e-08	-1.01728e-07	-1.31151e-07	-1.60327e-07	-1.89167e-07	-2.17585e-07	-2.45496e-07	-2.72816e-07	-2.99461e-07	-3.25347e-07	-3.50395e-07	-3.74531e-07
	-0.00188	4.95501e-07	5.02561e-07	5.08194e-07	5.12378e-07	5.15096e-07	5.16333e-07	5.1607e-07	5.14296e-07	5.11011e-07	5.0622e-07	4.99929e-07	4.92141e-07	4.82869e-07	4.72136e-07	4.5997e-07	4.46397e-07	4.31444e-07	4.15146e-07	3.9755e-07	3.78704e-07	3.58653e-07	3.37446e-07	3.15141e-07	2.91801e-07	2.67492e-07	2.42279e-07	2.16228e-07	1.89412e-07	1.61911e-07	1.33803e-07	1.05166e-07	7.60798e-08	4.66302e-08	1.69037e-08	-1.30129e-08	-4.3033e-08	-7.30692e-08	-1.03033e-07	-1.32834e-07	-1.62384e-07	-1.91594e-07	-2.20376e-07	-2.48645e-07	-2.76316e-07	-3.03302e-07	-3.2952e-07	-3.5489e-07	-3.79335e-07
	-0.00186	5.01839e-07	5.08989e-07	5.14694e-07	5.18931e-07	5.21685e-07	5.22937e-07	5.22671e-07	5.20874e-07	5.17547e-07	5.12695e-07	5.06323e-07	4.98436e-07	4.89045e-07	4.78175e-07	4.65853e-07	4.52106e-07	4.36962e-07	4.20456e-07	4.02635e-07	3.83548e-07	3.6324e-07	3.41762e-07	3.19172e-07	2.95534e-07	2.70914e-07	2.45378e-07	2.18993e-07	1.91835e-07	1.63982e-07	1.35514e-07	1.06511e-07	7.70529e-08	4.72266e-08	1.712e-08	-1.31794e-08	-4.35835e-08	-7.40038e-08	-1.0435e-07	-1.34533e-07	-1.64461e-07	-1.94045e-07	-2.23195e-07	-2.51826e-07	-2.7985e-07	-3.07182e-07	-3.33735e-07	-3.59429e-07	-3.84187e-07
	-0.00184	5.08236e-07	5.15477e-07	5.21255e-07	5.25546e-07	5.28335e-07	5.29603e-07	5.29334e-07	5.27514e-07	5.24144e-07	5.19231e-07	5.12777e-07	5.0479e-07	4.95279e-07	4.8427e-07	4.71791e-07	4.57869e-07	4.42532e-07	4.25816e-07	4.07768e-07	3.88437e-07	3.67871e-07	3.46119e-07	3.2324e-07	2.99301e-07	2.74367e-07	2.48506e-07	2.21785e-07	1.9428e-07	1.66072e-07	1.37241e-07	1.07869e-07	7.80351e-08	4.78286e-08	1.73382e-08	-1.33474e-08	-4.4139e-08	-7.49472e-08	-1.05681e-07	-1.36248e-07	-1.66557e-07	-1.96518e-07	-2.2604e-07	-2.55036e-07	-2.83417e-07	-3.11097e-07	-3.37989e-07	-3.64011e-07	-3.89085e-07
	-0.00182	5.14689e-07	5.22022e-07	5.27872e-07	5.32219e-07	5.35042e-07	5.36327e-07	5.36054e-07	5.34211e-07	5.30799e-07	5.25823e-07	5.19288e-07	5.11198e-07	5.01567e-07	4.90419e-07	4.77781e-07	4.63683e-07	4.48151e-07	4.31222e-07	4.12945e-07	3.93368e-07	3.72541e-07	3.50513e-07	3.27344e-07	3.03101e-07	2.77851e-07	2.51661e-07	2.24601e-07	1.96747e-07	1.68181e-07	1.38984e-07	1.09238e-07	7.90258e-08	4.84359e-08	1.75583e-08	-1.35168e-08	-4.46994e-08	-7.58987e-08	-1.07022e-07	-1.37978e-07	-1.68672e-07	-1.99013e-07	-2.2891e-07	-2.58274e-07	-2.87016e-07	-3.15047e-07	-3.4228e-07	-3.68632e-07	-3.94025e-07
	-0.0018	5.21193e-07	5.28619e-07	5.34544e-07	5.38945e-07	5.41804e-07	5.43105e-07	5.42829e-07	5.40963e-07	5.37507e-07	5.32468e-07	5.2585e-07	5.17659e-07	5.07906e-07	4.96616e-07	4.83819e-07	4.69543e-07	4.53814e-07	4.36672e-07	4.18164e-07	3.9834e-07	3.77249e-07	3.54943e-07	3.31481e-07	3.06931e-07	2.81362e-07	2.54842e-07	2.27439e-07	1.99233e-07	1.70306e-07	1.4074e-07	1.10619e-07	8.00246e-08	4.9048e-08	1.77802e-08	-1.36877e-08	-4.52643e-08	-7.68579e-08	-1.08375e-07	-1.39721e-07	-1.70804e-07	-2.01528e-07	-2.31803e-07	-2.61538e-07	-2.90643e-07	-3.19029e-07	-3.46606e-07	-3.73291e-07	-3.99004e-07
	-0.00178	5.27746e-07	5.35265e-07	5.41264e-07	5.4572e-07	5.48616e-07	5.49933e-07	5.49653e-07	5.47763e-07	5.44265e-07	5.39162e-07	5.32461e-07	5.24167e-07	5.14291e-07	5.0286e-07	4.89902e-07	4.75446e-07	4.5952e-07	4.42161e-07	4.23421e-07	4.03348e-07	3.81992e-07	3.59405e-07	3.35648e-07	3.1079e-07	2.84899e-07	2.58045e-07	2.30298e-07	2.01738e-07	1.72447e-07	1.4251e-07	1.12009e-07	8.10306e-08	4.96646e-08	1.80037e-08	-1.38597e-08	-4.58334e-08	-7.78242e-08	-1.09737e-07	-1.41478e-07	-1.72951e-07	-2.04062e-07	-2.34717e-07	-2.64826e-07	-2.94297e-07	-3.2304e-07	-3.50964e-07	-3.77984e-07	-4.0402e-07
	-0.00176	5.34341e-07	5.41954e-07	5.48028e-07	5.5254e-07	5.55472e-07	5.56805e-07	5.56522e-07	5.54609e-07	5.51066e-07	5.459e-07	5.39115e-07	5.30717e-07	5.20718e-07	5.09144e-07	4.96024e-07	4.81387e-07	4.65262e-07	4.47687e-07	4.28712e-07	4.08388e-07	3.86766e-07	3.63897e-07	3.39843e-07	3.14674e-07	2.8846e-07	2.6127e-07	2.33176e-07	2.04259e-07	1.74602e-07	1.44291e-07	1.13409e-07	8.20433e-08	5.02853e-08	1.82287e-08	-1.40329e-08	-4.64062e-08	-7.87967e-08	-1.11109e-07	-1.43246e-07	-1.75112e-07	-2.06612e-07	-2.3765e-07	-2.68135e-07	-2.97975e-07	-3.27077e-07	-3.5535e-07	-3.82708e-07	-4.0907e-07
	-0.00174	5.40974e-07	5.48681e-07	5.54831e-07	5.59399e-07	5.62367e-07	5.63717e-07	5.6343e-07	5.61493e-07	5.57907e-07	5.52676e-07	5.45807e-07	5.37305e-07	5.27182e-07	5.15464e-07	5.02181e-07	4.87363e-07	4.71038e-07	4.53244e-07	4.34034e-07	4.13457e-07	3.91567e-07	3.68414e-07	3.44062e-07	3.1858e-07	2.9204e-07	2.64513e-07	2.36071e-07	2.06794e-07	1.7677e-07	1.46082e-07	1.14817e-07	8.30617e-08	5.09095e-08	1.8455e-08	-1.42071e-08	-4.69822e-08	-7.97748e-08	-1.12488e-07	-1.45024e-07	-1.77286e-07	-2.09177e-07	-2.406e-07	-2.71464e-07	-3.01673e-07	-3.31137e-07	-3.59761e-07	-3.87458e-07	-4.14147e-07
	-0.00172	5.47638e-07	5.5544e-07	5.61666e-07	5.6629e-07	5.69295e-07	5.70661e-07	5.70371e-07	5.6841e-07	5.6478e-07	5.59485e-07	5.52531e-07	5.43924e-07	5.33676e-07	5.21814e-07	5.08368e-07	4.93367e-07	4.7684e-07	4.58828e-07	4.39381e-07	4.18551e-07	3.96391e-07	3.72952e-07	3.483e-07	3.22505e-07	2.95638e-07	2.67772e-07	2.38979e-07	2.09342e-07	1.78947e-07	1.47881e-07	1.16231e-07	8.40849e-08	5.15367e-08	1.86824e-08	-1.43821e-08	-4.7561e-08	-8.07576e-08	-1.13874e-07	-1.46811e-07	-1.7947e-07	-2.11754e-07	-2.43564e-07	-2.74808e-07	-3.0539e-07	-3.35216e-07	-3.64193e-07	-3.92231e-07	-4.19249e-07
	-0.0017	5.54327e-07	5.62225e-07	5.68526e-07	5.73207e-07	5.76248e-07	5.77632e-07	5.77338e-07	5.75353e-07	5.71678e-07	5.66319e-07	5.5928e-07	5.50568e-07	5.40195e-07	5.28188e-07	5.14577e-07	4.99393e-07	4.82665e-07	4.64432e-07	4.44748e-07	4.23663e-07	4.01232e-07	3.77508e-07	3.52554e-07	3.26444e-07	2.99249e-07	2.71043e-07	2.41898e-07	2.11899e-07	1.81133e-07	1.49688e-07	1.17651e-07	8.5112e-08	5.21662e-08	1.89106e-08	-1.45578e-08	-4.81419e-08	-8.1744e-08	-1.15265e-07	-1.48604e-07	-1.81662e-07	-2.1434e-07	-2.46539e-07	-2.78164e-07	-3.0912e-07	-3.39311e-07	-3.68641e-07	-3.97022e-07	-4.2437e-07
	-0.00168	5.61034e-07	5.69027e-07	5.75404e-07	5.80142e-07	5.8322e-07	5.8462e-07	5.84323e-07	5.82314e-07	5.78595e-07	5.7317e-07	5.66047e-07	5.57229e-07	5.4673e-07	5.34578e-07	5.20803e-07	5.05435e-07	4.88504e-07	4.70051e-07	4.50128e-07	4.28789e-07	4.06087e-07	3.82075e-07	3.5682e-07	3.30393e-07	3.0287e-07	2.74322e-07	2.44825e-07	2.14463e-07	1.83324e-07	1.51499e-07	1.19074e-07	8.61417e-08	5.27973e-08	1.91393e-08	-1.47339e-08	-4.87244e-08	-8.2733e-08	-1.16659e-07	-1.50402e-07	-1.8386e-07	-2.16933e-07	-2.49522e-07	-2.8153e-07	-3.1286e-07	-3.43416e-07	-3.73101e-07	-4.01826e-07	-4.29504e-07
	-0.00166	5.67749e-07	5.75838e-07	5.82292e-07	5.87086e-07	5.90201e-07	5.91618e-07	5.91317e-07	5.89284e-07	5.8552e-07	5.80031e-07	5.72822e-07	5.63899e-07	5.53275e-07	5.40977e-07	5.27037e-07	5.11485e-07	4.94351e-07	4.75678e-07	4.55516e-07	4.33922e-07	4.10947e-07	3.86649e-07	3.61091e-07	3.34348e-07	3.06495e-07	2.77605e-07	2.47755e-07	2.1703e-07	1.85519e-07	1.53312e-07	1.205e-07	8.71728e-08	5.34293e-08	1.93684e-08	-1.49103e-08	-4.93076e-08	-8.37233e-08	-1.18056e-07	-1.52202e-07	-1.86061e-07	-2.1953e-07	-2.52509e-07	-2.849e-07	-3.16605e-07	-3.47526e-07	-3.77567e-07	-4.06636e-07	-4.34646e-07
	-0.00164	5.74465e-07	5.82649e-07	5.8918e-07	5.9403e-07	5.97182e-07	5.98616e-07	5.98311e-07	5.96254e-07	5.92446e-07	5.86892e-07	5.79598e-07	5.70569e-07	5.59819e-07	5.47376e-07	5.33271e-07	5.17535e-07	5.00199e-07	4.81304e-07	4.60904e-07	4.39054e-07	4.15808e-07	3.91222e-07	3.65362e-07	3.38303e-07	3.1012e-07	2.80889e-07	2.50686e-07	2.19597e-07	1.87713e-07	1.55126e-07	1.21925e-07	8.82039e-08	5.40612e-08	1.95975e-08	-1.50867e-08	-4.98908e-08	-8.47136e-08	-1.19452e-07	-1.54002e-07	-1.88262e-07	-2.22127e-07	-2.55496e-07	-2.8827e-07	-3.2035e-07	-3.51637e-07	-3.82033e-07	-4.11445e-07	-4.39787e-07
	-0.00162	5.8117e-07	5.8945e-07	5.96057e-07	6.00964e-07	6.04153e-07	6.05603e-07	6.05295e-07	6.03214e-07	5.99361e-07	5.93742e-07	5.86363e-07	5.77229e-07	5.66353e-07	5.53765e-07	5.39495e-07	5.23575e-07	5.06037e-07	4.86922e-07	4.66284e-07	4.44179e-07	4.20662e-07	3.95788e-07	3.69626e-07	3.42252e-07	3.1374e-07	2.84168e-07	2.53612e-07	2.2216e-07	1.89904e-07	1.56936e-07	1.23348e-07	8.92334e-08	5.46923e-08	1.98263e-08	-1.52628e-08	-5.04732e-08	-8.57024e-08	-1.20846e-07	-1.558e-07	-1.90459e-07	-2.24719e-07	-2.58478e-07	-2.91634e-07	-3.24089e-07	-3.55741e-07	-3.86492e-07	-4.16248e-07	-4.4492e-07
	-0.0016	5.87854e-07	5.96229e-07	6.02912e-07	6.07875e-07	6.11101e-07	6.12568e-07	6.12256e-07	6.10151e-07	6.06254e-07	6.00571e-07	5.93106e-07	5.83867e-07	5.72867e-07	5.60133e-07	5.457e-07	5.29597e-07	5.11857e-07	4.92522e-07	4.71647e-07	4.49287e-07	4.25499e-07	4.0034e-07	3.73877e-07	3.46188e-07	3.17348e-07	2.87436e-07	2.56528e-07	2.24715e-07	1.92088e-07	1.58741e-07	1.24767e-07	9.02597e-08	5.53213e-08	2.00543e-08	-1.54383e-08	-5.10536e-08	-8.6688e-08	-1.22236e-07	-1.57592e-07	-1.9265e-07	-2.27304e-07	-2.6145e-07	-2.94988e-07	-3.27816e-07	-3.59833e-07	-3.90937e-07	-4.21035e-07	-4.50037e-07
	-0.00158	5.94504e-07	6.02974e-07	6.09732e-07	6.14752e-07	6.18014e-07	6.19497e-07	6.19182e-07	6.17054e-07	6.13112e-07	6.07365e-07	5.99816e-07	5.90472e-07	5.79347e-07	5.6647e-07	5.51873e-07	5.35588e-07	5.17647e-07	4.98093e-07	4.76982e-07	4.5437e-07	4.30313e-07	4.04869e-07	3.78107e-07	3.50104e-07	3.20938e-07	2.90687e-07	2.5943e-07	2.27257e-07	1.94261e-07	1.60537e-07	1.26178e-07	9.12808e-08	5.59471e-08	2.02812e-08	-1.56129e-08	-5.16312e-08	-8.76687e-08	-1.23619e-07	-1.59375e-07	-1.94829e-07	-2.29875e-07	-2.64408e-07	-2.98325e-07	-3.31525e-07	-3.63903e-07	-3.9536e-07	-4.25798e-07	-4.55128e-07
	-0.00156	6.01107e-07	6.0967e-07	6.16504e-07	6.2158e-07	6.24878e-07	6.26377e-07	6.26059e-07	6.23907e-07	6.19922e-07	6.1411e-07	6.06477e-07	5.9703e-07	5.85781e-07	5.72761e-07	5.58002e-07	5.41536e-07	5.23396e-07	5.03625e-07	4.82279e-07	4.59416e-07	4.35092e-07	4.09366e-07	3.82306e-07	3.53992e-07	3.24503e-07	2.93916e-07	2.62312e-07	2.29781e-07	1.96419e-07	1.6232e-07	1.27579e-07	9.22945e-08	5.65684e-08	2.05064e-08	-1.57863e-08	-5.22046e-08	-8.86424e-08	-1.24992e-07	-1.61145e-07	-1.96993e-07	-2.32428e-07	-2.67345e-07	-3.01639e-07	-3.35207e-07	-3.67945e-07	-3.99751e-07	-4.30527e-07	-4.60183e-07
	-0.00154	6.07647e-07	6.16304e-07	6.23212e-07	6.28343e-07	6.31676e-07	6.33193e-07	6.32871e-07	6.30695e-07	6.26667e-07	6.20792e-07	6.13076e-07	6.03526e-07	5.92155e-07	5.78993e-07	5.64073e-07	5.47428e-07	5.29091e-07	5.09105e-07	4.87527e-07	4.64415e-07	4.39826e-07	4.1382e-07	3.86466e-07	3.57844e-07	3.28033e-07	2.97114e-07	2.65166e-07	2.32281e-07	1.98556e-07	1.64086e-07	1.28968e-07	9.32987e-08	5.71839e-08	2.07295e-08	-1.59581e-08	-5.27726e-08	-8.96068e-08	-1.26352e-07	-1.62898e-07	-1.99136e-07	-2.34957e-07	-2.70254e-07	-3.04921e-07	-3.38854e-07	-3.71948e-07	-4.041e-07	-4.35211e-07	-4.6519e-07
	-0.00152	6.14108e-07	6.22857e-07	6.29838e-07	6.35024e-07	6.38393e-07	6.39926e-07	6.396e-07	6.37401e-07	6.3333e-07	6.27393e-07	6.19595e-07	6.09944e-07	5.98451e-07	5.8515e-07	5.70071e-07	5.53249e-07	5.34717e-07	5.14518e-07	4.92711e-07	4.69353e-07	4.44503e-07	4.1822e-07	3.90575e-07	3.61649e-07	3.31521e-07	3.00273e-07	2.67985e-07	2.34751e-07	2.00667e-07	1.65831e-07	1.30339e-07	9.42908e-08	5.7792e-08	2.095e-08	-1.61278e-08	-5.33338e-08	-9.05597e-08	-1.27695e-07	-1.6463e-07	-2.01254e-07	-2.37455e-07	-2.73127e-07	-3.08163e-07	-3.42457e-07	-3.75903e-07	-4.08397e-07	-4.39839e-07	-4.70136e-07
	-0.0015	6.20473e-07	6.29312e-07	6.36366e-07	6.41605e-07	6.45009e-07	6.46558e-07	6.46229e-07	6.44007e-07	6.39894e-07	6.33895e-07	6.26016e-07	6.16265e-07	6.04654e-07	5.91214e-07	5.75979e-07	5.58983e-07	5.40259e-07	5.19851e-07	4.97817e-07	4.74217e-07	4.49109e-07	4.22554e-07	3.94623e-07	3.65397e-07	3.34957e-07	3.03385e-07	2.70763e-07	2.37184e-07	2.02747e-07	1.67549e-07	1.3169e-07	9.5268e-08	5.83909e-08	2.11671e-08	-1.62949e-08	-5.38865e-08	-9.14982e-08	-1.29019e-07	-1.66336e-07	-2.03339e-07	-2.39916e-07	-2.75958e-07	-3.11357e-07	-3.46006e-07	-3.79799e-07	-4.1263e-07	-4.44398e-07	-4.75009e-07
	-0.00148	6.2672e-07	6.35649e-07	6.42773e-07	6.48065e-07	6.51504e-07	6.53068e-07	6.52736e-07	6.50492e-07	6.46337e-07	6.40278e-07	6.3232e-07	6.2247e-07	6.10742e-07	5.97167e-07	5.81779e-07	5.64611e-07	5.45699e-07	5.25085e-07	5.0283e-07	4.78992e-07	4.53632e-07	4.26809e-07	3.98597e-07	3.69076e-07	3.3833e-07	3.0644e-07	2.73489e-07	2.39572e-07	2.04788e-07	1.69236e-07	1.33016e-07	9.62273e-08	5.89789e-08	2.13802e-08	-1.6459e-08	-5.44291e-08	-9.24195e-08	-1.30318e-07	-1.68011e-07	-2.05387e-07	-2.42332e-07	-2.78737e-07	-3.14492e-07	-3.4949e-07	-3.83623e-07	-4.16784e-07	-4.48872e-07	-4.79792e-07
	-0.00146	6.32829e-07	6.41845e-07	6.49039e-07	6.54382e-07	6.57854e-07	6.59433e-07	6.59098e-07	6.56832e-07	6.52637e-07	6.46519e-07	6.38483e-07	6.28537e-07	6.16695e-07	6.02988e-07	5.8745e-07	5.70115e-07	5.51018e-07	5.30203e-07	5.07731e-07	4.83661e-07	4.58053e-07	4.30969e-07	4.02482e-07	3.72674e-07	3.41628e-07	3.09427e-07	2.76155e-07	2.41907e-07	2.06784e-07	1.70886e-07	1.34312e-07	9.71653e-08	5.95538e-08	2.15886e-08	-1.66195e-08	-5.49597e-08	-9.33204e-08	-1.31588e-07	-1.69649e-07	-2.07389e-07	-2.44694e-07	-2.81454e-07	-3.17557e-07	-3.52897e-07	-3.87363e-07	-4.20847e-07	-4.53248e-07	-4.84469e-07
	-0.00144	6.38775e-07	6.47876e-07	6.55137e-07	6.60531e-07	6.64036e-07	6.6563e-07	6.65292e-07	6.63004e-07	6.5877e-07	6.52594e-07	6.44483e-07	6.34443e-07	6.2249e-07	6.08654e-07	5.9297e-07	5.75472e-07	5.56195e-07	5.35185e-07	5.12502e-07	4.88206e-07	4.62357e-07	4.35019e-07	4.06264e-07	3.76176e-07	3.44838e-07	3.12334e-07	2.7875e-07	2.4418e-07	2.08727e-07	1.72492e-07	1.35574e-07	9.80783e-08	6.01134e-08	2.17915e-08	-1.67756e-08	-5.54761e-08	-9.41973e-08	-1.32825e-07	-1.71243e-07	-2.09338e-07	-2.46994e-07	-2.84098e-07	-3.20541e-07	-3.56213e-07	-3.91003e-07	-4.24802e-07	-4.57507e-07	-4.89021e-07
	-0.00142	6.44533e-07	6.53716e-07	6.61043e-07	6.66485e-07	6.70021e-07	6.7163e-07	6.71288e-07	6.6898e-07	6.64707e-07	6.58476e-07	6.50292e-07	6.40162e-07	6.28101e-07	6.1414e-07	5.98315e-07	5.80659e-07	5.61209e-07	5.40009e-07	5.17121e-07	4.92606e-07	4.66525e-07	4.3894e-07	4.09926e-07	3.79566e-07	3.47946e-07	3.1515e-07	2.81262e-07	2.46381e-07	2.10609e-07	1.74047e-07	1.36796e-07	9.89623e-08	6.06552e-08	2.19879e-08	-1.69268e-08	-5.59761e-08	-9.50463e-08	-1.34022e-07	-1.72786e-07	-2.11224e-07	-2.4922e-07	-2.86659e-07	-3.23431e-07	-3.59424e-07	-3.94527e-07	-4.28631e-07	-4.61631e-07	-4.93429e-07
	-0.0014	6.50074e-07	6.59335e-07	6.66725e-07	6.72214e-07	6.75781e-07	6.77403e-07	6.77059e-07	6.74731e-07	6.70421e-07	6.64136e-07	6.55882e-07	6.45665e-07	6.335e-07	6.19419e-07	6.03458e-07	5.85651e-07	5.66033e-07	5.44651e-07	5.21567e-07	4.96841e-07	4.70535e-07	4.42713e-07	4.1345e-07	3.82829e-07	3.50937e-07	3.17859e-07	2.8368e-07	2.48499e-07	2.12419e-07	1.75543e-07	1.37972e-07	9.9813e-08	6.11766e-08	2.21769e-08	-1.70723e-08	-5.64573e-08	-9.58634e-08	-1.35174e-07	-1.74272e-07	-2.1304e-07	-2.51362e-07	-2.89123e-07	-3.26211e-07	-3.62513e-07	-3.97919e-07	-4.32315e-07	-4.65599e-07	-4.97671e-07
	-0.00138	6.55366e-07	6.64702e-07	6.72153e-07	6.77686e-07	6.81282e-07	6.82917e-07	6.8257e-07	6.80224e-07	6.75879e-07	6.69543e-07	6.61221e-07	6.50921e-07	6.38657e-07	6.24462e-07	6.0837e-07	5.90418e-07	5.70641e-07	5.49085e-07	5.25813e-07	5.00885e-07	4.74366e-07	4.46317e-07	4.16815e-07	3.85946e-07	3.53794e-07	3.20446e-07	2.85989e-07	2.50522e-07	2.14149e-07	1.76972e-07	1.39096e-07	1.00626e-07	6.16746e-08	2.23574e-08	-1.72113e-08	-5.69169e-08	-9.66438e-08	-1.36274e-07	-1.7569e-07	-2.14775e-07	-2.53409e-07	-2.91477e-07	-3.28867e-07	-3.65465e-07	-4.01158e-07	-4.35835e-07	-4.69389e-07	-5.01722e-07
	-0.00136	6.60375e-07	6.69783e-07	6.7729e-07	6.82866e-07	6.86489e-07	6.88137e-07	6.87788e-07	6.85423e-07	6.81045e-07	6.7466e-07	6.66275e-07	6.55896e-07	6.43539e-07	6.29235e-07	6.1302e-07	5.94931e-07	5.75003e-07	5.53282e-07	5.29832e-07	5.04714e-07	4.77992e-07	4.49729e-07	4.20001e-07	3.88896e-07	3.56498e-07	3.22896e-07	2.88175e-07	2.52437e-07	2.15785e-07	1.78324e-07	1.40159e-07	1.01395e-07	6.21461e-08	2.25283e-08	-1.73429e-08	-5.7352e-08	-9.73825e-08	-1.37316e-07	-1.77033e-07	-2.16416e-07	-2.55346e-07	-2.93705e-07	-3.3138e-07	-3.68258e-07	-4.04224e-07	-4.39166e-07	-4.72977e-07	-5.05557e-07
	-0.00134	6.65064e-07	6.74539e-07	6.82099e-07	6.87715e-07	6.91364e-07	6.93024e-07	6.92671e-07	6.9029e-07	6.85881e-07	6.79451e-07	6.71006e-07	6.60554e-07	6.48108e-07	6.33703e-07	6.17373e-07	5.99155e-07	5.79086e-07	5.57211e-07	5.33594e-07	5.08298e-07	4.81386e-07	4.52922e-07	4.22984e-07	3.91657e-07	3.5903e-07	3.25188e-07	2.90222e-07	2.5423e-07	2.17318e-07	1.79591e-07	1.41154e-07	1.02115e-07	6.25874e-08	2.26883e-08	-1.7466e-08	-5.77592e-08	-9.8074e-08	-1.38291e-07	-1.78291e-07	-2.17953e-07	-2.57159e-07	-2.95791e-07	-3.33733e-07	-3.70873e-07	-4.07095e-07	-4.42285e-07	-4.76336e-07	-5.09147e-07
	-0.00132	6.69392e-07	6.78929e-07	6.86539e-07	6.92191e-07	6.95864e-07	6.97534e-07	6.97179e-07	6.94783e-07	6.90345e-07	6.83873e-07	6.75373e-07	6.64853e-07	6.52326e-07	6.37827e-07	6.21391e-07	6.03055e-07	5.82854e-07	5.60837e-07	5.37067e-07	5.11606e-07	4.84519e-07	4.5587e-07	4.25736e-07	3.94206e-07	3.61366e-07	3.27305e-07	2.92111e-07	2.55884e-07	2.18732e-07	1.8076e-07	1.42073e-07	1.02779e-07	6.29947e-08	2.2836e-08	-1.75797e-08	-5.81352e-08	-9.87123e-08	-1.39191e-07	-1.79451e-07	-2.19372e-07	-2.58833e-07	-2.97716e-07	-3.35906e-07	-3.73287e-07	-4.09744e-07	-4.45163e-07	-4.79436e-07	-5.12461e-07
	-0.0013	6.73315e-07	6.82908e-07	6.90562e-07	6.96248e-07	6.99942e-07	7.01622e-07	7.01265e-07	6.98854e-07	6.94391e-07	6.87881e-07	6.79331e-07	6.68749e-07	6.56149e-07	6.41565e-07	6.25033e-07	6.06589e-07	5.8627e-07	5.64124e-07	5.40214e-07	5.14604e-07	4.87358e-07	4.58541e-07	4.28232e-07	3.96516e-07	3.63484e-07	3.29223e-07	2.93823e-07	2.57384e-07	2.20014e-07	1.81819e-07	1.42905e-07	1.03382e-07	6.33639e-08	2.29698e-08	-1.76827e-08	-5.84759e-08	-9.92909e-08	-1.40007e-07	-1.80503e-07	-2.20657e-07	-2.6035e-07	-2.99461e-07	-3.37874e-07	-3.75475e-07	-4.12146e-07	-4.47773e-07	-4.82246e-07	-5.15464e-07
	-0.00128	6.76785e-07	6.86427e-07	6.9412e-07	6.99835e-07	7.03548e-07	7.05237e-07	7.04879e-07	7.02455e-07	6.97969e-07	6.91425e-07	6.82832e-07	6.72195e-07	6.5953e-07	6.44871e-07	6.28254e-07	6.09715e-07	5.89291e-07	5.67031e-07	5.42998e-07	5.17256e-07	4.8987e-07	4.60904e-07	4.30438e-07	3.9856e-07	3.65357e-07	3.30919e-07	2.95337e-07	2.5871e-07	2.21148e-07	1.82756e-07	1.43642e-07	1.03914e-07	6.36904e-08	2.30882e-08	-1.77739e-08	-5.87772e-08	-9.98025e-08	-1.40728e-07	-1.81433e-07	-2.21794e-07	-2.61691e-07	-3.01004e-07	-3.39615e-07	-3.7741e-07	-4.1427e-07	-4.5008e-07	-4.84731e-07	-5.18121e-07
	-0.00126	6.79747e-07	6.89432e-07	6.97159e-07	7.02899e-07	7.06628e-07	7.08324e-07	7.07964e-07	7.0553e-07	7.01024e-07	6.94452e-07	6.85821e-07	6.75138e-07	6.62417e-07	6.47694e-07	6.31004e-07	6.12384e-07	5.91871e-07	5.69513e-07	5.45375e-07	5.1952e-07	4.92014e-07	4.62922e-07	4.32322e-07	4.00304e-07	3.66957e-07	3.32368e-07	2.96629e-07	2.59843e-07	2.22116e-07	1.83556e-07	1.44271e-07	1.04369e-07	6.39692e-08	2.31892e-08	-1.78517e-08	-5.90345e-08	-1.00239e-07	-1.41344e-07	-1.82227e-07	-2.22765e-07	-2.62837e-07	-3.02321e-07	-3.41102e-07	-3.79062e-07	-4.16083e-07	-4.5205e-07	-4.86853e-07	-5.20389e-07
	-0.00124	6.82146e-07	6.91864e-07	6.99619e-07	7.05379e-07	7.09122e-07	7.10824e-07	7.10463e-07	7.0802e-07	7.03498e-07	6.96903e-07	6.88241e-07	6.7752e-07	6.64755e-07	6.49979e-07	6.3323e-07	6.14545e-07	5.93959e-07	5.71523e-07	5.47299e-07	5.21353e-07	4.9375e-07	4.64555e-07	4.33848e-07	4.01717e-07	3.68252e-07	3.33541e-07	2.97676e-07	2.6076e-07	2.229e-07	1.84204e-07	1.4478e-07	1.04738e-07	6.4195e-08	2.32711e-08	-1.79147e-08	-5.92429e-08	-1.00593e-07	-1.41843e-07	-1.8287e-07	-2.23551e-07	-2.63764e-07	-3.03388e-07	-3.42306e-07	-3.804e-07	-4.17552e-07	-4.53646e-07	-4.88572e-07	-5.22226e-07
	-0.00122	6.83918e-07	6.93661e-07	7.01436e-07	7.07211e-07	7.10964e-07	7.1267e-07	7.12308e-07	7.09859e-07	7.05325e-07	6.98713e-07	6.90029e-07	6.7928e-07	6.66481e-07	6.51668e-07	6.34875e-07	6.16141e-07	5.95502e-07	5.73007e-07	5.48721e-07	5.22708e-07	4.95033e-07	4.65762e-07	4.34975e-07	4.0276e-07	3.69208e-07	3.34407e-07	2.98449e-07	2.61437e-07	2.23479e-07	1.84682e-07	1.45156e-07	1.0501e-07	6.43617e-08	2.33315e-08	-1.79612e-08	-5.93967e-08	-1.00854e-07	-1.42212e-07	-1.83345e-07	-2.24132e-07	-2.6445e-07	-3.04177e-07	-3.43195e-07	-3.81388e-07	-4.18637e-07	-4.54824e-07	-4.89841e-07	-5.23582e-07
	-0.0012	6.84995e-07	6.94754e-07	7.02541e-07	7.08325e-07	7.12083e-07	7.13792e-07	7.1343e-07	7.10977e-07	7.06436e-07	6.99813e-07	6.91115e-07	6.80349e-07	6.67531e-07	6.52694e-07	6.35875e-07	6.17111e-07	5.9644e-07	5.7391e-07	5.49585e-07	5.23531e-07	4.95812e-07	4.66496e-07	4.3566e-07	4.03395e-07	3.6979e-07	3.34934e-07	2.98919e-07	2.61849e-07	2.23831e-07	1.84973e-07	1.45384e-07	1.05175e-07	6.44631e-08	2.33683e-08	-1.79895e-08	-5.94903e-08	-1.01013e-07	-1.42436e-07	-1.83634e-07	-2.24485e-07	-2.64866e-07	-3.04656e-07	-3.43736e-07	-3.81989e-07	-4.19296e-07	-4.55541e-07	-4.90612e-07	-5.24407e-07
	-0.00118	6.85303e-07	6.95066e-07	7.02856e-07	7.08643e-07	7.12403e-07	7.14113e-07	7.1375e-07	7.11296e-07	7.06753e-07	7.00127e-07	6.91426e-07	6.80655e-07	6.67831e-07	6.52987e-07	6.36161e-07	6.17389e-07	5.96708e-07	5.74168e-07	5.49832e-07	5.23766e-07	4.96035e-07	4.66705e-07	4.35856e-07	4.03576e-07	3.69956e-07	3.35085e-07	2.99054e-07	2.61967e-07	2.23931e-07	1.85056e-07	1.4545e-07	1.05222e-07	6.44921e-08	2.33788e-08	-1.79976e-08	-5.95171e-08	-1.01059e-07	-1.425e-07	-1.83717e-07	-2.24586e-07	-2.64985e-07	-3.04793e-07	-3.4389e-07	-3.8216e-07	-4.19485e-07	-4.55746e-07	-4.90833e-07	-5.24643e-07
	-0.00116	6.84761e-07	6.94517e-07	7.02301e-07	7.08083e-07	7.1184e-07	7.13549e-07	7.13186e-07	7.10734e-07	7.06195e-07	6.99574e-07	6.90879e-07	6.80117e-07	6.67303e-07	6.52471e-07	6.35658e-07	6.16901e-07	5.96236e-07	5.73714e-07	5.49398e-07	5.23352e-07	4.95643e-07	4.66337e-07	4.35511e-07	4.03257e-07	3.69664e-07	3.3482e-07	2.98818e-07	2.6176e-07	2.23754e-07	1.8491e-07	1.45335e-07	1.05139e-07	6.44411e-08	2.33603e-08	-1.79834e-08	-5.947e-08	-1.00979e-07	-1.42387e-07	-1.83572e-07	-2.24409e-07	-2.64776e-07	-3.04552e-07	-3.43619e-07	-3.81859e-07	-4.19153e-07	-4.55386e-07	-4.90446e-07	-5.24229e-07
	-0.00114	6.83283e-07	6.93017e-07	7.00785e-07	7.06554e-07	7.10303e-07	7.12008e-07	7.11646e-07	7.092e-07	7.0467e-07	6.98064e-07	6.89388e-07	6.78649e-07	6.65862e-07	6.51062e-07	6.34286e-07	6.15569e-07	5.94949e-07	5.72475e-07	5.48211e-07	5.22222e-07	4.94573e-07	4.6533e-07	4.34571e-07	4.02387e-07	3.68865e-07	3.34097e-07	2.98173e-07	2.61195e-07	2.23271e-07	1.84511e-07	1.45021e-07	1.04912e-07	6.4302e-08	2.33099e-08	-1.79445e-08	-5.93417e-08	-1.00761e-07	-1.4208e-07	-1.83175e-07	-2.23924e-07	-2.64204e-07	-3.03895e-07	-3.42877e-07	-3.81034e-07	-4.18249e-07	-4.54403e-07	-4.89387e-07	-5.23097e-07
	-0.00112	6.80772e-07	6.90471e-07	6.9821e-07	7.03959e-07	7.07694e-07	7.09392e-07	7.09032e-07	7.06594e-07	7.02081e-07	6.95499e-07	6.86855e-07	6.76156e-07	6.63416e-07	6.48671e-07	6.31955e-07	6.13307e-07	5.92764e-07	5.70372e-07	5.46197e-07	5.20304e-07	4.92756e-07	4.6362e-07	4.32975e-07	4.00908e-07	3.6751e-07	3.3287e-07	2.97077e-07	2.60235e-07	2.22451e-07	1.83833e-07	1.44488e-07	1.04527e-07	6.40658e-08	2.32243e-08	-1.78786e-08	-5.91237e-08	-1.00391e-07	-1.41558e-07	-1.82502e-07	-2.23102e-07	-2.63234e-07	-3.02778e-07	-3.41618e-07	-3.79635e-07	-4.16713e-07	-4.52734e-07	-4.8759e-07	-5.21176e-07
	-0.0011	6.77128e-07	6.86775e-07	6.94472e-07	7.0019e-07	7.03905e-07	7.05595e-07	7.05236e-07	7.02811e-07	6.98322e-07	6.91776e-07	6.83178e-07	6.72536e-07	6.59865e-07	6.45198e-07	6.28572e-07	6.10024e-07	5.8959e-07	5.67319e-07	5.43273e-07	5.17518e-07	4.90118e-07	4.61138e-07	4.30657e-07	3.98762e-07	3.65543e-07	3.31088e-07	2.95487e-07	2.58842e-07	2.2126e-07	1.82849e-07	1.43715e-07	1.03967e-07	6.37229e-08	2.30999e-08	-1.77829e-08	-5.88072e-08	-9.98535e-08	-1.408e-07	-1.81526e-07	-2.21908e-07	-2.61825e-07	-3.01158e-07	-3.39789e-07	-3.77603e-07	-4.14482e-07	-4.50311e-07	-4.8498e-07	-5.18386e-07
	-0.00108	6.72237e-07	6.81814e-07	6.89456e-07	6.95133e-07	6.98821e-07	7.00498e-07	7.00142e-07	6.97735e-07	6.93279e-07	6.86779e-07	6.78244e-07	6.67678e-07	6.55099e-07	6.40538e-07	6.24032e-07	6.05618e-07	5.85332e-07	5.63221e-07	5.3935e-07	5.13781e-07	4.86579e-07	4.57808e-07	4.27547e-07	3.95882e-07	3.62903e-07	3.28697e-07	2.93353e-07	2.56973e-07	2.19662e-07	1.81528e-07	1.42677e-07	1.03217e-07	6.32627e-08	2.29331e-08	-1.76545e-08	-5.83825e-08	-9.91323e-08	-1.39783e-07	-1.80215e-07	-2.20305e-07	-2.59934e-07	-2.98983e-07	-3.37335e-07	-3.74876e-07	-4.11489e-07	-4.47059e-07	-4.81477e-07	-5.14643e-07
	-0.00106	6.6598e-07	6.75468e-07	6.83039e-07	6.88663e-07	6.92317e-07	6.93978e-07	6.93626e-07	6.91241e-07	6.86826e-07	6.80387e-07	6.71931e-07	6.61464e-07	6.49001e-07	6.34576e-07	6.18224e-07	5.99981e-07	5.79884e-07	5.57979e-07	5.3433e-07	5.08999e-07	4.8205e-07	4.53547e-07	4.23567e-07	3.92198e-07	3.59525e-07	3.25637e-07	2.90623e-07	2.54581e-07	2.17618e-07	1.79839e-07	1.41349e-07	1.02256e-07	6.26739e-08	2.27197e-08	-1.74902e-08	-5.78392e-08	-9.82097e-08	-1.38482e-07	-1.78537e-07	-2.18255e-07	-2.57515e-07	-2.962e-07	-3.34196e-07	-3.71387e-07	-4.07659e-07	-4.42898e-07	-4.76997e-07	-5.09853e-07
	-0.00104	6.58227e-07	6.67604e-07	6.75087e-07	6.80645e-07	6.84256e-07	6.85899e-07	6.8555e-07	6.83193e-07	6.7883e-07	6.72466e-07	6.64108e-07	6.53763e-07	6.41445e-07	6.27188e-07	6.11027e-07	5.92996e-07	5.73133e-07	5.51483e-07	5.28109e-07	5.03073e-07	4.76438e-07	4.48267e-07	4.18636e-07	3.87632e-07	3.5534e-07	3.21846e-07	2.87239e-07	2.51617e-07	2.15084e-07	1.77745e-07	1.39704e-07	1.01065e-07	6.19443e-08	2.24552e-08	-1.72866e-08	-5.71658e-08	-9.70664e-08	-1.3687e-07	-1.76459e-07	-2.15714e-07	-2.54517e-07	-2.92752e-07	-3.30306e-07	-3.67064e-07	-4.02914e-07	-4.37742e-07	-4.71444e-07	-5.03918e-07
	-0.00102	6.48836e-07	6.5808e-07	6.65455e-07	6.70934e-07	6.74494e-07	6.76113e-07	6.7577e-07	6.73446e-07	6.69145e-07	6.62872e-07	6.54633e-07	6.44436e-07	6.32294e-07	6.1824e-07	6.02309e-07	5.84536e-07	5.64956e-07	5.43615e-07	5.20574e-07	4.95896e-07	4.6964e-07	4.41871e-07	4.12663e-07	3.82101e-07	3.5027e-07	3.17255e-07	2.83141e-07	2.48027e-07	2.12016e-07	1.75209e-07	1.3771e-07	9.96236e-08	6.10606e-08	2.21348e-08	-1.704e-08	-5.63503e-08	-9.56817e-08	-1.34918e-07	-1.73942e-07	-2.12637e-07	-2.50886e-07	-2.88576e-07	-3.25593e-07	-3.61827e-07	-3.97166e-07	-4.31498e-07	-4.64718e-07	-4.9673e-07
	-0.001	6.37656e-07	6.4674e-07	6.53989e-07	6.59373e-07	6.62872e-07	6.64463e-07	6.64125e-07	6.61842e-07	6.57615e-07	6.5145e-07	6.43353e-07	6.33331e-07	6.21399e-07	6.07587e-07	5.91931e-07	5.74464e-07	5.55221e-07	5.34248e-07	5.11604e-07	4.87351e-07	4.61548e-07	4.34257e-07	4.05553e-07	3.75518e-07	3.44235e-07	3.11788e-07	2.78262e-07	2.43754e-07	2.08363e-07	1.7219e-07	1.35338e-07	9.79071e-08	6.00085e-08	2.17535e-08	-1.67464e-08	-5.53794e-08	-9.40331e-08	-1.32593e-07	-1.70945e-07	-2.08973e-07	-2.46564e-07	-2.83604e-07	-3.19984e-07	-3.55593e-07	-3.90323e-07	-4.24063e-07	-4.56712e-07	-4.88171e-07
	-0.00098	6.24522e-07	6.3342e-07	6.40519e-07	6.45793e-07	6.49219e-07	6.50777e-07	6.50447e-07	6.48211e-07	6.4407e-07	6.38032e-07	6.30103e-07	6.20287e-07	6.086e-07	5.95073e-07	5.79739e-07	5.62632e-07	5.43786e-07	5.23245e-07	5.01068e-07	4.77313e-07	4.52042e-07	4.25314e-07	3.972e-07	3.67784e-07	3.37145e-07	3.05367e-07	2.72532e-07	2.38734e-07	2.04071e-07	1.68644e-07	1.3255e-07	9.58907e-08	5.87726e-08	2.13054e-08	-1.64015e-08	-5.42388e-08	-9.20965e-08	-1.29862e-07	-1.67424e-07	-2.04669e-07	-2.41486e-07	-2.77763e-07	-3.13394e-07	-3.4827e-07	-3.82284e-07	-4.1533e-07	-4.47306e-07	-4.78118e-07
	-0.00096	6.0926e-07	6.1794e-07	6.24866e-07	6.30011e-07	6.33353e-07	6.34874e-07	6.34551e-07	6.32369e-07	6.2833e-07	6.2244e-07	6.14704e-07	6.05129e-07	5.93727e-07	5.80531e-07	5.65572e-07	5.48883e-07	5.30497e-07	5.10458e-07	4.88823e-07	4.65649e-07	4.40995e-07	4.1492e-07	3.87494e-07	3.58796e-07	3.28906e-07	2.97904e-07	2.65872e-07	2.329e-07	1.99085e-07	1.64523e-07	1.29311e-07	9.35474e-08	5.73364e-08	2.07848e-08	-1.60007e-08	-5.29134e-08	-8.9846e-08	-1.26689e-07	-1.63333e-07	-1.99668e-07	-2.35585e-07	-2.70976e-07	-3.05736e-07	-3.3976e-07	-3.72943e-07	-4.05181e-07	-4.36376e-07	-4.66434e-07
	-0.00094	5.9168e-07	6.0011e-07	6.06836e-07	6.11832e-07	6.15078e-07	6.16554e-07	6.16241e-07	6.14122e-07	6.102e-07	6.04479e-07	5.96967e-07	5.87668e-07	5.76595e-07	5.6378e-07	5.49252e-07	5.33045e-07	5.15189e-07	4.95729e-07	4.74718e-07	4.52213e-07	4.28271e-07	4.02948e-07	3.76313e-07	3.48443e-07	3.19416e-07	2.89309e-07	2.582e-07	2.26179e-07	1.9334e-07	1.59776e-07	1.2558e-07	9.08482e-08	5.5682e-08	2.01851e-08	-1.5539e-08	-5.13867e-08	-8.72536e-08	-1.23034e-07	-1.5862e-07	-1.93907e-07	-2.28787e-07	-2.63157e-07	-2.96914e-07	-3.29957e-07	-3.62182e-07	-3.9349e-07	-4.23785e-07	-4.52977e-07
	-0.00092	5.71579e-07	5.79722e-07	5.8622e-07	5.91046e-07	5.94182e-07	5.95608e-07	5.95305e-07	5.93259e-07	5.8947e-07	5.83943e-07	5.76686e-07	5.67703e-07	5.57007e-07	5.44626e-07	5.30592e-07	5.14936e-07	4.97687e-07	4.78887e-07	4.5859e-07	4.3685e-07	4.13721e-07	3.89259e-07	3.63528e-07	3.36606e-07	3.08564e-07	2.7948e-07	2.49428e-07	2.18496e-07	1.86772e-07	1.54348e-07	1.21314e-07	8.77619e-08	5.37904e-08	1.94994e-08	-1.50111e-08	-4.9641e-08	-8.42895e-08	-1.18854e-07	-1.53232e-07	-1.8732e-07	-2.21015e-07	-2.54218e-07	-2.86828e-07	-3.18748e-07	-3.49879e-07	-3.80123e-07	-4.09389e-07	-4.37589e-07
	-0.0009	5.4874e-07	5.56557e-07	5.62795e-07	5.67429e-07	5.70439e-07	5.71809e-07	5.71518e-07	5.69553e-07	5.65915e-07	5.6061e-07	5.53643e-07	5.45018e-07	5.3475e-07	5.22864e-07	5.09391e-07	4.9436e-07	4.778e-07	4.59752e-07	4.40266e-07	4.19394e-07	3.9719e-07	3.73705e-07	3.49003e-07	3.23156e-07	2.96235e-07	2.68313e-07	2.39462e-07	2.09765e-07	1.79309e-07	1.48181e-07	1.16467e-07	8.42553e-08	5.16411e-08	1.87202e-08	-1.44113e-08	-4.76575e-08	-8.09216e-08	-1.14105e-07	-1.47109e-07	-1.79835e-07	-2.12185e-07	-2.4406e-07	-2.75368e-07	-3.06012e-07	-3.359e-07	-3.64936e-07	-3.93032e-07	-4.20105e-07
	-0.00088	5.2293e-07	5.3038e-07	5.36324e-07	5.4074e-07	5.43609e-07	5.44914e-07	5.44637e-07	5.42764e-07	5.39298e-07	5.34242e-07	5.27602e-07	5.19384e-07	5.09598e-07	4.98272e-07	4.85432e-07	4.71108e-07	4.55327e-07	4.38128e-07	4.19558e-07	3.99669e-07	3.78508e-07	3.56128e-07	3.32588e-07	3.07957e-07	2.82302e-07	2.55693e-07	2.28199e-07	1.99899e-07	1.70876e-07	1.41211e-07	1.10989e-07	8.02925e-08	4.92123e-08	1.78398e-08	-1.37335e-08	-4.54161e-08	-7.71157e-08	-1.08739e-07	-1.4019e-07	-1.71377e-07	-2.02205e-07	-2.32582e-07	-2.62417e-07	-2.9162e-07	-3.20102e-07	-3.47772e-07	-3.74548e-07	-4.00348e-07
	-0.00086	4.93903e-07	5.00939e-07	5.06554e-07	5.10724e-07	5.13434e-07	5.14666e-07	5.14405e-07	5.12636e-07	5.09362e-07	5.04587e-07	4.98316e-07	4.90553e-07	4.81311e-07	4.70613e-07	4.58487e-07	4.44958e-07	4.30053e-07	4.13808e-07	3.9627e-07	3.77484e-07	3.57498e-07	3.3636e-07	3.14127e-07	2.90863e-07	2.66632e-07	2.415e-07	2.15533e-07	1.88804e-07	1.61391e-07	1.33373e-07	1.04828e-07	7.58358e-08	4.64807e-08	1.68496e-08	-1.29712e-08	-4.28953e-08	-7.28354e-08	-1.02703e-07	-1.32409e-07	-1.61865e-07	-1.90982e-07	-2.19672e-07	-2.47852e-07	-2.75434e-07	-3.02335e-07	-3.2847e-07	-3.53759e-07	-3.78127e-07
	-0.00084	4.61395e-07	4.67968e-07	4.73213e-07	4.77109e-07	4.79641e-07	4.80792e-07	4.80548e-07	4.78896e-07	4.75837e-07	4.71376e-07	4.65518e-07	4.58266e-07	4.49632e-07	4.39639e-07	4.2831e-07	4.15672e-07	4.01748e-07	3.86573e-07	3.70188e-07	3.52639e-07	3.33969e-07	3.14222e-07	2.93452e-07	2.71719e-07	2.49084e-07	2.25606e-07	2.01347e-07	1.76377e-07	1.50769e-07	1.24595e-07	9.7929e-08	7.08447e-08	4.34216e-08	1.57406e-08	-1.21176e-08	-4.00722e-08	-6.80418e-08	-9.59437e-08	-1.23695e-07	-1.51212e-07	-1.78413e-07	-2.05215e-07	-2.3154e-07	-2.57307e-07	-2.82438e-07	-3.06852e-07	-3.30477e-07	-3.53242e-07
	-0.00082	4.25128e-07	4.31185e-07	4.36018e-07	4.39607e-07	4.4194e-07	4.43001e-07	4.42775e-07	4.41253e-07	4.38435e-07	4.34325e-07	4.28927e-07	4.22246e-07	4.1429e-07	4.05082e-07	3.94644e-07	3.82999e-07	3.7017e-07	3.56187e-07	3.41091e-07	3.24921e-07	3.07718e-07	2.89524e-07	2.70386e-07	2.50362e-07	2.29505e-07	2.07873e-07	1.85521e-07	1.62514e-07	1.38919e-07	1.14802e-07	9.02319e-08	6.52764e-08	4.00088e-08	1.45034e-08	-1.11651e-08	-3.69226e-08	-6.26939e-08	-8.84028e-08	-1.13973e-07	-1.39327e-07	-1.6439e-07	-1.89086e-07	-2.13342e-07	-2.37084e-07	-2.60239e-07	-2.82735e-07	-3.04503e-07	-3.25479e-07
	-0.0008	3.84808e-07	3.9029e-07	3.94664e-07	3.97914e-07	4.00025e-07	4.00985e-07	4.00781e-07	3.99403e-07	3.96852e-07	3.93132e-07	3.88246e-07	3.82198e-07	3.74998e-07	3.66663e-07	3.57215e-07	3.46674e-07	3.35062e-07	3.22406e-07	3.08741e-07	2.94105e-07	2.78534e-07	2.62065e-07	2.44743e-07	2.26617e-07	2.07739e-07	1.88158e-07	1.67927e-07	1.47101e-07	1.25744e-07	1.03914e-07	8.16744e-08	5.90857e-08	3.62144e-08	1.3128e-08	-1.01063e-08	-3.3421e-08	-5.67482e-08	-8.0019e-08	-1.03164e-07	-1.26114e-07	-1.488e-07	-1.71154e-07	-1.9311e-07	-2.146e-07	-2.3556e-07	-2.55923e-07	-2.75626e-07	-2.94613e-07
	-0.00078	3.40124e-07	3.44969e-07	3.48836e-07	3.51708e-07	3.53574e-07	3.54422e-07	3.54242e-07	3.53024e-07	3.5077e-07	3.47481e-07	3.43163e-07	3.37817e-07	3.31453e-07	3.24086e-07	3.15735e-07	3.06419e-07	2.96155e-07	2.84968e-07	2.7289e-07	2.59954e-07	2.46191e-07	2.31635e-07	2.16324e-07	2.00303e-07	1.83617e-07	1.6631e-07	1.48428e-07	1.30021e-07	1.11143e-07	9.18484e-08	7.21908e-08	5.2225e-08	3.20094e-08	1.16036e-08	-8.9328e-09	-2.95404e-08	-5.01591e-08	-7.07279e-08	-9.11856e-08	-1.11471e-07	-1.31523e-07	-1.51281e-07	-1.70688e-07	-1.89683e-07	-2.08209e-07	-2.26208e-07	-2.43624e-07	-2.60406e-07
	-0.00076	2.90751e-07	2.94893e-07	2.98198e-07	3.00653e-07	3.02248e-07	3.02974e-07	3.0282e-07	3.01779e-07	2.99851e-07	2.9704e-07	2.93349e-07	2.8878e-07	2.83339e-07	2.77041e-07	2.69903e-07	2.61939e-07	2.53165e-07	2.43602e-07	2.33278e-07	2.22219e-07	2.10454e-07	1.98011e-07	1.84923e-07	1.71228e-07	1.56964e-07	1.42169e-07	1.26883e-07	1.11147e-07	9.50101e-08	7.85163e-08	6.17121e-08	4.46444e-08	2.73632e-08	9.91936e-09	-7.6362e-09	-2.52526e-08	-4.28786e-08	-6.04619e-08	-7.79502e-08	-9.52913e-08	-1.12433e-07	-1.29324e-07	-1.45913e-07	-1.62152e-07	-1.77989e-07	-1.93375e-07	-2.08264e-07	-2.2261e-07
	-0.00074	2.36351e-07	2.39718e-07	2.42404e-07	2.444e-07	2.45697e-07	2.46286e-07	2.46161e-07	2.45315e-07	2.43748e-07	2.41463e-07	2.38462e-07	2.34748e-07	2.30326e-07	2.25206e-07	2.19404e-07	2.1293e-07	2.05798e-07	1.98024e-07	1.89632e-07	1.80642e-07	1.71079e-07	1.60964e-07	1.50324e-07	1.39192e-07	1.27597e-07	1.1557e-07	1.03144e-07	9.03526e-08	7.72344e-08	6.38266e-08	5.01664e-08	3.62919e-08	2.22439e-08	8.06358e-09	-6.20757e-09	-2.05282e-08	-3.48566e-08	-4.91504e-08	-6.33671e-08	-7.74641e-08	-9.13989e-08	-1.0513e-07	-1.18616e-07	-1.31817e-07	-1.44691e-07	-1.57199e-07	-1.69303e-07	-1.80965e-07
	-0.00072	1.76571e-07	1.79086e-07	1.81093e-07	1.82584e-07	1.83553e-07	1.83993e-07	1.839e-07	1.83268e-07	1.82097e-07	1.8039e-07	1.78149e-07	1.75374e-07	1.7207e-07	1.68246e-07	1.63911e-07	1.59075e-07	1.53747e-07	1.47939e-07	1.4167e-07	1.34954e-07	1.27809e-07	1.20253e-07	1.12305e-07	1.03988e-07	9.53254e-08	8.63408e-08	7.70572e-08	6.75013e-08	5.7701e-08	4.76843e-08	3.74789e-08	2.71135e-08	1.66183e-08	6.02427e-09	-4.63767e-09	-1.53366e-08	-2.60415e-08	-3.67205e-08	-4.73419e-08	-5.78739e-08	-6.82848e-08	-7.85434e-08	-8.86192e-08	-9.84819e-08	-1.08101e-07	-1.17446e-07	-1.26489e-07	-1.35202e-07
	-0.0007	1.11049e-07	1.12631e-07	1.13893e-07	1.14831e-07	1.1544e-07	1.15717e-07	1.15658e-07	1.15261e-07	1.14525e-07	1.13451e-07	1.12041e-07	1.10296e-07	1.08219e-07	1.05814e-07	1.03088e-07	1.00046e-07	9.66955e-08	9.30435e-08	8.91005e-08	8.48771e-08	8.03839e-08	7.56315e-08	7.06328e-08	6.54023e-08	5.99545e-08	5.43038e-08	4.84651e-08	4.24552e-08	3.62914e-08	2.99914e-08	2.35728e-08	1.70534e-08	1.04524e-08	3.78909e-09	-2.91697e-09	-9.64638e-09	-1.63795e-08	-2.30965e-08	-2.97773e-08	-3.6402e-08	-4.29506e-08	-4.94034e-08	-5.57413e-08	-6.19451e-08	-6.79958e-08	-7.38742e-08	-7.95625e-08	-8.50437e-08
	-0.00068	3.94146e-08	3.99758e-08	4.04236e-08	4.07562e-08	4.09723e-08	4.10706e-08	4.10497e-08	4.09087e-08	4.06475e-08	4.02667e-08	3.97665e-08	3.91474e-08	3.84103e-08	3.7557e-08	3.65897e-08	3.55106e-08	3.43217e-08	3.30258e-08	3.16267e-08	3.0128e-08	2.85336e-08	2.68471e-08	2.50731e-08	2.32168e-08	2.12833e-08	1.92778e-08	1.72054e-08	1.50722e-08	1.28842e-08	1.06478e-08	8.36923e-09	6.05474e-09	3.71115e-09	1.34536e-09	-1.03573e-09	-3.42522e-09	-5.81617e-09	-8.20148e-09	-1.05741e-08	-1.29268e-08	-1.52526e-08	-1.75445e-08	-1.97958e-08	-2.19994e-08	-2.41488e-08	-2.62371e-08	-2.82579e-08	-3.02052e-08
	-0.00066	-3.871e-08	-3.92619e-08	-3.97022e-08	-4.00293e-08	-4.02419e-08	-4.03385e-08	-4.0318e-08	-4.01793e-08	-3.99225e-08	-3.9548e-08	-3.90561e-08	-3.84474e-08	-3.77225e-08	-3.68835e-08	-3.59326e-08	-3.48716e-08	-3.37029e-08	-3.24291e-08	-3.10539e-08	-2.9581e-08	-2.80141e-08	-2.63569e-08	-2.4614e-08	-2.27904e-08	-2.08912e-08	-1.89214e-08	-1.68863e-08	-1.47916e-08	-1.26435e-08	-1.04482e-08	-8.21172e-09	-5.94036e-09	-3.64078e-09	-1.31976e-09	1.01594e-09	3.35954e-09	5.7042e-09	8.043e-09	1.0369e-08	1.26752e-08	1.49546e-08	1.72006e-08	1.94063e-08	2.15651e-08	2.36705e-08	2.57157e-08	2.76947e-08	2.96014e-08
	-0.00064	-1.23702e-07	-1.25465e-07	-1.26872e-07	-1.27917e-07	-1.28595e-07	-1.28904e-07	-1.28839e-07	-1.28396e-07	-1.27575e-07	-1.26379e-07	-1.24808e-07	-1.22863e-07	-1.20548e-07	-1.17868e-07	-1.1483e-07	-1.11441e-07	-1.07707e-07	-1.03638e-07	-9.92447e-08	-9.4539e-08	-8.95328e-08	-8.42381e-08	-7.86691e-08	-7.28421e-08	-6.67732e-08	-6.04786e-08	-5.39749e-08	-4.72806e-08	-4.04154e-08	-3.33987e-08	-2.62503e-08	-1.89899e-08	-1.1639e-08	-4.21916e-09	3.24797e-09	1.07407e-08	1.82373e-08	2.57155e-08	3.31531e-08	4.05278e-08	4.78174e-08	5.50001e-08	6.20545e-08	6.89595e-08	7.56936e-08	8.22357e-08	8.8566e-08	9.46656e-08
	-0.00062	-2.15938e-07	-2.19014e-07	-2.21469e-07	-2.23293e-07	-2.24478e-07	-2.25017e-07	-2.24903e-07	-2.24129e-07	-2.22697e-07	-2.20609e-07	-2.17867e-07	-2.14473e-07	-2.10432e-07	-2.05754e-07	-2.00451e-07	-1.94535e-07	-1.88018e-07	-1.80915e-07	-1.73246e-07	-1.65032e-07	-1.56294e-07	-1.47052e-07	-1.37331e-07	-1.27159e-07	-1.16565e-07	-1.05577e-07	-9.42241e-08	-8.25383e-08	-7.05539e-08	-5.83051e-08	-4.5826e-08	-3.31516e-08	-2.03188e-08	-7.36565e-09	5.67021e-09	1.87509e-08	3.18385e-08	4.4894e-08	5.78788e-08	7.07539e-08	8.34806e-08	9.60208e-08	1.08337e-07	1.20393e-07	1.3215e-07	1.43572e-07	1.54625e-07	1.65274e-07
	-0.0006	-3.15781e-07	-3.20281e-07	-3.23871e-07	-3.26537e-07	-3.2827e-07	-3.29058e-07	-3.28891e-07	-3.2776e-07	-3.25666e-07	-3.22613e-07	-3.18603e-07	-3.1364e-07	-3.0773e-07	-3.00889e-07	-2.93135e-07	-2.84484e-07	-2.74954e-07	-2.64567e-07	-2.53353e-07	-2.41341e-07	-2.28562e-07	-2.15047e-07	-2.00831e-07	-1.85957e-07	-1.70464e-07	-1.54396e-07	-1.37794e-07	-1.20704e-07	-1.03179e-07	-8.5266e-08	-6.70166e-08	-4.84814e-08	-2.97147e-08	-1.07717e-08	8.29227e-09	2.74219e-08	4.65616e-08	6.56546e-08	8.46442e-08	1.03473e-07	1.22086e-07	1.40425e-07	1.58438e-07	1.76069e-07	1.93263e-07	2.09968e-07	2.26133e-07	2.41708e-07
	-0.00058	-4.23584e-07	-4.29619e-07	-4.34435e-07	-4.38012e-07	-4.40336e-07	-4.41393e-07	-4.41169e-07	-4.39652e-07	-4.36843e-07	-4.32748e-07	-4.27369e-07	-4.20711e-07	-4.12784e-07	-4.03608e-07	-3.93207e-07	-3.81603e-07	-3.6882e-07	-3.54887e-07	-3.39844e-07	-3.23732e-07	-3.06591e-07	-2.88462e-07	-2.69393e-07	-2.49441e-07	-2.2866e-07	-2.07106e-07	-1.84836e-07	-1.61913e-07	-1.38404e-07	-1.14376e-07	-8.98964e-08	-6.50332e-08	-3.98595e-08	-1.44492e-08	1.11233e-08	3.67841e-08	6.24584e-08	8.80701e-08	1.13543e-07	1.38801e-07	1.63768e-07	1.8837e-07	2.12532e-07	2.36183e-07	2.59249e-07	2.81657e-07	3.03341e-07	3.24234e-07
	-0.00056	-5.39671e-07	-5.47361e-07	-5.53496e-07	-5.58053e-07	-5.61014e-07	-5.62361e-07	-5.62075e-07	-5.60143e-07	-5.56565e-07	-5.51347e-07	-5.44494e-07	-5.36011e-07	-5.25912e-07	-5.14222e-07	-5.0097e-07	-4.86186e-07	-4.699e-07	-4.52148e-07	-4.32983e-07	-4.12456e-07	-3.90617e-07	-3.67519e-07	-3.43225e-07	-3.17805e-07	-2.91329e-07	-2.63868e-07	-2.35494e-07	-2.06288e-07	-1.76336e-07	-1.45723e-07	-1.14535e-07	-8.28572e-08	-5.0784e-08	-1.84094e-08	1.4172e-08	4.68658e-08	7.95769e-08	1.12208e-07	1.44663e-07	1.76844e-07	2.08654e-07	2.39999e-07	2.70784e-07	3.00917e-07	3.30305e-07	3.58856e-07	3.86483e-07	4.13103e-07
	-0.00054	-6.64338e-07	-6.73803e-07	-6.81356e-07	-6.86966e-07	-6.90611e-07	-6.92269e-07	-6.91917e-07	-6.89538e-07	-6.85133e-07	-6.7871e-07	-6.70274e-07	-6.59832e-07	-6.474e-07	-6.33009e-07	-6.16697e-07	-5.98498e-07	-5.78449e-07	-5.56597e-07	-5.33005e-07	-5.07736e-07	-4.80853e-07	-4.52419e-07	-4.22513e-07	-3.9122e-07	-3.58628e-07	-3.24824e-07	-2.89896e-07	-2.53943e-07	-2.17072e-07	-1.79387e-07	-1.40994e-07	-1.01998e-07	-6.25158e-08	-2.26623e-08	1.74459e-08	5.76926e-08	9.79605e-08	1.3813e-07	1.78083e-07	2.17698e-07	2.56858e-07	2.95443e-07	3.3334e-07	3.70435e-07	4.06613e-07	4.4176e-07	4.75769e-07	5.0854e-07
	-0.00052	-7.97833e-07	-8.092e-07	-8.1827e-07	-8.25008e-07	-8.29385e-07	-8.31376e-07	-8.30954e-07	-8.28097e-07	-8.22807e-07	-8.15093e-07	-8.04962e-07	-7.92422e-07	-7.77491e-07	-7.60209e-07	-7.40619e-07	-7.18763e-07	-6.94686e-07	-6.68443e-07	-6.40111e-07	-6.09764e-07	-5.77478e-07	-5.43332e-07	-5.07416e-07	-4.69835e-07	-4.30694e-07	-3.90097e-07	-3.4815e-07	-3.04973e-07	-2.60693e-07	-2.15435e-07	-1.69326e-07	-1.22495e-07	-7.50784e-08	-2.72163e-08	2.09517e-08	6.92861e-08	1.17646e-07	1.65888e-07	2.1387e-07	2.61446e-07	3.08475e-07	3.54814e-07	4.00327e-07	4.44877e-07	4.88325e-07	5.30535e-07	5.71379e-07	6.10735e-07
	-0.0005	-9.40352e-07	-9.53749e-07	-9.6444e-07	-9.72381e-07	-9.7754e-07	-9.79887e-07	-9.79389e-07	-9.76021e-07	-9.69787e-07	-9.60695e-07	-9.48754e-07	-9.33975e-07	-9.16377e-07	-8.96007e-07	-8.72918e-07	-8.47158e-07	-8.1878e-07	-7.8785e-07	-7.54456e-07	-7.18688e-07	-6.80636e-07	-6.40389e-07	-5.98058e-07	-5.53764e-07	-5.07631e-07	-4.59782e-07	-4.10342e-07	-3.59452e-07	-3.07262e-07	-2.5392e-07	-1.99574e-07	-1.44377e-07	-8.84903e-08	-3.20782e-08	2.46945e-08	8.16633e-08	1.38662e-07	1.95523e-07	2.52075e-07	3.08151e-07	3.63581e-07	4.18199e-07	4.71842e-07	5.2435e-07	5.7556e-07	6.25311e-07	6.73452e-07	7.19839e-07
	-0.00048	-1.09202e-06	-1.10758e-06	-1.11999e-06	-1.12922e-06	-1.13521e-06	-1.13793e-06	-1.13735e-06	-1.13344e-06	-1.1262e-06	-1.11564e-06	-1.10178e-06	-1.08461e-06	-1.06418e-06	-1.04052e-06	-1.01371e-06	-9.83796e-07	-9.50841e-07	-9.14922e-07	-8.76142e-07	-8.34606e-07	-7.90416e-07	-7.43678e-07	-6.94519e-07	-6.43082e-07	-5.89508e-07	-5.33941e-07	-4.76527e-07	-4.17429e-07	-3.56821e-07	-2.94875e-07	-2.31764e-07	-1.67664e-07	-1.02763e-07	-3.72522e-08	2.86776e-08	9.48351e-08	1.61028e-07	2.27059e-07	2.92734e-07	3.57854e-07	4.22225e-07	4.85652e-07	5.47949e-07	6.08926e-07	6.68396e-07	7.26172e-07	7.82078e-07	8.35947e-07
	-0.00046	-1.25288e-06	-1.27073e-06	-1.28498e-06	-1.29556e-06	-1.30243e-06	-1.30556e-06	-1.30489e-06	-1.30041e-06	-1.2921e-06	-1.27999e-06	-1.26408e-06	-1.24439e-06	-1.22094e-06	-1.1938e-06	-1.16304e-06	-1.12872e-06	-1.09091e-06	-1.0497e-06	-1.00521e-06	-9.5755e-07	-9.06851e-07	-8.53228e-07	-7.96828e-07	-7.37813e-07	-6.76348e-07	-6.12595e-07	-5.46724e-07	-4.7892e-07	-4.09384e-07	-3.38313e-07	-2.65906e-07	-1.92363e-07	-1.17901e-07	-4.27399e-08	3.29022e-08	1.08805e-07	1.84749e-07	2.60508e-07	3.35857e-07	4.10571e-07	4.84424e-07	5.57195e-07	6.28669e-07	6.98629e-07	7.6686e-07	8.33147e-07	8.97288e-07	9.59094e-07
	-0.00044	-1.42289e-06	-1.44316e-06	-1.45933e-06	-1.47135e-06	-1.47916e-06	-1.48271e-06	-1.48195e-06	-1.47686e-06	-1.46742e-06	-1.45367e-06	-1.4356e-06	-1.41324e-06	-1.38661e-06	-1.35579e-06	-1.32085e-06	-1.28187e-06	-1.23893e-06	-1.19213e-06	-1.1416e-06	-1.08748e-06	-1.0299e-06	-9.69003e-07	-9.0495e-07	-8.37927e-07	-7.68121e-07	-6.95719e-07	-6.20909e-07	-5.43906e-07	-4.64934e-07	-3.84219e-07	-3.01987e-07	-2.18465e-07	-1.339e-07	-4.85393e-08	3.73667e-08	1.2357e-07	2.09818e-07	2.95857e-07	3.8143e-07	4.66282e-07	5.50157e-07	6.32803e-07	7.13975e-07	7.93429e-07	8.70918e-07	9.462e-07	1.01905e-06	1.08924e-06
	-0.00042	-1.60186e-06	-1.62468e-06	-1.64289e-06	-1.65642e-06	-1.66521e-06	-1.66921e-06	-1.66836e-06	-1.66262e-06	-1.652e-06	-1.63651e-06	-1.61617e-06	-1.591e-06	-1.56102e-06	-1.52632e-06	-1.48699e-06	-1.44311e-06	-1.39477e-06	-1.34208e-06	-1.2852e-06	-1.22427e-06	-1.15945e-06	-1.09089e-06	-1.01878e-06	-9.43325e-07	-8.64739e-07	-7.83229e-07	-6.99009e-07	-6.1232e-07	-5.23415e-07	-4.32548e-07	-3.39972e-07	-2.45945e-07	-1.50742e-07	-5.46449e-08	4.20669e-08	1.39113e-07	2.3621e-07	3.33072e-07	4.29409e-07	5.24934e-07	6.19359e-07	7.12401e-07	8.03784e-07	8.93232e-07	9.80468e-07	1.06522e-06	1.14723e-06	1.22625e-06
	-0.0004	-1.78951e-06	-1.815e-06	-1.83535e-06	-1.85046e-06	-1.86028e-06	-1.86474e-06	-1.86379e-06	-1.85739e-06	-1.84552e-06	-1.82822e-06	-1.8055e-06	-1.77737e-06	-1.74388e-06	-1.70512e-06	-1.66118e-06	-1.61216e-06	-1.55816e-06	-1.4993e-06	-1.43575e-06	-1.36768e-06	-1.29527e-06	-1.21868e-06	-1.13812e-06	-1.05383e-06	-9.66038e-07	-8.7498e-07	-7.80895e-07	-6.84051e-07	-5.84731e-07	-4.83219e-07	-3.79798e-07	-2.74756e-07	-1.68401e-07	-6.10463e-08	4.69949e-08	1.55409e-07	2.63881e-07	3.7209e-07	4.79713e-07	5.86429e-07	6.91915e-07	7.95857e-07	8.97945e-07	9.97871e-07	1.09533e-06	1.19001e-06	1.28162e-06	1.3699e-06
	-0.00038	-1.98538e-06	-2.01367e-06	-2.03624e-06	-2.053e-06	-2.0639e-06	-2.06885e-06	-2.0678e-06	-2.06069e-06	-2.04753e-06	-2.02833e-06	-2.00312e-06	-1.97192e-06	-1.93476e-06	-1.89176e-06	-1.84301e-06	-1.78862e-06	-1.72871e-06	-1.66341e-06	-1.5929e-06	-1.51739e-06	-1.43705e-06	-1.35207e-06	-1.2627e-06	-1.16918e-06	-1.07178e-06	-9.70755e-07	-8.66371e-07	-7.58926e-07	-6.48735e-07	-5.36112e-07	-4.21371e-07	-3.04831e-07	-1.86834e-07	-6.77284e-08	5.2139e-08	1.7242e-07	2.92766e-07	4.12819e-07	5.32223e-07	6.5062e-07	7.67653e-07	8.82973e-07	9.96235e-07	1.1071e-06	1.21522e-06	1.32027e-06	1.42191e-06	1.51986e-06
	-0.00036	-2.18888e-06	-2.22006e-06	-2.24495e-06	-2.26343e-06	-2.27544e-06	-2.2809e-06	-2.27974e-06	-2.27191e-06	-2.2574e-06	-2.23623e-06	-2.20844e-06	-2.17404e-06	-2.13307e-06	-2.08566e-06	-2.03191e-06	-1.97195e-06	-1.9059e-06	-1.8339e-06	-1.75617e-06	-1.67291e-06	-1.58434e-06	-1.49066e-06	-1.39212e-06	-1.28902e-06	-1.18164e-06	-1.07026e-06	-9.55173e-07	-8.36715e-07	-7.1523e-07	-5.91063e-07	-4.64561e-07	-3.36076e-07	-2.05984e-07	-7.46705e-08	5.74832e-08	1.90093e-07	3.22774e-07	4.55133e-07	5.86775e-07	7.17308e-07	8.46338e-07	9.73477e-07	1.09835e-06	1.22058e-06	1.33979e-06	1.4556e-06	1.56766e-06	1.67564e-06
	-0.00034	-2.39921e-06	-2.43339e-06	-2.46067e-06	-2.48093e-06	-2.49409e-06	-2.50008e-06	-2.49881e-06	-2.49022e-06	-2.47431e-06	-2.45111e-06	-2.42065e-06	-2.38294e-06	-2.33804e-06	-2.28607e-06	-2.22716e-06	-2.16144e-06	-2.08904e-06	-2.01013e-06	-1.92493e-06	-1.83367e-06	-1.73658e-06	-1.6339e-06	-1.5259e-06	-1.41289e-06	-1.29518e-06	-1.1731e-06	-1.04696e-06	-9.17118e-07	-7.83958e-07	-6.4786e-07	-5.09202e-07	-3.6837e-07	-2.25778e-07	-8.18459e-08	6.30069e-08	2.0836e-07	3.53791e-07	4.98868e-07	6.43161e-07	7.86237e-07	9.27666e-07	1.06702e-06	1.2039e-06	1.33787e-06	1.46853e-06	1.59547e-06	1.7183e-06	1.83666e-06
	-0.00032	-2.61541e-06	-2.65267e-06	-2.6824e-06	-2.70449e-06	-2.71884e-06	-2.72536e-06	-2.72398e-06	-2.71461e-06	-2.69727e-06	-2.67199e-06	-2.63878e-06	-2.59767e-06	-2.54873e-06	-2.49208e-06	-2.42786e-06	-2.35621e-06	-2.27729e-06	-2.19126e-06	-2.09838e-06	-1.9989e-06	-1.89307e-06	-1.78113e-06	-1.6634e-06	-1.5402e-06	-1.41189e-06	-1.27881e-06	-1.1413e-06	-9.99761e-07	-8.54603e-07	-7.0624e-07	-5.55087e-07	-4.01565e-07	-2.46124e-07	-8.92213e-08	6.86847e-08	2.27136e-07	3.85672e-07	5.43823e-07	7.01119e-07	8.57088e-07	1.01126e-06	1.16318e-06	1.31238e-06	1.45843e-06	1.60087e-06	1.73925e-06	1.87315e-06	2.00217e-06
	-0.0003	-2.8363e-06	-2.8767e-06	-2.90895e-06	-2.9329e-06	-2.94846e-06	-2.95554e-06	-2.95404e-06	-2.94388e-06	-2.92508e-06	-2.89765e-06	-2.86164e-06	-2.81706e-06	-2.76398e-06	-2.70255e-06	-2.6329e-06	-2.55521e-06	-2.46962e-06	-2.37633e-06	-2.27561e-06	-2.16772e-06	-2.05295e-06	-1.93156e-06	-1.80388e-06	-1.67028e-06	-1.53114e-06	-1.38681e-06	-1.23769e-06	-1.0842e-06	-9.2678e-07	-7.65887e-07	-6.01969e-07	-4.3548e-07	-2.66911e-07	-9.67567e-08	7.44856e-08	2.4632e-07	4.18245e-07	5.89753e-07	7.60334e-07	9.29476e-07	1.09667e-06	1.26142e-06	1.42322e-06	1.58161e-06	1.73607e-06	1.88614e-06	2.03135e-06	2.17127e-06
	-0.00028	-3.0605e-06	-3.1041e-06	-3.13889e-06	-3.16474e-06	-3.18153e-06	-3.18917e-06	-3.18755e-06	-3.17659e-06	-3.1563e-06	-3.12671e-06	-3.08785e-06	-3.03974e-06	-2.98247e-06	-2.91618e-06	-2.84103e-06	-2.7572e-06	-2.66484e-06	-2.56417e-06	-2.45549e-06	-2.33908e-06	-2.21523e-06	-2.08425e-06	-1.94648e-06	-1.80232e-06	-1.65217e-06	-1.49644e-06	-1.33553e-06	-1.1699e-06	-1.00004e-06	-8.2643e-07	-6.49554e-07	-4.69905e-07	-2.8801e-07	-1.04405e-07	8.03737e-08	2.65791e-07	4.51308e-07	6.36373e-07	8.20438e-07	1.00295e-06	1.18336e-06	1.36113e-06	1.53573e-06	1.70663e-06	1.87331e-06	2.03524e-06	2.19193e-06	2.34291e-06
	-0.00026	-3.28644e-06	-3.33326e-06	-3.37062e-06	-3.39838e-06	-3.41641e-06	-3.42461e-06	-3.42287e-06	-3.4111e-06	-3.38931e-06	-3.35754e-06	-3.31581e-06	-3.26415e-06	-3.20265e-06	-3.13147e-06	-3.05077e-06	-2.96075e-06	-2.86157e-06	-2.75347e-06	-2.63677e-06	-2.51176e-06	-2.37878e-06	-2.23812e-06	-2.09018e-06	-1.93538e-06	-1.77415e-06	-1.60692e-06	-1.43413e-06	-1.25627e-06	-1.07387e-06	-8.87443e-07	-6.97508e-07	-5.04596e-07	-3.09273e-07	-1.12113e-07	8.63075e-08	2.85414e-07	4.84626e-07	6.83355e-07	8.81009e-07	1.077e-06	1.27073e-06	1.46162e-06	1.64911e-06	1.83263e-06	2.01162e-06	2.1855e-06	2.35376e-06	2.51589e-06
	-0.00024	-3.51235e-06	-3.56239e-06	-3.60232e-06	-3.63198e-06	-3.65125e-06	-3.66001e-06	-3.65815e-06	-3.64557e-06	-3.62229e-06	-3.58833e-06	-3.54373e-06	-3.48853e-06	-3.4228e-06	-3.34672e-06	-3.26048e-06	-3.16427e-06	-3.05827e-06	-2.94274e-06	-2.81802e-06	-2.68442e-06	-2.54229e-06	-2.39197e-06	-2.23385e-06	-2.06841e-06	-1.8961e-06	-1.71738e-06	-1.53271e-06	-1.34263e-06	-1.14769e-06	-9.48446e-07	-7.45455e-07	-5.39282e-07	-3.30532e-07	-1.1982e-07	9.22403e-08	3.05033e-07	5.1794e-07	7.3033e-07	9.4157e-07	1.15103e-06	1.35808e-06	1.5621e-06	1.76247e-06	1.95861e-06	2.1499e-06	2.33573e-06	2.51556e-06	2.68883e-06
	-0.00022	-3.73626e-06	-3.78949e-06	-3.83196e-06	-3.86351e-06	-3.88401e-06	-3.89334e-06	-3.89136e-06	-3.87798e-06	-3.85321e-06	-3.81709e-06	-3.76964e-06	-3.71092e-06	-3.641e-06	-3.56007e-06	-3.46833e-06	-3.36599e-06	-3.25324e-06	-3.13034e-06	-2.99766e-06	-2.85555e-06	-2.70436e-06	-2.54446e-06	-2.37626e-06	-2.20027e-06	-2.01698e-06	-1.82686e-06	-1.63042e-06	-1.42822e-06	-1.22085e-06	-1.00891e-06	-7.92978e-07	-5.73662e-07	-3.51604e-07	-1.27459e-07	9.81207e-08	3.2448e-07	5.50959e-07	7.76889e-07	1.0016e-06	1.22441e-06	1.44466e-06	1.66168e-06	1.87483e-06	2.08347e-06	2.28696e-06	2.48464e-06	2.67593e-06	2.86025e-06
	-0.0002	-3.95605e-06	-4.01242e-06	-4.05739e-06	-4.09079e-06	-4.1125e-06	-4.12237e-06	-4.12028e-06	-4.10611e-06	-4.07988e-06	-4.04163e-06	-3.9914e-06	-3.92922e-06	-3.85519e-06	-3.7695e-06	-3.67237e-06	-3.564e-06	-3.44461e-06	-3.31449e-06	-3.17401e-06	-3.02354e-06	-2.86345e-06	-2.69414e-06	-2.51605e-06	-2.32971e-06	-2.13563e-06	-1.93433e-06	-1.72633e-06	-1.51224e-06	-1.29268e-06	-1.06826e-06	-8.39628e-07	-6.0741e-07	-3.72288e-07	-1.34957e-07	1.03893e-07	3.43568e-07	5.83372e-07	8.22593e-07	1.06052e-06	1.29644e-06	1.52965e-06	1.75944e-06	1.98513e-06	2.20604e-06	2.4215e-06	2.63081e-06	2.83336e-06	3.02852e-06
	-0.00018	-4.16947e-06	-4.22887e-06	-4.27627e-06	-4.31148e-06	-4.33436e-06	-4.34476e-06	-4.34255e-06	-4.32762e-06	-4.29998e-06	-4.25967e-06	-4.20673e-06	-4.1412e-06	-4.06317e-06	-3.97286e-06	-3.87048e-06	-3.75627e-06	-3.63044e-06	-3.4933e-06	-3.34524e-06	-3.18665e-06	-3.01793e-06	-2.83948e-06	-2.65179e-06	-2.45539e-06	-2.25084e-06	-2.03868e-06	-1.81947e-06	-1.59382e-06	-1.36241e-06	-1.12589e-06	-8.84925e-07	-6.40179e-07	-3.92373e-07	-1.42238e-07	1.09498e-07	3.62104e-07	6.14844e-07	8.66971e-07	1.11773e-06	1.36638e-06	1.61217e-06	1.85436e-06	2.09223e-06	2.32506e-06	2.55214e-06	2.77275e-06	2.98622e-06	3.19191e-06
	-0.00016	-4.37416e-06	-4.43648e-06	-4.4862e-06	-4.52314e-06	-4.54714e-06	-4.55805e-06	-4.55574e-06	-4.54007e-06	-4.51107e-06	-4.46878e-06	-4.41324e-06	-4.34449e-06	-4.26264e-06	-4.16789e-06	-4.06049e-06	-3.94067e-06	-3.80867e-06	-3.6648e-06	-3.50946e-06	-3.34309e-06	-3.16609e-06	-2.97888e-06	-2.78197e-06	-2.57594e-06	-2.36134e-06	-2.13877e-06	-1.90879e-06	-1.67207e-06	-1.4293e-06	-1.18117e-06	-9.28368e-07	-6.71607e-07	-4.11636e-07	-1.4922e-07	1.14874e-07	3.7988e-07	6.45029e-07	9.09534e-07	1.17261e-06	1.43346e-06	1.69132e-06	1.9454e-06	2.19494e-06	2.43921e-06	2.67743e-06	2.90887e-06	3.13282e-06	3.34862e-06
	-0.00014	-4.5677e-06	-4.63278e-06	-4.6847e-06	-4.72327e-06	-4.74833e-06	-4.75973e-06	-4.75731e-06	-4.74096e-06	-4.71068e-06	-4.66651e-06	-4.60851e-06	-4.53672e-06	-4.45125e-06	-4.35231e-06	-4.24016e-06	-4.11503e-06	-3.97719e-06	-3.82695e-06	-3.66475e-06	-3.49101e-06	-3.30618e-06	-3.11069e-06	-2.90507e-06	-2.68991e-06	-2.46583e-06	-2.2334e-06	-1.99325e-06	-1.74605e-06	-1.49254e-06	-1.23343e-06	-9.69447e-07	-7.01324e-07	-4.2985e-07	-1.55823e-07	1.19957e-07	3.9669e-07	6.7357e-07	9.49779e-07	1.22449e-06	1.49689e-06	1.76616e-06	2.03148e-06	2.29207e-06	2.54714e-06	2.79591e-06	3.03759e-06	3.27145e-06	3.49679e-06
	-0.00012	-4.74769e-06	-4.81533e-06	-4.8693e-06	-4.90939e-06	-4.93544e-06	-4.94728e-06	-4.94477e-06	-4.92777e-06	-4.89629e-06	-4.85039e-06	-4.79011e-06	-4.71549e-06	-4.62664e-06	-4.52381e-06	-4.40723e-06	-4.27718e-06	-4.13391e-06	-3.97775e-06	-3.80916e-06	-3.62857e-06	-3.43646e-06	-3.23326e-06	-3.01954e-06	-2.79591e-06	-2.56299e-06	-2.32141e-06	-2.07179e-06	-1.81486e-06	-1.55135e-06	-1.28203e-06	-1.00765e-06	-7.2896e-07	-4.46788e-07	-1.61963e-07	1.24683e-07	4.12321e-07	7.00113e-07	9.87206e-07	1.27275e-06	1.55588e-06	1.83575e-06	2.11153e-06	2.38239e-06	2.64751e-06	2.90608e-06	3.15729e-06	3.40036e-06	3.63459e-06
	-0.0001	-4.91175e-06	-4.98173e-06	-5.03756e-06	-5.07904e-06	-5.10599e-06	-5.11824e-06	-5.11564e-06	-5.09805e-06	-5.06549e-06	-5.018e-06	-4.95564e-06	-4.87844e-06	-4.78652e-06	-4.68013e-06	-4.55953e-06	-4.42499e-06	-4.27676e-06	-4.11521e-06	-3.94079e-06	-3.75396e-06	-3.55521e-06	-3.34499e-06	-3.12388e-06	-2.89253e-06	-2.65156e-06	-2.40163e-06	-2.14339e-06	-1.87757e-06	-1.60497e-06	-1.32634e-06	-1.04247e-06	-7.54151e-07	-4.62228e-07	-1.67561e-07	1.28992e-07	4.2657e-07	7.24307e-07	1.02132e-06	1.31673e-06	1.60965e-06	1.8992e-06	2.1845e-06	2.46472e-06	2.73901e-06	3.00651e-06	3.2664e-06	3.51788e-06	3.76019e-06
	-8e-05	-5.05764e-06	-5.12969e-06	-5.18719e-06	-5.22989e-06	-5.25764e-06	-5.27026e-06	-5.26759e-06	-5.24947e-06	-5.21595e-06	-5.16705e-06	-5.10283e-06	-5.02334e-06	-4.92869e-06	-4.81914e-06	-4.69496e-06	-4.55642e-06	-4.40379e-06	-4.23744e-06	-4.05784e-06	-3.86546e-06	-3.66081e-06	-3.44435e-06	-3.21667e-06	-2.97844e-06	-2.73032e-06	-2.47296e-06	-2.20705e-06	-1.93334e-06	-1.65264e-06	-1.36573e-06	-1.07343e-06	-7.76552e-07	-4.75958e-07	-1.72538e-07	1.32824e-07	4.39241e-07	7.45822e-07	1.05166e-06	1.35584e-06	1.65746e-06	1.95561e-06	2.24939e-06	2.53793e-06	2.82037e-06	3.09582e-06	3.36343e-06	3.62237e-06	3.87189e-06
	-6e-05	-5.18327e-06	-5.25711e-06	-5.31604e-06	-5.3598e-06	-5.38824e-06	-5.40118e-06	-5.39843e-06	-5.37987e-06	-5.34551e-06	-5.29539e-06	-5.22958e-06	-5.14812e-06	-5.05112e-06	-4.93885e-06	-4.81158e-06	-4.6696e-06	-4.51318e-06	-4.3427e-06	-4.15863e-06	-3.96148e-06	-3.75174e-06	-3.5299e-06	-3.29658e-06	-3.05243e-06	-2.79814e-06	-2.53439e-06	-2.26188e-06	-1.98137e-06	-1.69369e-06	-1.39966e-06	-1.1001e-06	-7.95842e-07	-4.87781e-07	-1.76824e-07	1.36123e-07	4.50152e-07	7.64349e-07	1.07778e-06	1.38952e-06	1.69864e-06	2.00419e-06	2.30527e-06	2.60098e-06	2.89043e-06	3.17273e-06	3.44698e-06	3.71236e-06	3.96808e-06
	-4e-05	-5.28679e-06	-5.36211e-06	-5.42221e-06	-5.46685e-06	-5.49586e-06	-5.50905e-06	-5.50625e-06	-5.48732e-06	-5.45227e-06	-5.40116e-06	-5.33403e-06	-5.25094e-06	-5.15201e-06	-5.03749e-06	-4.90768e-06	-4.76286e-06	-4.60332e-06	-4.42943e-06	-4.24169e-06	-4.04061e-06	-3.82668e-06	-3.60041e-06	-3.36242e-06	-3.1134e-06	-2.85403e-06	-2.58502e-06	-2.30706e-06	-2.02094e-06	-1.72752e-06	-1.42762e-06	-1.12207e-06	-8.11738e-07	-4.97524e-07	-1.80356e-07	1.38842e-07	4.59144e-07	7.79617e-07	1.09931e-06	1.41728e-06	1.73257e-06	2.04422e-06	2.35132e-06	2.65293e-06	2.94817e-06	3.2361e-06	3.51584e-06	3.78652e-06	4.04734e-06
	-2e-05	-5.36665e-06	-5.4431e-06	-5.50411e-06	-5.54943e-06	-5.57887e-06	-5.59226e-06	-5.58942e-06	-5.5702e-06	-5.53463e-06	-5.48274e-06	-5.4146e-06	-5.33025e-06	-5.22982e-06	-5.11358e-06	-4.98181e-06	-4.83481e-06	-4.67285e-06	-4.49634e-06	-4.30576e-06	-4.10164e-06	-3.88448e-06	-3.65479e-06	-3.41321e-06	-3.16042e-06	-2.89714e-06	-2.62406e-06	-2.3419e-06	-2.05147e-06	-1.75361e-06	-1.44918e-06	-1.13902e-06	-8.24e-07	-5.0504e-07	-1.8308e-07	1.4094e-07	4.6608e-07	7.91394e-07	1.11592e-06	1.43869e-06	1.75874e-06	2.0751e-06	2.38684e-06	2.69301e-06	2.9927e-06	3.28499e-06	3.56895e-06	3.84372e-06	4.10848e-06
	0	-5.4216e-06	-5.49884e-06	-5.56047e-06	-5.60625e-06	-5.636e-06	-5.64953e-06	-5.64665e-06	-5.62724e-06	-5.5913e-06	-5.53888e-06	-5.47004e-06	-5.38483e-06	-5.28337e-06	-5.16594e-06	-5.03282e-06	-4.88431e-06	-4.7207e-06	-4.54238e-06	-4.34985e-06	-4.14364e-06	-3.92425e-06	-3.69222e-06	-3.44816e-06	-3.19279e-06	-2.92681e-06	-2.65093e-06	-2.36589e-06	-2.07248e-06	-1.77157e-06	-1.46402e-06	-1.15069e-06	-8.32439e-07	-5.10212e-07	-1.84955e-07	1.42383e-07	4.70853e-07	7.99499e-07	1.12735e-06	1.45342e-06	1.77675e-06	2.09636e-06	2.41128e-06	2.72059e-06	3.02335e-06	3.31863e-06	3.6055e-06	3.88309e-06	4.15056e-06
	2e-05	-5.45079e-06	-5.52845e-06	-5.59041e-06	-5.63644e-06	-5.66634e-06	-5.67994e-06	-5.67706e-06	-5.65754e-06	-5.6214e-06	-5.5687e-06	-5.49949e-06	-5.41383e-06	-5.31182e-06	-5.19376e-06	-5.05992e-06	-4.91061e-06	-4.74612e-06	-4.56684e-06	-4.37328e-06	-4.16595e-06	-3.94539e-06	-3.7121e-06	-3.46673e-06	-3.20998e-06	-2.94257e-06	-2.66521e-06	-2.37863e-06	-2.08364e-06	-1.78111e-06	-1.47191e-06	-1.15688e-06	-8.36922e-07	-5.1296e-07	-1.85951e-07	1.4315e-07	4.73389e-07	8.03805e-07	1.13342e-06	1.46125e-06	1.78632e-06	2.10765e-06	2.42427e-06	2.73525e-06	3.03964e-06	3.33651e-06	3.62492e-06	3.904e-06	4.17292e-06
	4e-05	-5.45377e-06	-5.53146e-06	-5.59346e-06	-5.63951e-06	-5.66944e-06	-5.68304e-06	-5.68016e-06	-5.66063e-06	-5.62447e-06	-5.57174e-06	-5.5025e-06	-5.41678e-06	-5.31472e-06	-5.19659e-06	-5.06269e-06	-4.91329e-06	-4.74871e-06	-4.56933e-06	-4.37567e-06	-4.16823e-06	-3.94754e-06	-3.71413e-06	-3.46862e-06	-3.21173e-06	-2.94418e-06	-2.66667e-06	-2.37993e-06	-2.08478e-06	-1.78209e-06	-1.47271e-06	-1.15752e-06	-8.3738e-07	-5.1324e-07	-1.86053e-07	1.43228e-07	4.73648e-07	8.04245e-07	1.13404e-06	1.46205e-06	1.7873e-06	2.1088e-06	2.4256e-06	2.73675e-06	3.04131e-06	3.33834e-06	3.62691e-06	3.90615e-06	4.17521e-06
	6e-05	-5.43048e-06	-5.50785e-06	-5.56958e-06	-5.61544e-06	-5.64523e-06	-5.65878e-06	-5.65591e-06	-5.63646e-06	-5.60046e-06	-5.54796e-06	-5.479e-06	-5.39366e-06	-5.29203e-06	-5.17441e-06	-5.04107e-06	-4.89232e-06	-4.72844e-06	-4.54983e-06	-4.35699e-06	-4.15043e-06	-3.93069e-06	-3.69827e-06	-3.45382e-06	-3.19802e-06	-2.93161e-06	-2.65528e-06	-2.36977e-06	-2.07588e-06	-1.77448e-06	-1.46643e-06	-1.15258e-06	-8.33806e-07	-5.1105e-07	-1.85259e-07	1.42617e-07	4.71627e-07	8.00813e-07	1.1292e-06	1.45581e-06	1.77967e-06	2.0998e-06	2.41525e-06	2.72507e-06	3.02833e-06	3.3241e-06	3.61144e-06	3.88948e-06	4.1574e-06
	8e-05	-5.38131e-06	-5.45798e-06	-5.51915e-06	-5.56459e-06	-5.59412e-06	-5.60755e-06	-5.6047e-06	-5.58543e-06	-5.54975e-06	-5.49772e-06	-5.4294e-06	-5.34482e-06	-5.24412e-06	-5.12756e-06	-4.99543e-06	-4.84802e-06	-4.68563e-06	-4.50863e-06	-4.31754e-06	-4.11286e-06	-3.8951e-06	-3.66479e-06	-3.42255e-06	-3.16907e-06	-2.90507e-06	-2.63124e-06	-2.34831e-06	-2.05709e-06	-1.75842e-06	-1.45315e-06	-1.14214e-06	-8.26258e-07	-5.06423e-07	-1.83582e-07	1.41326e-07	4.67357e-07	7.93563e-07	1.11898e-06	1.44263e-06	1.76356e-06	2.0808e-06	2.39339e-06	2.7004e-06	3.00092e-06	3.29401e-06	3.57875e-06	3.85427e-06	4.11977e-06
	0.0001	-5.30704e-06	-5.38265e-06	-5.44298e-06	-5.48779e-06	-5.51691e-06	-5.53015e-06	-5.52734e-06	-5.50834e-06	-5.47315e-06	-5.42184e-06	-5.35446e-06	-5.27105e-06	-5.17174e-06	-5.05679e-06	-4.92648e-06	-4.78111e-06	-4.62096e-06	-4.44641e-06	-4.25795e-06	-4.05609e-06	-3.84134e-06	-3.61421e-06	-3.37531e-06	-3.12533e-06	-2.86498e-06	-2.59493e-06	-2.3159e-06	-2.0287e-06	-1.73415e-06	-1.4331e-06	-1.12638e-06	-8.14854e-07	-4.99434e-07	-1.81048e-07	1.39375e-07	4.60908e-07	7.82612e-07	1.10354e-06	1.42273e-06	1.73923e-06	2.05208e-06	2.36036e-06	2.66314e-06	2.95951e-06	3.24855e-06	3.52936e-06	3.80109e-06	4.06291e-06
	0.00012	-5.20882e-06	-5.28303e-06	-5.34224e-06	-5.38622e-06	-5.4148e-06	-5.4278e-06	-5.42504e-06	-5.40639e-06	-5.37186e-06	-5.3215e-06	-5.25536e-06	-5.17349e-06	-5.07602e-06	-4.9632e-06	-4.8353e-06	-4.69262e-06	-4.53544e-06	-4.36411e-06	-4.17914e-06	-3.98102e-06	-3.77025e-06	-3.54732e-06	-3.31284e-06	-3.06749e-06	-2.81195e-06	-2.5469e-06	-2.27304e-06	-1.99115e-06	-1.70205e-06	-1.40657e-06	-1.10553e-06	-7.99774e-07	-4.90191e-07	-1.77698e-07	1.36796e-07	4.52378e-07	7.68129e-07	1.08311e-06	1.3964e-06	1.70704e-06	2.01411e-06	2.31668e-06	2.61385e-06	2.90474e-06	3.18843e-06	3.46405e-06	3.73074e-06	3.98773e-06
	0.00014	-5.08814e-06	-5.16063e-06	-5.21847e-06	-5.26144e-06	-5.28935e-06	-5.30205e-06	-5.29936e-06	-5.28114e-06	-5.24741e-06	-5.19821e-06	-5.13361e-06	-5.05364e-06	-4.95842e-06	-4.84821e-06	-4.72328e-06	-4.58391e-06	-4.43036e-06	-4.26301e-06	-4.08233e-06	-3.8888e-06	-3.6829e-06	-3.46514e-06	-3.23609e-06	-2.99643e-06	-2.74681e-06	-2.4879e-06	-2.22039e-06	-1.94502e-06	-1.66262e-06	-1.37399e-06	-1.07992e-06	-7.81246e-07	-4.78836e-07	-1.73581e-07	1.33627e-07	4.41898e-07	7.50334e-07	1.05802e-06	1.36405e-06	1.6675e-06	1.96745e-06	2.26301e-06	2.5533e-06	2.83745e-06	3.11457e-06	3.3838e-06	3.64432e-06	3.89535e-06
	0.00016	-4.94681e-06	-5.01729e-06	-5.07352e-06	-5.11529e-06	-5.14243e-06	-5.15478e-06	-5.15216e-06	-5.13444e-06	-5.10165e-06	-5.05382e-06	-4.99101e-06	-4.91327e-06	-4.82069e-06	-4.71355e-06	-4.59209e-06	-4.45658e-06	-4.3073e-06	-4.1446e-06	-3.96893e-06	-3.78078e-06	-3.58061e-06	-3.36889e-06	-3.14621e-06	-2.9132e-06	-2.67051e-06	-2.4188e-06	-2.15871e-06	-1.891e-06	-1.61644e-06	-1.33582e-06	-1.04993e-06	-7.59547e-07	-4.65536e-07	-1.6876e-07	1.29916e-07	4.29624e-07	7.29494e-07	1.02864e-06	1.32616e-06	1.62118e-06	1.9128e-06	2.20016e-06	2.48239e-06	2.75864e-06	3.02807e-06	3.28982e-06	3.5431e-06	3.78716e-06
	0.00018	-4.78686e-06	-4.85505e-06	-4.90947e-06	-4.94989e-06	-4.97615e-06	-4.9881e-06	-4.98556e-06	-4.96842e-06	-4.93669e-06	-4.89041e-06	-4.82963e-06	-4.75439e-06	-4.66482e-06	-4.56113e-06	-4.4436e-06	-4.31248e-06	-4.16803e-06	-4.01058e-06	-3.8406e-06	-3.65853e-06	-3.46483e-06	-3.25996e-06	-3.04448e-06	-2.819e-06	-2.58416e-06	-2.34059e-06	-2.08891e-06	-1.82986e-06	-1.56418e-06	-1.29263e-06	-1.01598e-06	-7.34988e-07	-4.50483e-07	-1.63303e-07	1.25715e-07	4.15733e-07	7.05907e-07	9.95377e-07	1.28328e-06	1.56876e-06	1.85096e-06	2.12902e-06	2.40212e-06	2.66944e-06	2.93016e-06	3.18345e-06	3.42855e-06	3.66471e-06
	0.0002	-4.61049e-06	-4.67617e-06	-4.72859e-06	-4.76752e-06	-4.79281e-06	-4.80432e-06	-4.80187e-06	-4.78537e-06	-4.7548e-06	-4.71023e-06	-4.65169e-06	-4.57923e-06	-4.49295e-06	-4.39309e-06	-4.27988e-06	-4.15359e-06	-4.01446e-06	-3.86282e-06	-3.6991e-06	-3.52374e-06	-3.33717e-06	-3.13985e-06	-2.93231e-06	-2.71514e-06	-2.48895e-06	-2.25435e-06	-2.01195e-06	-1.76244e-06	-1.50655e-06	-1.24501e-06	-9.78547e-07	-7.07909e-07	-4.33886e-07	-1.57287e-07	1.21083e-07	4.00416e-07	6.799e-07	9.58705e-07	1.236e-06	1.51097e-06	1.78276e-06	2.05058e-06	2.31362e-06	2.5711e-06	2.82221e-06	3.06617e-06	3.30223e-06	3.5297e-06
	0.00022	-4.42006e-06	-4.48303e-06	-4.53327e-06	-4.5706e-06	-4.59485e-06	-4.60588e-06	-4.60353e-06	-4.58771e-06	-4.55841e-06	-4.51567e-06	-4.45955e-06	-4.39008e-06	-4.30737e-06	-4.21163e-06	-4.10311e-06	-3.98203e-06	-3.84865e-06	-3.70327e-06	-3.54631e-06	-3.37819e-06	-3.19933e-06	-3.01016e-06	-2.81119e-06	-2.60299e-06	-2.38615e-06	-2.16124e-06	-1.92885e-06	-1.68964e-06	-1.44432e-06	-1.19358e-06	-9.3813e-07	-6.7867e-07	-4.15965e-07	-1.5079e-07	1.16082e-07	3.83878e-07	6.51818e-07	9.19108e-07	1.18495e-06	1.44856e-06	1.70913e-06	1.96589e-06	2.21807e-06	2.46491e-06	2.70565e-06	2.93953e-06	3.16584e-06	3.38392e-06
	0.00024	-4.21795e-06	-4.27805e-06	-4.32599e-06	-4.36161e-06	-4.38475e-06	-4.39528e-06	-4.39304e-06	-4.37794e-06	-4.34998e-06	-4.3092e-06	-4.25564e-06	-4.18935e-06	-4.11042e-06	-4.01906e-06	-3.9155e-06	-3.79996e-06	-3.67267e-06	-3.53394e-06	-3.38416e-06	-3.22373e-06	-3.05305e-06	-2.87253e-06	-2.68265e-06	-2.48398e-06	-2.27705e-06	-2.06242e-06	-1.84066e-06	-1.61239e-06	-1.37828e-06	-1.13901e-06	-8.95236e-07	-6.47639e-07	-3.96946e-07	-1.43896e-07	1.10775e-07	3.66326e-07	6.22015e-07	8.77084e-07	1.13077e-06	1.38233e-06	1.63099e-06	1.876e-06	2.11665e-06	2.35221e-06	2.58194e-06	2.80513e-06	3.0211e-06	3.2292e-06
	0.00026	-4.00659e-06	-4.06367e-06	-4.10922e-06	-4.14305e-06	-4.16503e-06	-4.17503e-06	-4.17291e-06	-4.15856e-06	-4.132e-06	-4.09326e-06	-4.04239e-06	-3.97942e-06	-3.90445e-06	-3.81766e-06	-3.71929e-06	-3.60954e-06	-3.48864e-06	-3.35686e-06	-3.21458e-06	-3.06219e-06	-2.90006e-06	-2.72859e-06	-2.54823e-06	-2.35951e-06	-2.16295e-06	-1.95907e-06	-1.74842e-06	-1.53159e-06	-1.30922e-06	-1.08194e-06	-8.50377e-07	-6.15187e-07	-3.77056e-07	-1.36685e-07	1.05224e-07	3.4797e-07	5.90847e-07	8.33135e-07	1.07411e-06	1.31306e-06	1.54926e-06	1.782e-06	2.01059e-06	2.23434e-06	2.45256e-06	2.66457e-06	2.86972e-06	3.06739e-06
	0.00028	-3.78834e-06	-3.84231e-06	-3.88537e-06	-3.91736e-06	-3.93814e-06	-3.9476e-06	-3.94559e-06	-3.93203e-06	-3.90691e-06	-3.87029e-06	-3.82218e-06	-3.76265e-06	-3.69175e-06	-3.6097e-06	-3.51669e-06	-3.41292e-06	-3.29859e-06	-3.17399e-06	-3.03947e-06	-2.89538e-06	-2.74208e-06	-2.57995e-06	-2.40942e-06	-2.23097e-06	-2.04512e-06	-1.85236e-06	-1.65318e-06	-1.44816e-06	-1.2379e-06	-1.023e-06	-8.04054e-07	-5.81676e-07	-3.56516e-07	-1.2924e-07	9.9492e-08	3.29015e-07	5.58662e-07	7.87752e-07	1.0156e-06	1.24154e-06	1.46487e-06	1.68493e-06	1.90107e-06	2.11263e-06	2.31897e-06	2.51943e-06	2.7134e-06	2.9003e-06
	0.0003	-3.56546e-06	-3.61625e-06	-3.65679e-06	-3.68689e-06	-3.70645e-06	-3.71535e-06	-3.71346e-06	-3.7007e-06	-3.67706e-06	-3.64259e-06	-3.59732e-06	-3.54128e-06	-3.47456e-06	-3.39733e-06	-3.30979e-06	-3.21213e-06	-3.10453e-06	-2.98726e-06	-2.86065e-06	-2.72504e-06	-2.58076e-06	-2.42817e-06	-2.26767e-06	-2.09972e-06	-1.92481e-06	-1.74338e-06	-1.55592e-06	-1.36296e-06	-1.16507e-06	-9.62815e-07	-7.5675e-07	-5.47455e-07	-3.35542e-07	-1.21636e-07	9.36388e-08	3.09659e-07	5.25795e-07	7.41408e-07	9.55855e-07	1.1685e-06	1.37869e-06	1.5858e-06	1.78923e-06	1.98835e-06	2.18254e-06	2.37121e-06	2.55377e-06	2.72968e-06
	0.00032	-3.34011e-06	-3.38769e-06	-3.42566e-06	-3.45387e-06	-3.47219e-06	-3.48053e-06	-3.47876e-06	-3.4668e-06	-3.44466e-06	-3.41236e-06	-3.36995e-06	-3.31746e-06	-3.25496e-06	-3.18261e-06	-3.1006e-06	-3.00911e-06	-2.90831e-06	-2.79846e-06	-2.67985e-06	-2.55281e-06	-2.41765e-06	-2.2747e-06	-2.12434e-06	-1.96701e-06	-1.80315e-06	-1.63319e-06	-1.45758e-06	-1.27682e-06	-1.09144e-06	-9.01962e-07	-7.08922e-07	-5.12854e-07	-3.14335e-07	-1.13949e-07	8.77206e-08	2.90088e-07	4.92564e-07	6.94549e-07	8.95443e-07	1.09464e-06	1.29155e-06	1.48558e-06	1.67615e-06	1.86268e-06	2.0446e-06	2.22134e-06	2.39237e-06	2.55716e-06
	0.00034	-3.11428e-06	-3.15865e-06	-3.19405e-06	-3.22034e-06	-3.23743e-06	-3.2452e-06	-3.24355e-06	-3.2324e-06	-3.21175e-06	-3.18165e-06	-3.1421e-06	-3.09316e-06	-3.03488e-06	-2.96743e-06	-2.89096e-06	-2.80566e-06	-2.71168e-06	-2.60925e-06	-2.49866e-06	-2.38021e-06	-2.25419e-06	-2.1209e-06	-1.98071e-06	-1.83402e-06	-1.68124e-06	-1.52277e-06	-1.35903e-06	-1.19049e-06	-1.01764e-06	-8.4098e-07	-6.60991e-07	-4.7818e-07	-2.93083e-07	-1.06244e-07	8.17898e-08	2.70475e-07	4.59261e-07	6.47591e-07	8.34902e-07	1.02064e-06	1.20423e-06	1.38514e-06	1.56282e-06	1.73674e-06	1.90637e-06	2.07116e-06	2.23062e-06	2.38427e-06
	0.00036	-2.88978e-06	-2.93094e-06	-2.96379e-06	-2.98819e-06	-3.00405e-06	-3.01126e-06	-3.00973e-06	-2.99938e-06	-2.98023e-06	-2.95229e-06	-2.91559e-06	-2.87018e-06	-2.8161e-06	-2.75351e-06	-2.68256e-06	-2.6034e-06	-2.5162e-06	-2.42115e-06	-2.31854e-06	-2.20862e-06	-2.09169e-06	-1.96801e-06	-1.83793e-06	-1.70181e-06	-1.56004e-06	-1.413e-06	-1.26106e-06	-1.10467e-06	-9.44285e-07	-7.80356e-07	-6.13342e-07	-4.43709e-07	-2.71955e-07	-9.85856e-08	7.58938e-08	2.50977e-07	4.26155e-07	6.00908e-07	7.74717e-07	9.47062e-07	1.11742e-06	1.28529e-06	1.45016e-06	1.61155e-06	1.76894e-06	1.92186e-06	2.06982e-06	2.2124e-06
	0.00038	-2.66822e-06	-2.70623e-06	-2.73656e-06	-2.75909e-06	-2.77373e-06	-2.78039e-06	-2.77898e-06	-2.76942e-06	-2.75174e-06	-2.72594e-06	-2.69206e-06	-2.65013e-06	-2.6002e-06	-2.5424e-06	-2.47689e-06	-2.4038e-06	-2.32329e-06	-2.23553e-06	-2.14078e-06	-2.03929e-06	-1.93132e-06	-1.81713e-06	-1.69702e-06	-1.57134e-06	-1.44044e-06	-1.30467e-06	-1.16438e-06	-1.01998e-06	-8.71889e-07	-7.20528e-07	-5.66319e-07	-4.09691e-07	-2.51105e-07	-9.10273e-08	7.00752e-08	2.31735e-07	3.93483e-07	5.54838e-07	7.15322e-07	8.74454e-07	1.03175e-06	1.18675e-06	1.33899e-06	1.488e-06	1.63333e-06	1.77452e-06	1.91114e-06	2.04278e-06
	0.0004	-2.45103e-06	-2.48595e-06	-2.51381e-06	-2.53451e-06	-2.54795e-06	-2.55407e-06	-2.55277e-06	-2.544e-06	-2.52775e-06	-2.50405e-06	-2.47293e-06	-2.43441e-06	-2.38854e-06	-2.33545e-06	-2.27527e-06	-2.20814e-06	-2.13417e-06	-2.05356e-06	-1.96652e-06	-1.8733e-06	-1.77412e-06	-1.66922e-06	-1.55888e-06	-1.44343e-06	-1.32319e-06	-1.19847e-06	-1.0696e-06	-9.36956e-07	-8.00919e-07	-6.61878e-07	-5.20221e-07	-3.76343e-07	-2.30666e-07	-8.36179e-08	6.43713e-08	2.12873e-07	3.61454e-07	5.09676e-07	6.57097e-07	8.03276e-07	9.47772e-07	1.09015e-06	1.23e-06	1.36688e-06	1.50038e-06	1.63008e-06	1.75558e-06	1.87651e-06
	0.00042	-2.23942e-06	-2.27132e-06	-2.29678e-06	-2.31569e-06	-2.32797e-06	-2.33356e-06	-2.33238e-06	-2.32436e-06	-2.30951e-06	-2.28786e-06	-2.25943e-06	-2.22423e-06	-2.18233e-06	-2.13382e-06	-2.07884e-06	-2.0175e-06	-1.94992e-06	-1.87626e-06	-1.79674e-06	-1.71156e-06	-1.62095e-06	-1.5251e-06	-1.4243e-06	-1.31881e-06	-1.20895e-06	-1.095e-06	-9.77258e-07	-8.56065e-07	-7.31772e-07	-6.04735e-07	-4.75309e-07	-3.43852e-07	-2.10751e-07	-7.63989e-08	5.88139e-08	1.94495e-07	3.30249e-07	4.65674e-07	6.00367e-07	7.33926e-07	8.65948e-07	9.96037e-07	1.12381e-06	1.24887e-06	1.37085e-06	1.48935e-06	1.60401e-06	1.7145e-06
	0.00044	-2.0344e-06	-2.06339e-06	-2.08651e-06	-2.10369e-06	-2.11485e-06	-2.11993e-06	-2.11885e-06	-2.11157e-06	-2.09808e-06	-2.07841e-06	-2.05258e-06	-2.02061e-06	-1.98254e-06	-1.93848e-06	-1.88853e-06	-1.8328e-06	-1.77141e-06	-1.7045e-06	-1.63225e-06	-1.55487e-06	-1.47255e-06	-1.38549e-06	-1.29391e-06	-1.19808e-06	-1.09827e-06	-9.94755e-07	-8.87793e-07	-7.77695e-07	-6.64781e-07	-5.49374e-07	-4.31796e-07	-3.12374e-07	-1.91458e-07	-6.94048e-08	5.34297e-08	1.76689e-07	3.00016e-07	4.23043e-07	5.45406e-07	6.66738e-07	7.86674e-07	9.04854e-07	1.02093e-06	1.13454e-06	1.24535e-06	1.353e-06	1.45717e-06	1.55755e-06
	0.00046	-1.83681e-06	-1.86298e-06	-1.88386e-06	-1.89937e-06	-1.90945e-06	-1.91403e-06	-1.91306e-06	-1.90648e-06	-1.89431e-06	-1.87655e-06	-1.85323e-06	-1.82436e-06	-1.78999e-06	-1.7502e-06	-1.7051e-06	-1.65479e-06	-1.59936e-06	-1.53895e-06	-1.47372e-06	-1.40386e-06	-1.32953e-06	-1.25092e-06	-1.16824e-06	-1.08172e-06	-9.91606e-07	-8.98141e-07	-8.01567e-07	-7.02162e-07	-6.00215e-07	-4.96017e-07	-3.89858e-07	-2.82035e-07	-1.72863e-07	-6.2664e-08	4.82404e-08	1.59529e-07	2.70877e-07	3.81956e-07	4.92435e-07	6.01983e-07	7.10271e-07	8.16973e-07	9.21773e-07	1.02435e-06	1.1244e-06	1.2216e-06	1.31565e-06	1.40628e-06
	0.00048	-1.64729e-06	-1.67076e-06	-1.68949e-06	-1.7034e-06	-1.71243e-06	-1.71654e-06	-1.71567e-06	-1.70977e-06	-1.69885e-06	-1.68293e-06	-1.66201e-06	-1.63612e-06	-1.6053e-06	-1.56962e-06	-1.52917e-06	-1.48405e-06	-1.43434e-06	-1.38016e-06	-1.32167e-06	-1.25901e-06	-1.19235e-06	-1.12185e-06	-1.0477e-06	-9.70108e-07	-8.89294e-07	-8.05473e-07	-7.18864e-07	-6.29715e-07	-5.38286e-07	-4.44839e-07	-3.49634e-07	-2.52935e-07	-1.55027e-07	-5.61985e-08	4.32631e-08	1.43069e-07	2.42929e-07	3.42547e-07	4.41627e-07	5.39873e-07	6.36988e-07	7.32681e-07	8.26668e-07	9.18666e-07	1.00839e-06	1.09556e-06	1.17991e-06	1.26119e-06
	0.0005	-1.46633e-06	-1.48722e-06	-1.50389e-06	-1.51627e-06	-1.52431e-06	-1.52797e-06	-1.52719e-06	-1.52194e-06	-1.51222e-06	-1.49805e-06	-1.47943e-06	-1.45638e-06	-1.42894e-06	-1.39718e-06	-1.36118e-06	-1.32102e-06	-1.27677e-06	-1.22854e-06	-1.17647e-06	-1.1207e-06	-1.06137e-06	-9.98611e-07	-9.32604e-07	-8.63536e-07	-7.916e-07	-7.16987e-07	-6.39892e-07	-5.60537e-07	-4.79153e-07	-3.95971e-07	-3.11225e-07	-2.25149e-07	-1.37997e-07	-5.00249e-08	3.85105e-08	1.27352e-07	2.16242e-07	3.04917e-07	3.93113e-07	4.80566e-07	5.67012e-07	6.52193e-07	7.35855e-07	8.17747e-07	8.97615e-07	9.75209e-07	1.05029e-06	1.12264e-06
	0.00052	-1.29425e-06	-1.31268e-06	-1.3274e-06	-1.33833e-06	-1.34543e-06	-1.34866e-06	-1.34797e-06	-1.34334e-06	-1.33476e-06	-1.32224e-06	-1.30581e-06	-1.28547e-06	-1.26125e-06	-1.23322e-06	-1.20144e-06	-1.16599e-06	-1.12693e-06	-1.08437e-06	-1.03841e-06	-9.89182e-07	-9.36811e-07	-8.8142e-07	-8.23159e-07	-7.62197e-07	-6.98703e-07	-6.32846e-07	-5.64799e-07	-4.94756e-07	-4.22923e-07	-3.49503e-07	-2.74702e-07	-1.98727e-07	-1.21803e-07	-4.41543e-08	3.39912e-08	1.12407e-07	1.90866e-07	2.69134e-07	3.4698e-07	4.24171e-07	5.00472e-07	5.75657e-07	6.49502e-07	7.21784e-07	7.92279e-07	8.60767e-07	9.27039e-07	9.90898e-07
	0.00054	-1.13125e-06	-1.14737e-06	-1.16023e-06	-1.16978e-06	-1.17599e-06	-1.17881e-06	-1.17821e-06	-1.17416e-06	-1.16666e-06	-1.15572e-06	-1.14136e-06	-1.12358e-06	-1.10241e-06	-1.07791e-06	-1.05013e-06	-1.01915e-06	-9.85011e-07	-9.47804e-07	-9.07634e-07	-8.64607e-07	-8.18831e-07	-7.70416e-07	-7.19493e-07	-6.66208e-07	-6.1071e-07	-5.53147e-07	-4.9367e-07	-4.32448e-07	-3.69661e-07	-3.05488e-07	-2.40107e-07	-1.737e-07	-1.06463e-07	-3.85937e-08	2.97105e-08	9.82513e-08	1.66829e-07	2.35241e-07	3.03284e-07	3.70753e-07	4.37446e-07	5.03163e-07	5.67708e-07	6.30887e-07	6.92505e-07	7.52368e-07	8.10294e-07	8.66111e-07
	0.00056	-9.77424e-07	-9.91349e-07	-1.00246e-06	-1.01071e-06	-1.01607e-06	-1.01851e-06	-1.018e-06	-1.0145e-06	-1.00802e-06	-9.98567e-07	-9.86157e-07	-9.70796e-07	-9.52506e-07	-9.31336e-07	-9.07338e-07	-8.80565e-07	-8.5107e-07	-8.18922e-07	-7.84214e-07	-7.47038e-07	-7.07487e-07	-6.65656e-07	-6.21657e-07	-5.75618e-07	-5.27667e-07	-4.77931e-07	-4.26542e-07	-3.73645e-07	-3.19396e-07	-2.63948e-07	-2.07458e-07	-1.50081e-07	-9.19868e-08	-3.33459e-08	2.56706e-08	8.48915e-08	1.44144e-07	2.03254e-07	2.62044e-07	3.2034e-07	3.77964e-07	4.34745e-07	4.90514e-07	5.45102e-07	5.98342e-07	6.50065e-07	7.00115e-07	7.48342e-07
	0.00058	-8.32744e-07	-8.44607e-07	-8.54073e-07	-8.61105e-07	-8.65673e-07	-8.67751e-07	-8.6731e-07	-8.64328e-07	-8.58808e-07	-8.50757e-07	-8.40184e-07	-8.27097e-07	-8.11514e-07	-7.93478e-07	-7.73032e-07	-7.50222e-07	-7.25093e-07	-6.97704e-07	-6.68134e-07	-6.36461e-07	-6.02765e-07	-5.67125e-07	-5.29639e-07	-4.90415e-07	-4.49562e-07	-4.07188e-07	-3.63405e-07	-3.18338e-07	-2.72119e-07	-2.24879e-07	-1.7675e-07	-1.27866e-07	-7.83711e-08	-2.84101e-08	2.18709e-08	7.23261e-08	1.22809e-07	1.73169e-07	2.23257e-07	2.72924e-07	3.22019e-07	3.70396e-07	4.1791e-07	4.64419e-07	5.09778e-07	5.53846e-07	5.96487e-07	6.37577e-07
	0.0006	-6.97106e-07	-7.07037e-07	-7.14961e-07	-7.20847e-07	-7.24671e-07	-7.26411e-07	-7.26042e-07	-7.23546e-07	-7.18925e-07	-7.12185e-07	-7.03334e-07	-6.92379e-07	-6.79334e-07	-6.64236e-07	-6.4712e-07	-6.28026e-07	-6.0699e-07	-5.84062e-07	-5.59308e-07	-5.32794e-07	-5.04587e-07	-4.74752e-07	-4.43372e-07	-4.10537e-07	-3.76338e-07	-3.40866e-07	-3.04214e-07	-2.66488e-07	-2.27797e-07	-1.88251e-07	-1.47962e-07	-1.0704e-07	-6.56063e-08	-2.37828e-08	1.83086e-08	6.05459e-08	1.02806e-07	1.44964e-07	1.86894e-07	2.28472e-07	2.69571e-07	3.10068e-07	3.49844e-07	3.88777e-07	4.26749e-07	4.63639e-07	4.99336e-07	5.33733e-07
	0.00062	-5.70333e-07	-5.78457e-07	-5.8494e-07	-5.89756e-07	-5.92885e-07	-5.94308e-07	-5.94006e-07	-5.91964e-07	-5.88183e-07	-5.82669e-07	-5.75428e-07	-5.66465e-07	-5.55793e-07	-5.4344e-07	-5.29437e-07	-5.13815e-07	-4.96605e-07	-4.77847e-07	-4.57595e-07	-4.35903e-07	-4.12825e-07	-3.88416e-07	-3.62743e-07	-3.35879e-07	-3.07899e-07	-2.78878e-07	-2.48892e-07	-2.18026e-07	-1.86372e-07	-1.54017e-07	-1.21055e-07	-8.75746e-08	-5.36757e-08	-1.94579e-08	1.49792e-08	4.95357e-08	8.41109e-08	1.18603e-07	1.52908e-07	1.86925e-07	2.2055e-07	2.53683e-07	2.86226e-07	3.1808e-07	3.49146e-07	3.79329e-07	4.08534e-07	4.36676e-07
	0.00064	-4.52188e-07	-4.5863e-07	-4.6377e-07	-4.67588e-07	-4.70069e-07	-4.71197e-07	-4.70958e-07	-4.69339e-07	-4.66341e-07	-4.61969e-07	-4.56228e-07	-4.49122e-07	-4.40661e-07	-4.30867e-07	-4.19765e-07	-4.07379e-07	-3.93734e-07	-3.78862e-07	-3.62805e-07	-3.45607e-07	-3.27309e-07	-3.07957e-07	-2.87602e-07	-2.66303e-07	-2.44119e-07	-2.2111e-07	-1.97335e-07	-1.72864e-07	-1.47766e-07	-1.22114e-07	-9.5979e-08	-6.94342e-08	-4.25573e-08	-1.54273e-08	1.18764e-08	3.92749e-08	6.66882e-08	9.40354e-08	1.21235e-07	1.48205e-07	1.74866e-07	2.01136e-07	2.26938e-07	2.52194e-07	2.76826e-07	3.00757e-07	3.23913e-07	3.46226e-07
	0.00066	-3.42392e-07	-3.47269e-07	-3.51161e-07	-3.54052e-07	-3.5593e-07	-3.56784e-07	-3.56603e-07	-3.55377e-07	-3.53108e-07	-3.49798e-07	-3.45451e-07	-3.4007e-07	-3.33663e-07	-3.26247e-07	-3.17841e-07	-3.08463e-07	-2.98131e-07	-2.86871e-07	-2.74713e-07	-2.6169e-07	-2.47836e-07	-2.33183e-07	-2.1777e-07	-2.01643e-07	-1.84846e-07	-1.67423e-07	-1.49422e-07	-1.30892e-07	-1.11888e-07	-9.24643e-08	-7.26751e-08	-5.25755e-08	-3.22243e-08	-1.16816e-08	8.99284e-09	2.9739e-08	5.04965e-08	7.12039e-08	9.17996e-08	1.12222e-07	1.32409e-07	1.52302e-07	1.71839e-07	1.90963e-07	2.09615e-07	2.27736e-07	2.4527e-07	2.62166e-07
	0.00068	-2.40625e-07	-2.44053e-07	-2.46788e-07	-2.48819e-07	-2.50139e-07	-2.5074e-07	-2.50612e-07	-2.49751e-07	-2.48156e-07	-2.45829e-07	-2.42775e-07	-2.38993e-07	-2.34491e-07	-2.29279e-07	-2.23372e-07	-2.16781e-07	-2.09521e-07	-2.01607e-07	-1.93063e-07	-1.83911e-07	-1.74175e-07	-1.63877e-07	-1.53045e-07	-1.41712e-07	-1.29907e-07	-1.17663e-07	-1.05012e-07	-9.19893e-08	-7.86338e-08	-6.49832e-08	-5.10756e-08	-3.69498e-08	-2.26471e-08	-8.20979e-09	6.32015e-09	2.09006e-08	3.5489e-08	5.00423e-08	6.45171e-08	7.88701e-08	9.30582e-08	1.07039e-07	1.2077e-07	1.34211e-07	1.4732e-07	1.60055e-07	1.72379e-07	1.84254e-07
	0.0007	-1.46545e-07	-1.48632e-07	-1.50298e-07	-1.51535e-07	-1.52339e-07	-1.52705e-07	-1.52627e-07	-1.52102e-07	-1.51131e-07	-1.49714e-07	-1.47854e-07	-1.45551e-07	-1.42809e-07	-1.39636e-07	-1.36038e-07	-1.32025e-07	-1.27603e-07	-1.22784e-07	-1.1758e-07	-1.12007e-07	-1.06078e-07	-9.98061e-08	-9.32097e-08	-8.63073e-08	-7.91181e-08	-7.16613e-08	-6.39564e-08	-5.60254e-08	-4.78915e-08	-3.95778e-08	-3.11075e-08	-2.25043e-08	-1.37933e-08	-5.00022e-09	3.84934e-09	1.27297e-08	2.1615e-08	3.0479e-08	3.92953e-08	4.80375e-08	5.66792e-08	6.51945e-08	7.35582e-08	8.1745e-08	8.97297e-08	9.74871e-08	1.04994e-07	1.12227e-07
	0.00072	-5.97909e-08	-6.06423e-08	-6.13217e-08	-6.18264e-08	-6.21543e-08	-6.23034e-08	-6.22717e-08	-6.20577e-08	-6.16615e-08	-6.10837e-08	-6.03249e-08	-5.93856e-08	-5.82671e-08	-5.69726e-08	-5.5505e-08	-5.38678e-08	-5.20641e-08	-5.00981e-08	-4.79754e-08	-4.57018e-08	-4.32828e-08	-4.07243e-08	-3.80332e-08	-3.52171e-08	-3.2284e-08	-2.92416e-08	-2.60979e-08	-2.28619e-08	-1.9543e-08	-1.61507e-08	-1.26944e-08	-9.18368e-09	-5.62893e-09	-2.04057e-09	1.57093e-09	5.1951e-09	8.82141e-09	1.24391e-08	1.60374e-08	1.96056e-08	2.31329e-08	2.66087e-08	3.00227e-08	3.33646e-08	3.6624e-08	3.97907e-08	4.28551e-08	4.5808e-08
	0.00074	2.00092e-08	2.02946e-08	2.05223e-08	2.06915e-08	2.08014e-08	2.08514e-08	2.08408e-08	2.0769e-08	2.06362e-08	2.04425e-08	2.01882e-08	1.98733e-08	1.94985e-08	1.90646e-08	1.85728e-08	1.80242e-08	1.74198e-08	1.67611e-08	1.60501e-08	1.52885e-08	1.44784e-08	1.36216e-08	1.27205e-08	1.17778e-08	1.0796e-08	9.77783e-09	8.72591e-09	7.64328e-09	6.53311e-09	5.39859e-09	4.24288e-09	3.06921e-09	1.88102e-09	6.81835e-10	-5.24857e-10	-1.73555e-09	-2.94672e-09	-4.15478e-09	-5.35615e-09	-6.54722e-09	-7.72441e-09	-8.88421e-09	-1.00232e-08	-1.11379e-08	-1.22249e-08	-1.32808e-08	-1.43025e-08	-1.52868e-08
	0.00076	9.32315e-08	9.45601e-08	9.56202e-08	9.64076e-08	9.69193e-08	9.7152e-08	9.71026e-08	9.67686e-08	9.61504e-08	9.52488e-08	9.40647e-08	9.25991e-08	9.08541e-08	8.88342e-08	8.65446e-08	8.39903e-08	8.11763e-08	7.81093e-08	7.47981e-08	7.12515e-08	6.74785e-08	6.3488e-08	5.92907e-08	5.4899e-08	5.03251e-08	4.5581e-08	4.06793e-08	3.5634e-08	3.04599e-08	2.51716e-08	1.9784e-08	1.43121e-08	8.77196e-09	3.17985e-09	-2.44789e-09	-8.09494e-09	-1.37449e-08	-1.93809e-08	-2.49863e-08	-3.05444e-08	-3.60383e-08	-4.14516e-08	-4.67682e-08	-5.19722e-08	-5.70474e-08	-6.19779e-08	-6.67488e-08	-7.13458e-08
	0.00078	1.60252e-07	1.62536e-07	1.64358e-07	1.65711e-07	1.6659e-07	1.6699e-07	1.66905e-07	1.66331e-07	1.65269e-07	1.63719e-07	1.61684e-07	1.59165e-07	1.56166e-07	1.52695e-07	1.4876e-07	1.44369e-07	1.39533e-07	1.34262e-07	1.28571e-07	1.22475e-07	1.1599e-07	1.09131e-07	1.01917e-07	9.43682e-08	8.65062e-08	7.83519e-08	6.99265e-08	6.12541e-08	5.23602e-08	4.327e-08	3.40089e-08	2.46028e-08	1.50793e-08	5.46629e-09	-4.20806e-09	-1.39157e-08	-2.36284e-08	-3.33175e-08	-4.2954e-08	-5.25091e-08	-6.19541e-08	-7.12607e-08	-8.04012e-08	-8.93481e-08	-9.80737e-08	-1.06551e-07	-1.14753e-07	-1.22657e-07
	0.0008	2.21443e-07	2.24598e-07	2.27116e-07	2.28986e-07	2.30201e-07	2.30754e-07	2.30636e-07	2.29843e-07	2.28375e-07	2.26234e-07	2.23422e-07	2.19941e-07	2.15797e-07	2.11e-07	2.05563e-07	1.99497e-07	1.92814e-07	1.8553e-07	1.77666e-07	1.69242e-07	1.60281e-07	1.50804e-07	1.40835e-07	1.30404e-07	1.1954e-07	1.08272e-07	9.66295e-08	8.46456e-08	7.23555e-08	5.97941e-08	4.69965e-08	3.39984e-08	2.08379e-08	7.55385e-09	-5.81512e-09	-1.92302e-08	-3.26523e-08	-4.60418e-08	-5.93587e-08	-7.25633e-08	-8.56157e-08	-9.84769e-08	-1.11109e-07	-1.23473e-07	-1.35531e-07	-1.47246e-07	-1.58582e-07	-1.69505e-07
	0.00082	2.77169e-07	2.81118e-07	2.84269e-07	2.86609e-07	2.8813e-07	2.88822e-07	2.88675e-07	2.87682e-07	2.85845e-07	2.83165e-07	2.79645e-07	2.75289e-07	2.70102e-07	2.64098e-07	2.57292e-07	2.497e-07	2.41335e-07	2.32218e-07	2.22375e-07	2.11833e-07	2.00617e-07	1.88754e-07	1.76277e-07	1.63221e-07	1.49623e-07	1.3552e-07	1.20947e-07	1.05948e-07	9.05647e-08	7.48422e-08	5.8824e-08	4.25548e-08	2.60822e-08	9.45495e-09	-7.27863e-09	-2.407e-08	-4.08702e-08	-5.76295e-08	-7.42981e-08	-9.08261e-08	-1.07164e-07	-1.23262e-07	-1.39073e-07	-1.5455e-07	-1.69643e-07	-1.84307e-07	-1.98496e-07	-2.12168e-07
	0.00084	3.27782e-07	3.32452e-07	3.36178e-07	3.38946e-07	3.40745e-07	3.41563e-07	3.41389e-07	3.40215e-07	3.38042e-07	3.34873e-07	3.30711e-07	3.25559e-07	3.19425e-07	3.12325e-07	3.04276e-07	2.95297e-07	2.85405e-07	2.74624e-07	2.62984e-07	2.50516e-07	2.37252e-07	2.23223e-07	2.08468e-07	1.93028e-07	1.76947e-07	1.60268e-07	1.43035e-07	1.25296e-07	1.07104e-07	8.85099e-08	6.95665e-08	5.03262e-08	3.08455e-08	1.11816e-08	-8.60789e-09	-2.84658e-08	-4.83342e-08	-6.81543e-08	-8.78671e-08	-1.07414e-07	-1.26735e-07	-1.45774e-07	-1.64473e-07	-1.82776e-07	-2.00626e-07	-2.17968e-07	-2.34749e-07	-2.50918e-07
	0.00086	3.73625e-07	3.78948e-07	3.83196e-07	3.86351e-07	3.88401e-07	3.89333e-07	3.89135e-07	3.87797e-07	3.8532e-07	3.81708e-07	3.76964e-07	3.71091e-07	3.64099e-07	3.56006e-07	3.46832e-07	3.36597e-07	3.25322e-07	3.13033e-07	2.99765e-07	2.85553e-07	2.70434e-07	2.54444e-07	2.37624e-07	2.20025e-07	2.01696e-07	1.82684e-07	1.6304e-07	1.4282e-07	1.22084e-07	1.0089e-07	7.92966e-08	5.73652e-08	3.51598e-08	1.27456e-08	-9.81188e-09	-3.24473e-08	-5.50947e-08	-7.76871e-08	-1.00157e-07	-1.22438e-07	-1.44462e-07	-1.66164e-07	-1.87478e-07	-2.08341e-07	-2.28689e-07	-2.48457e-07	-2.67585e-07	-2.86016e-07
	0.00088	4.15026e-07	4.20939e-07	4.25657e-07	4.29162e-07	4.31439e-07	4.32475e-07	4.32255e-07	4.30769e-07	4.28017e-07	4.24004e-07	4.18735e-07	4.12212e-07	4.04445e-07	3.95455e-07	3.85265e-07	3.73896e-07	3.61371e-07	3.4772e-07	3.32982e-07	3.17196e-07	3.00401e-07	2.82639e-07	2.63956e-07	2.44407e-07	2.24046e-07	2.02928e-07	1.81107e-07	1.58647e-07	1.35612e-07	1.1207e-07	8.80838e-08	6.37222e-08	3.9056e-08	1.4158e-08	-1.08992e-08	-3.6043e-08	-6.12002e-08	-8.62962e-08	-1.11257e-07	-1.36006e-07	-1.60471e-07	-1.84578e-07	-2.08254e-07	-2.3143e-07	-2.54032e-07	-2.75991e-07	-2.97239e-07	-3.17713e-07
	0.0009	4.52298e-07	4.58742e-07	4.63884e-07	4.67703e-07	4.70185e-07	4.71314e-07	4.71074e-07	4.69454e-07	4.66456e-07	4.62083e-07	4.5634e-07	4.49231e-07	4.40767e-07	4.3097e-07	4.19864e-07	4.07474e-07	3.93825e-07	3.78948e-07	3.62886e-07	3.45683e-07	3.2738e-07	3.08022e-07	2.87661e-07	2.66357e-07	2.44167e-07	2.21152e-07	1.97372e-07	1.72895e-07	1.47792e-07	1.22135e-07	9.59947e-08	6.94451e-08	4.25637e-08	1.54296e-08	-1.18781e-08	-3.92801e-08	-6.66967e-08	-9.40468e-08	-1.21249e-07	-1.48222e-07	-1.74884e-07	-2.01156e-07	-2.26959e-07	-2.52216e-07	-2.76848e-07	-3.00779e-07	-3.23936e-07	-3.46249e-07
	0.00092	4.85739e-07	4.9266e-07	4.98182e-07	5.02283e-07	5.04948e-07	5.06161e-07	5.05903e-07	5.04164e-07	5.00944e-07	4.96247e-07	4.9008e-07	4.82445e-07	4.73355e-07	4.62834e-07	4.50907e-07	4.37601e-07	4.22943e-07	4.06966e-07	3.89717e-07	3.71241e-07	3.51586e-07	3.30796e-07	3.0893e-07	2.86051e-07	2.62221e-07	2.37504e-07	2.11966e-07	1.85678e-07	1.58719e-07	1.31165e-07	1.03093e-07	7.45799e-08	4.57109e-08	1.65705e-08	-1.27563e-08	-4.21845e-08	-7.16284e-08	-1.01001e-07	-1.30214e-07	-1.59181e-07	-1.87815e-07	-2.16029e-07	-2.43741e-07	-2.70865e-07	-2.97319e-07	-3.2302e-07	-3.47888e-07	-3.71852e-07
	0.00094	5.15632e-07	5.22978e-07	5.2884e-07	5.33194e-07	5.36023e-07	5.3731e-07	5.37037e-07	5.3519e-07	5.31772e-07	5.26787e-07	5.20239e-07	5.12135e-07	5.02486e-07	4.91317e-07	4.78656e-07	4.64532e-07	4.48971e-07	4.32011e-07	4.137e-07	3.94088e-07	3.73223e-07	3.51154e-07	3.27942e-07	3.03655e-07	2.78358e-07	2.52121e-07	2.25011e-07	1.97106e-07	1.68487e-07	1.39237e-07	1.09437e-07	7.91698e-08	4.85241e-08	1.75903e-08	-1.35414e-08	-4.47807e-08	-7.60367e-08	-1.07217e-07	-1.38228e-07	-1.68978e-07	-1.99374e-07	-2.29325e-07	-2.58742e-07	-2.87536e-07	-3.15618e-07	-3.429e-07	-3.693e-07	-3.94738e-07
	0.00096	5.42243e-07	5.49968e-07	5.56132e-07	5.60711e-07	5.63686e-07	5.65039e-07	5.64752e-07	5.6281e-07	5.59215e-07	5.53973e-07	5.47088e-07	5.38565e-07	5.28418e-07	5.16673e-07	5.03359e-07	4.88505e-07	4.72142e-07	4.54306e-07	4.35051e-07	4.14426e-07	3.92484e-07	3.69277e-07	3.44867e-07	3.19326e-07	2.92724e-07	2.65132e-07	2.36623e-07	2.07278e-07	1.77183e-07	1.46423e-07	1.15085e-07	8.32557e-08	5.10284e-08	1.84981e-08	-1.42403e-08	-4.70919e-08	-7.9961e-08	-1.1275e-07	-1.45362e-07	-1.77699e-07	-2.09664e-07	-2.41161e-07	-2.72096e-07	-3.02376e-07	-3.31908e-07	-3.60598e-07	-3.8836e-07	-4.15111e-07
	0.00098	5.65822e-07	5.73883e-07	5.80316e-07	5.85094e-07	5.88198e-07	5.8961e-07	5.8931e-07	5.87284e-07	5.83533e-07	5.78062e-07	5.70878e-07	5.61985e-07	5.51396e-07	5.3914e-07	5.25248e-07	5.09748e-07	4.92673e-07	4.74062e-07	4.53969e-07	4.32448e-07	4.09552e-07	3.85335e-07	3.59864e-07	3.33212e-07	3.05453e-07	2.76662e-07	2.46913e-07	2.16292e-07	1.84888e-07	1.52791e-07	1.2009e-07	8.68763e-08	5.32475e-08	1.93025e-08	-1.48596e-08	-4.91398e-08	-8.34383e-08	-1.17654e-07	-1.51684e-07	-1.85427e-07	-2.18782e-07	-2.51649e-07	-2.83929e-07	-3.15526e-07	-3.46342e-07	-3.7628e-07	-4.0525e-07	-4.33164e-07
	0.001	5.86606e-07	5.94964e-07	6.01632e-07	6.06586e-07	6.09804e-07	6.11268e-07	6.10957e-07	6.08857e-07	6.04968e-07	5.99296e-07	5.91848e-07	5.82628e-07	5.71651e-07	5.58945e-07	5.44541e-07	5.28473e-07	5.1077e-07	4.91476e-07	4.70645e-07	4.48333e-07	4.24596e-07	3.9949e-07	3.73083e-07	3.45452e-07	3.16674e-07	2.86825e-07	2.55983e-07	2.24237e-07	1.9168e-07	1.58403e-07	1.24501e-07	9.00676e-08	5.52035e-08	2.00116e-08	-1.54054e-08	-5.09449e-08	-8.65034e-08	-1.21976e-07	-1.57256e-07	-1.92239e-07	-2.26819e-07	-2.60893e-07	-2.94359e-07	-3.27117e-07	-3.59065e-07	-3.90103e-07	-4.20137e-07	-4.49077e-07
	0.00102	6.04816e-07	6.13433e-07	6.20308e-07	6.25416e-07	6.28734e-07	6.30243e-07	6.29923e-07	6.27757e-07	6.23747e-07	6.179e-07	6.1022e-07	6.00714e-07	5.89396e-07	5.76296e-07	5.61445e-07	5.44878e-07	5.26626e-07	5.06733e-07	4.85255e-07	4.62251e-07	4.37776e-07	4.11891e-07	3.84665e-07	3.56176e-07	3.26504e-07	2.95729e-07	2.6393e-07	2.31198e-07	1.9763e-07	1.63321e-07	1.28366e-07	9.28637e-08	5.69173e-08	2.06329e-08	-1.58837e-08	-5.25265e-08	-8.91889e-08	-1.25762e-07	-1.62138e-07	-1.98207e-07	-2.33861e-07	-2.68992e-07	-3.03498e-07	-3.37272e-07	-3.70212e-07	-4.02214e-07	-4.3318e-07	-4.63018e-07
	0.00104	6.20657e-07	6.295e-07	6.36556e-07	6.41796e-07	6.45202e-07	6.4675e-07	6.46422e-07	6.44199e-07	6.40085e-07	6.34084e-07	6.26203e-07	6.16448e-07	6.04834e-07	5.9139e-07	5.76151e-07	5.59149e-07	5.4042e-07	5.20005e-07	4.97965e-07	4.74358e-07	4.49243e-07	4.2268e-07	3.9474e-07	3.65505e-07	3.35056e-07	3.03475e-07	2.70843e-07	2.37254e-07	2.02807e-07	1.67599e-07	1.31729e-07	9.52961e-08	5.84081e-08	2.11733e-08	-1.62997e-08	-5.39023e-08	-9.1525e-08	-1.29056e-07	-1.66385e-07	-2.03399e-07	-2.39987e-07	-2.76038e-07	-3.11448e-07	-3.46107e-07	-3.7991e-07	-4.1275e-07	-4.44527e-07	-4.75147e-07
	0.00106	6.34323e-07	6.4336e-07	6.50571e-07	6.55927e-07	6.59408e-07	6.60991e-07	6.60655e-07	6.58383e-07	6.54178e-07	6.48045e-07	6.39991e-07	6.30021e-07	6.18151e-07	6.04411e-07	5.88837e-07	5.71461e-07	5.52319e-07	5.31455e-07	5.08929e-07	4.84803e-07	4.59134e-07	4.31986e-07	4.03432e-07	3.73553e-07	3.42434e-07	3.10157e-07	2.76806e-07	2.42478e-07	2.07272e-07	1.71289e-07	1.34629e-07	9.73944e-08	5.96942e-08	2.16395e-08	-1.66586e-08	-5.50892e-08	-9.35404e-08	-1.31898e-07	-1.70049e-07	-2.07878e-07	-2.45271e-07	-2.82117e-07	-3.18306e-07	-3.53728e-07	-3.88275e-07	-4.21839e-07	-4.54315e-07	-4.8561e-07
	0.00108	6.45992e-07	6.55195e-07	6.62539e-07	6.67994e-07	6.71538e-07	6.7315e-07	6.72808e-07	6.70495e-07	6.66212e-07	6.59967e-07	6.51764e-07	6.41611e-07	6.29523e-07	6.1553e-07	5.99669e-07	5.81974e-07	5.62479e-07	5.41232e-07	5.18292e-07	4.93721e-07	4.67581e-07	4.39933e-07	4.10853e-07	3.80425e-07	3.48733e-07	3.15863e-07	2.81899e-07	2.46939e-07	2.11085e-07	1.7444e-07	1.37106e-07	9.91862e-08	6.07924e-08	2.20376e-08	-1.69651e-08	-5.61027e-08	-9.52612e-08	-1.34325e-07	-1.73177e-07	-2.11702e-07	-2.49783e-07	-2.87307e-07	-3.24162e-07	-3.60236e-07	-3.95419e-07	-4.29599e-07	-4.62674e-07	-4.94544e-07
	0.0011	6.55831e-07	6.65175e-07	6.7263e-07	6.78168e-07	6.81766e-07	6.83403e-07	6.83056e-07	6.80707e-07	6.76359e-07	6.70019e-07	6.61691e-07	6.51384e-07	6.39111e-07	6.24905e-07	6.08803e-07	5.90838e-07	5.71046e-07	5.49475e-07	5.26186e-07	5.01241e-07	4.74703e-07	4.46634e-07	4.17111e-07	3.8622e-07	3.54045e-07	3.20674e-07	2.86192e-07	2.507e-07	2.14301e-07	1.77097e-07	1.39194e-07	1.00697e-07	6.17184e-08	2.23733e-08	-1.72235e-08	-5.69573e-08	-9.67123e-08	-1.36371e-07	-1.75815e-07	-2.14927e-07	-2.53588e-07	-2.91683e-07	-3.29099e-07	-3.65723e-07	-4.01442e-07	-4.36143e-07	-4.69722e-07	-5.02077e-07
	0.00112	6.63995e-07	6.73455e-07	6.81003e-07	6.8661e-07	6.90253e-07	6.9191e-07	6.91558e-07	6.89181e-07	6.84779e-07	6.78359e-07	6.69928e-07	6.59492e-07	6.47067e-07	6.32684e-07	6.16381e-07	5.98193e-07	5.78155e-07	5.56315e-07	5.32736e-07	5.07481e-07	4.80612e-07	4.52194e-07	4.22304e-07	3.91028e-07	3.58453e-07	3.24666e-07	2.89755e-07	2.53821e-07	2.16968e-07	1.79302e-07	1.40927e-07	1.01951e-07	6.24867e-08	2.26518e-08	-1.74379e-08	-5.76663e-08	-9.79163e-08	-1.38069e-07	-1.78004e-07	-2.17602e-07	-2.56745e-07	-2.95315e-07	-3.33197e-07	-3.70276e-07	-4.0644e-07	-4.41573e-07	-4.75569e-07	-5.08328e-07
	0.00114	6.70627e-07	6.80182e-07	6.87805e-07	6.93468e-07	6.97148e-07	6.98821e-07	6.98466e-07	6.96065e-07	6.91619e-07	6.85135e-07	6.7662e-07	6.6608e-07	6.5353e-07	6.39004e-07	6.22538e-07	6.04168e-07	5.8393e-07	5.61872e-07	5.38058e-07	5.1255e-07	4.85413e-07	4.56711e-07	4.26522e-07	3.94933e-07	3.62033e-07	3.27909e-07	2.92649e-07	2.56356e-07	2.19136e-07	1.81093e-07	1.42335e-07	1.02969e-07	6.31109e-08	2.28781e-08	-1.76121e-08	-5.82424e-08	-9.88944e-08	-1.39448e-07	-1.79782e-07	-2.19776e-07	-2.5931e-07	-2.98265e-07	-3.36525e-07	-3.73975e-07	-4.105e-07	-4.45984e-07	-4.8032e-07	-5.13406e-07
	0.00116	6.75861e-07	6.8549e-07	6.93173e-07	6.9888e-07	7.02588e-07	7.04274e-07	7.03917e-07	7.01496e-07	6.97016e-07	6.90481e-07	6.819e-07	6.71277e-07	6.5863e-07	6.4399e-07	6.27396e-07	6.08882e-07	5.88487e-07	5.66257e-07	5.42256e-07	5.1655e-07	4.89201e-07	4.60275e-07	4.2985e-07	3.98015e-07	3.64858e-07	3.30468e-07	2.94933e-07	2.58357e-07	2.20846e-07	1.82506e-07	1.43446e-07	1.03772e-07	6.36034e-08	2.30566e-08	-1.77496e-08	-5.86969e-08	-9.96662e-08	-1.40536e-07	-1.81185e-07	-2.21491e-07	-2.61334e-07	-3.00593e-07	-3.39151e-07	-3.76894e-07	-4.13704e-07	-4.49465e-07	-4.84069e-07	-5.17413e-07
	0.00118	6.79818e-07	6.89503e-07	6.97232e-07	7.02972e-07	7.06702e-07	7.08398e-07	7.08038e-07	7.05604e-07	7.01097e-07	6.94524e-07	6.85892e-07	6.75208e-07	6.62486e-07	6.47761e-07	6.3107e-07	6.12448e-07	5.91933e-07	5.69573e-07	5.45432e-07	5.19574e-07	4.92065e-07	4.6297e-07	4.32367e-07	4.00346e-07	3.66995e-07	3.32403e-07	2.9666e-07	2.5987e-07	2.22139e-07	1.83575e-07	1.44286e-07	1.0438e-07	6.39759e-08	2.31917e-08	-1.78535e-08	-5.90407e-08	-1.0025e-07	-1.41359e-07	-1.82246e-07	-2.22788e-07	-2.62864e-07	-3.02353e-07	-3.41138e-07	-3.79101e-07	-4.16127e-07	-4.52097e-07	-4.86904e-07	-5.20443e-07
	0.0012	6.82613e-07	6.92338e-07	7.00098e-07	7.05862e-07	7.09608e-07	7.11311e-07	7.10949e-07	7.08505e-07	7.0398e-07	6.9738e-07	6.88713e-07	6.77984e-07	6.6521e-07	6.50425e-07	6.33664e-07	6.14966e-07	5.94366e-07	5.71915e-07	5.47674e-07	5.21711e-07	4.94088e-07	4.64874e-07	4.34145e-07	4.01992e-07	3.68504e-07	3.3377e-07	2.9788e-07	2.60938e-07	2.23052e-07	1.8433e-07	1.44879e-07	1.04809e-07	6.4239e-08	2.3287e-08	-1.79269e-08	-5.92834e-08	-1.00662e-07	-1.4194e-07	-1.82995e-07	-2.23705e-07	-2.63945e-07	-3.03596e-07	-3.4254e-07	-3.8066e-07	-4.17838e-07	-4.53956e-07	-4.88906e-07	-5.22583e-07
	0.00122	6.84351e-07	6.94101e-07	7.01881e-07	7.07659e-07	7.11414e-07	7.13122e-07	7.12759e-07	7.10309e-07	7.05772e-07	6.99155e-07	6.90466e-07	6.7971e-07	6.66904e-07	6.52081e-07	6.35277e-07	6.16531e-07	5.95879e-07	5.73371e-07	5.49069e-07	5.23039e-07	4.95346e-07	4.66057e-07	4.35251e-07	4.03016e-07	3.69442e-07	3.34619e-07	2.98639e-07	2.61603e-07	2.2362e-07	1.84799e-07	1.45248e-07	1.05076e-07	6.44025e-08	2.33463e-08	-1.79726e-08	-5.94344e-08	-1.00918e-07	-1.42302e-07	-1.83461e-07	-2.24274e-07	-2.64617e-07	-3.04369e-07	-3.43413e-07	-3.8163e-07	-4.18902e-07	-4.55112e-07	-4.90151e-07	-5.23914e-07
	0.00124	6.85128e-07	6.94889e-07	7.02678e-07	7.08463e-07	7.12222e-07	7.13932e-07	7.13569e-07	7.11115e-07	7.06573e-07	6.99949e-07	6.9125e-07	6.80482e-07	6.67661e-07	6.52821e-07	6.35999e-07	6.17232e-07	5.96556e-07	5.74022e-07	5.49692e-07	5.23633e-07	4.95909e-07	4.66587e-07	4.35745e-07	4.03473e-07	3.69862e-07	3.34999e-07	2.98978e-07	2.619e-07	2.23874e-07	1.85009e-07	1.45413e-07	1.05196e-07	6.44757e-08	2.33728e-08	-1.7993e-08	-5.95019e-08	-1.01033e-07	-1.42463e-07	-1.8367e-07	-2.24529e-07	-2.64918e-07	-3.04715e-07	-3.43803e-07	-3.82063e-07	-4.19378e-07	-4.5563e-07	-4.90708e-07	-5.24509e-07
	0.00126	6.85034e-07	6.94794e-07	7.02581e-07	7.08366e-07	7.12124e-07	7.13833e-07	7.13471e-07	7.11018e-07	7.06476e-07	6.99853e-07	6.91155e-07	6.80389e-07	6.67569e-07	6.52731e-07	6.35912e-07	6.17147e-07	5.96474e-07	5.73943e-07	5.49617e-07	5.23561e-07	4.95841e-07	4.66523e-07	4.35685e-07	4.03418e-07	3.69811e-07	3.34953e-07	2.98937e-07	2.61864e-07	2.23844e-07	1.84984e-07	1.45393e-07	1.05181e-07	6.44668e-08	2.33696e-08	-1.79905e-08	-5.94938e-08	-1.01019e-07	-1.42444e-07	-1.83645e-07	-2.24498e-07	-2.64882e-07	-3.04673e-07	-3.43756e-07	-3.82011e-07	-4.1932e-07	-4.55567e-07	-4.90641e-07	-5.24438e-07
	0.00128	6.84151e-07	6.93898e-07	7.01675e-07	7.07452e-07	7.11206e-07	7.12913e-07	7.12551e-07	7.10101e-07	7.05565e-07	6.98951e-07	6.90264e-07	6.79511e-07	6.66709e-07	6.5189e-07	6.35092e-07	6.16351e-07	5.95705e-07	5.73203e-07	5.48908e-07	5.22886e-07	4.95202e-07	4.65921e-07	4.35123e-07	4.02898e-07	3.69334e-07	3.34522e-07	2.98551e-07	2.61526e-07	2.23555e-07	1.84745e-07	1.45205e-07	1.05046e-07	6.43837e-08	2.33395e-08	-1.79673e-08	-5.94171e-08	-1.00889e-07	-1.4226e-07	-1.83408e-07	-2.24209e-07	-2.6454e-07	-3.04281e-07	-3.43313e-07	-3.81518e-07	-4.1878e-07	-4.5498e-07	-4.90009e-07	-5.23762e-07
	0.0013	6.82554e-07	6.92278e-07	7.00037e-07	7.05801e-07	7.09546e-07	7.11249e-07	7.10888e-07	7.08443e-07	7.03918e-07	6.97319e-07	6.88653e-07	6.77925e-07	6.65152e-07	6.50368e-07	6.33609e-07	6.14913e-07	5.94315e-07	5.71865e-07	5.47627e-07	5.21665e-07	4.94046e-07	4.64834e-07	4.34108e-07	4.01958e-07	3.68472e-07	3.33741e-07	2.97855e-07	2.60916e-07	2.23033e-07	1.84314e-07	1.44866e-07	1.048e-07	6.42335e-08	2.3285e-08	-1.79254e-08	-5.92784e-08	-1.00654e-07	-1.41928e-07	-1.8298e-07	-2.23686e-07	-2.63923e-07	-3.03571e-07	-3.42512e-07	-3.80628e-07	-4.17803e-07	-4.53918e-07	-4.88865e-07	-5.2254e-07
	0.00132	6.80313e-07	6.90006e-07	6.97739e-07	7.03484e-07	7.07217e-07	7.08914e-07	7.08554e-07	7.06118e-07	7.01608e-07	6.9503e-07	6.86392e-07	6.757e-07	6.62969e-07	6.48233e-07	6.31529e-07	6.12894e-07	5.92364e-07	5.69988e-07	5.45829e-07	5.19953e-07	4.92424e-07	4.63308e-07	4.32683e-07	4.00638e-07	3.67263e-07	3.32645e-07	2.96877e-07	2.6006e-07	2.22301e-07	1.83709e-07	1.44391e-07	1.04456e-07	6.40226e-08	2.32086e-08	-1.78666e-08	-5.90838e-08	-1.00323e-07	-1.41462e-07	-1.82379e-07	-2.22951e-07	-2.63056e-07	-3.02574e-07	-3.41387e-07	-3.79379e-07	-4.16431e-07	-4.52429e-07	-4.87261e-07	-5.20824e-07
	0.00134	6.77493e-07	6.87145e-07	6.94847e-07	7.00567e-07	7.04284e-07	7.05975e-07	7.05616e-07	7.0319e-07	6.98699e-07	6.92149e-07	6.83546e-07	6.72898e-07	6.6022e-07	6.45546e-07	6.28911e-07	6.10353e-07	5.89908e-07	5.67625e-07	5.43566e-07	5.17797e-07	4.90382e-07	4.61387e-07	4.30889e-07	3.98977e-07	3.6574e-07	3.31266e-07	2.95646e-07	2.58981e-07	2.2138e-07	1.82947e-07	1.43792e-07	1.04023e-07	6.37572e-08	2.31124e-08	-1.77925e-08	-5.88389e-08	-9.99072e-08	-1.40876e-07	-1.81623e-07	-2.22027e-07	-2.61966e-07	-3.0132e-07	-3.39972e-07	-3.77806e-07	-4.14705e-07	-4.50553e-07	-4.85241e-07	-5.18665e-07
	0.00136	6.74151e-07	6.83756e-07	6.9142e-07	6.97112e-07	7.00811e-07	7.02493e-07	7.02136e-07	6.99722e-07	6.95253e-07	6.88735e-07	6.80175e-07	6.6958e-07	6.56964e-07	6.42362e-07	6.25809e-07	6.07343e-07	5.86998e-07	5.64825e-07	5.40885e-07	5.15244e-07	4.87964e-07	4.59111e-07	4.28764e-07	3.97009e-07	3.63936e-07	3.29632e-07	2.94188e-07	2.57704e-07	2.20288e-07	1.82045e-07	1.43083e-07	1.0351e-07	6.34428e-08	2.29984e-08	-1.77048e-08	-5.85487e-08	-9.94145e-08	-1.40181e-07	-1.80728e-07	-2.20932e-07	-2.60674e-07	-2.99834e-07	-3.38295e-07	-3.75943e-07	-4.1266e-07	-4.48331e-07	-4.82848e-07	-5.16107e-07
	0.00138	6.70343e-07	6.79893e-07	6.87513e-07	6.93174e-07	6.96852e-07	6.98524e-07	6.98169e-07	6.95769e-07	6.91325e-07	6.84844e-07	6.76332e-07	6.65797e-07	6.53253e-07	6.38733e-07	6.22274e-07	6.03911e-07	5.83682e-07	5.61634e-07	5.3783e-07	5.12333e-07	4.85207e-07	4.56518e-07	4.26342e-07	3.94767e-07	3.6188e-07	3.2777e-07	2.92526e-07	2.56248e-07	2.19043e-07	1.81017e-07	1.42275e-07	1.02926e-07	6.30844e-08	2.28685e-08	-1.76047e-08	-5.82179e-08	-9.88529e-08	-1.39389e-07	-1.79707e-07	-2.19684e-07	-2.59201e-07	-2.9814e-07	-3.36384e-07	-3.73819e-07	-4.10329e-07	-4.45798e-07	-4.8012e-07	-5.13192e-07
	0.0014	6.66117e-07	6.75607e-07	6.83179e-07	6.88804e-07	6.92459e-07	6.94121e-07	6.93768e-07	6.91383e-07	6.86967e-07	6.80527e-07	6.72069e-07	6.616e-07	6.49134e-07	6.34706e-07	6.18351e-07	6.00104e-07	5.80003e-07	5.58093e-07	5.34439e-07	5.09103e-07	4.82148e-07	4.5364e-07	4.23654e-07	3.92278e-07	3.59599e-07	3.25704e-07	2.90682e-07	2.54633e-07	2.17662e-07	1.79876e-07	1.41378e-07	1.02277e-07	6.26867e-08	2.27243e-08	-1.74938e-08	-5.78509e-08	-9.82297e-08	-1.38511e-07	-1.78574e-07	-2.18299e-07	-2.57567e-07	-2.96261e-07	-3.34264e-07	-3.71463e-07	-4.07742e-07	-4.42988e-07	-4.77093e-07	-5.09957e-07
	0.00142	6.61519e-07	6.70943e-07	6.78463e-07	6.84049e-07	6.87679e-07	6.89329e-07	6.88979e-07	6.8661e-07	6.82225e-07	6.75829e-07	6.6743e-07	6.57033e-07	6.44654e-07	6.30325e-07	6.14083e-07	5.95962e-07	5.75999e-07	5.54241e-07	5.3075e-07	5.05589e-07	4.7882e-07	4.50508e-07	4.2073e-07	3.8957e-07	3.57117e-07	3.23456e-07	2.88675e-07	2.52875e-07	2.1616e-07	1.78634e-07	1.40402e-07	1.01571e-07	6.2254e-08	2.25675e-08	-1.7373e-08	-5.74516e-08	-9.75517e-08	-1.37555e-07	-1.77341e-07	-2.16792e-07	-2.5579e-07	-2.94216e-07	-3.31957e-07	-3.68899e-07	-4.04928e-07	-4.3993e-07	-4.738e-07	-5.06437e-07
	0.00144	6.56591e-07	6.65945e-07	6.73409e-07	6.78953e-07	6.82556e-07	6.84194e-07	6.83846e-07	6.81495e-07	6.77142e-07	6.70794e-07	6.62457e-07	6.52138e-07	6.39851e-07	6.25629e-07	6.09508e-07	5.91522e-07	5.71708e-07	5.50112e-07	5.26796e-07	5.01822e-07	4.75253e-07	4.47152e-07	4.17595e-07	3.86668e-07	3.54456e-07	3.21046e-07	2.86525e-07	2.50991e-07	2.1455e-07	1.77303e-07	1.39356e-07	1.00814e-07	6.17902e-08	2.23993e-08	-1.72436e-08	-5.70236e-08	-9.6825e-08	-1.3653e-07	-1.7602e-07	-2.15177e-07	-2.53884e-07	-2.92024e-07	-3.29484e-07	-3.6615e-07	-4.01911e-07	-4.36653e-07	-4.70271e-07	-5.02664e-07
	0.00146	6.5137e-07	6.6065e-07	6.68055e-07	6.73555e-07	6.77129e-07	6.78754e-07	6.78409e-07	6.76077e-07	6.71759e-07	6.65461e-07	6.5719e-07	6.46953e-07	6.34764e-07	6.20655e-07	6.04662e-07	5.86819e-07	5.67162e-07	5.45738e-07	5.22608e-07	4.97832e-07	4.71475e-07	4.43597e-07	4.14275e-07	3.83594e-07	3.51638e-07	3.18494e-07	2.84247e-07	2.48996e-07	2.12844e-07	1.75894e-07	1.38248e-07	1.00013e-07	6.12989e-08	2.22213e-08	-1.71065e-08	-5.65703e-08	-9.60552e-08	-1.35444e-07	-1.74621e-07	-2.13467e-07	-2.51866e-07	-2.89702e-07	-3.26864e-07	-3.63239e-07	-3.98716e-07	-4.33181e-07	-4.66532e-07	-4.98668e-07
	0.00148	6.45893e-07	6.55095e-07	6.62437e-07	6.67891e-07	6.71435e-07	6.73046e-07	6.72704e-07	6.70392e-07	6.6611e-07	6.59865e-07	6.51664e-07	6.41513e-07	6.29426e-07	6.15436e-07	5.99577e-07	5.81884e-07	5.62393e-07	5.41149e-07	5.18213e-07	4.93646e-07	4.6751e-07	4.39867e-07	4.10791e-07	3.80368e-07	3.48681e-07	3.15815e-07	2.81857e-07	2.46902e-07	2.11054e-07	1.74414e-07	1.37086e-07	9.91716e-08	6.07835e-08	2.20344e-08	-1.69626e-08	-5.60946e-08	-9.52474e-08	-1.34305e-07	-1.73152e-07	-2.11672e-07	-2.49748e-07	-2.87266e-07	-3.24116e-07	-3.60185e-07	-3.95363e-07	-4.29539e-07	-4.62609e-07	-4.94474e-07
	0.0015	6.4019e-07	6.49311e-07	6.56588e-07	6.61994e-07	6.65507e-07	6.67104e-07	6.66765e-07	6.64473e-07	6.60229e-07	6.54039e-07	6.4591e-07	6.35849e-07	6.23869e-07	6.10002e-07	5.94283e-07	5.76747e-07	5.57428e-07	5.36371e-07	5.13638e-07	4.89288e-07	4.63382e-07	4.35983e-07	4.07164e-07	3.7701e-07	3.45603e-07	3.13027e-07	2.79368e-07	2.44722e-07	2.09191e-07	1.72875e-07	1.35875e-07	9.8296e-08	6.02468e-08	2.18399e-08	-1.68129e-08	-5.55993e-08	-9.44065e-08	-1.3312e-07	-1.71623e-07	-2.09803e-07	-2.47543e-07	-2.8473e-07	-3.21254e-07	-3.57005e-07	-3.91872e-07	-4.25747e-07	-4.58525e-07	-4.90109e-07
	0.00152	6.34292e-07	6.43328e-07	6.50539e-07	6.55895e-07	6.59375e-07	6.60958e-07	6.60622e-07	6.5835e-07	6.54145e-07	6.48013e-07	6.39959e-07	6.2999e-07	6.18121e-07	6.04382e-07	5.88808e-07	5.71433e-07	5.52292e-07	5.31429e-07	5.08905e-07	4.8478e-07	4.59113e-07	4.31966e-07	4.03413e-07	3.73536e-07	3.42418e-07	3.10143e-07	2.76794e-07	2.42467e-07	2.07263e-07	1.71282e-07	1.34623e-07	9.73903e-08	5.96917e-08	2.16386e-08	-1.6658e-08	-5.5087e-08	-9.35367e-08	-1.31893e-07	-1.70042e-07	-2.0787e-07	-2.45262e-07	-2.82106e-07	-3.18294e-07	-3.53716e-07	-3.88262e-07	-4.21824e-07	-4.543e-07	-4.85593e-07
	0.00154	6.28224e-07	6.37174e-07	6.44316e-07	6.49621e-07	6.53067e-07	6.54635e-07	6.54302e-07	6.52053e-07	6.47888e-07	6.41814e-07	6.33837e-07	6.23964e-07	6.12208e-07	5.986e-07	5.83175e-07	5.65967e-07	5.47009e-07	5.26346e-07	5.04037e-07	4.80142e-07	4.54721e-07	4.27834e-07	3.99554e-07	3.69963e-07	3.39143e-07	3.07176e-07	2.74146e-07	2.40148e-07	2.05281e-07	1.69643e-07	1.33336e-07	9.64587e-08	5.91207e-08	2.14316e-08	-1.64986e-08	-5.45601e-08	-9.2642e-08	-1.30631e-07	-1.68416e-07	-2.05881e-07	-2.42916e-07	-2.79408e-07	-3.15249e-07	-3.50332e-07	-3.84548e-07	-4.17789e-07	-4.49954e-07	-4.80948e-07
	0.00156	6.22012e-07	6.30874e-07	6.37945e-07	6.43197e-07	6.4661e-07	6.48162e-07	6.47832e-07	6.45605e-07	6.41481e-07	6.35468e-07	6.2757e-07	6.17794e-07	6.06154e-07	5.92681e-07	5.77409e-07	5.6037e-07	5.416e-07	5.21141e-07	4.99053e-07	4.75394e-07	4.50225e-07	4.23603e-07	3.95603e-07	3.66305e-07	3.35789e-07	3.04139e-07	2.71435e-07	2.37773e-07	2.03251e-07	1.67966e-07	1.32017e-07	9.55049e-08	5.85361e-08	2.12197e-08	-1.63355e-08	-5.40206e-08	-9.17259e-08	-1.2934e-07	-1.6675e-07	-2.03846e-07	-2.40514e-07	-2.76645e-07	-3.12132e-07	-3.46868e-07	-3.80745e-07	-4.13658e-07	-4.45505e-07	-4.76193e-07
	0.00158	6.15678e-07	6.24449e-07	6.31448e-07	6.36647e-07	6.40025e-07	6.41561e-07	6.41235e-07	6.3903e-07	6.34949e-07	6.28996e-07	6.21179e-07	6.11502e-07	5.99981e-07	5.86645e-07	5.71528e-07	5.54664e-07	5.36084e-07	5.15834e-07	4.93971e-07	4.70553e-07	4.4564e-07	4.1929e-07	3.91574e-07	3.62574e-07	3.3237e-07	3.01041e-07	2.68671e-07	2.35352e-07	2.01181e-07	1.66255e-07	1.30673e-07	9.45323e-08	5.794e-08	2.10036e-08	-1.61691e-08	-5.34704e-08	-9.07918e-08	-1.28023e-07	-1.65052e-07	-2.0177e-07	-2.38064e-07	-2.73828e-07	-3.08953e-07	-3.43336e-07	-3.76868e-07	-4.09445e-07	-4.40968e-07	-4.71343e-07
	0.0016	6.09241e-07	6.17921e-07	6.24847e-07	6.29991e-07	6.33334e-07	6.34854e-07	6.34531e-07	6.3235e-07	6.28311e-07	6.2242e-07	6.14685e-07	6.0511e-07	5.93709e-07	5.80512e-07	5.65554e-07	5.48865e-07	5.3048e-07	5.10441e-07	4.88807e-07	4.65634e-07	4.40981e-07	4.14906e-07	3.87481e-07	3.58784e-07	3.28895e-07	2.97894e-07	2.65862e-07	2.32891e-07	1.99078e-07	1.64517e-07	1.29307e-07	9.3544e-08	5.73343e-08	2.0784e-08	-1.60001e-08	-5.29115e-08	-8.98426e-08	-1.26684e-07	-1.63327e-07	-1.9966e-07	-2.35576e-07	-2.70965e-07	-3.05724e-07	-3.39746e-07	-3.72928e-07	-4.05165e-07	-4.36358e-07	-4.66416e-07
	0.00162	6.02721e-07	6.11308e-07	6.1816e-07	6.23249e-07	6.26556e-07	6.2806e-07	6.27741e-07	6.25582e-07	6.21587e-07	6.15759e-07	6.08106e-07	5.98634e-07	5.87355e-07	5.743e-07	5.59501e-07	5.42991e-07	5.24803e-07	5.04979e-07	4.83576e-07	4.60651e-07	4.36261e-07	4.10466e-07	3.83334e-07	3.54944e-07	3.25375e-07	2.94706e-07	2.63017e-07	2.30399e-07	1.96947e-07	1.62757e-07	1.27923e-07	9.2543e-08	5.67207e-08	2.05616e-08	-1.58289e-08	-5.23452e-08	-8.88811e-08	-1.25328e-07	-1.61579e-07	-1.97524e-07	-2.33055e-07	-2.68065e-07	-3.02452e-07	-3.3611e-07	-3.68937e-07	-4.00829e-07	-4.31688e-07	-4.61424e-07
	0.00164	5.96135e-07	6.04628e-07	6.11404e-07	6.16438e-07	6.19709e-07	6.21196e-07	6.20881e-07	6.18746e-07	6.14794e-07	6.0903e-07	6.01461e-07	5.92092e-07	5.80936e-07	5.68024e-07	5.53387e-07	5.37057e-07	5.19068e-07	4.9946e-07	4.78291e-07	4.55617e-07	4.31494e-07	4.05981e-07	3.79145e-07	3.51065e-07	3.2182e-07	2.91486e-07	2.60143e-07	2.27881e-07	1.94795e-07	1.60978e-07	1.26525e-07	9.15317e-08	5.61009e-08	2.03369e-08	-1.56559e-08	-5.17732e-08	-8.79099e-08	-1.23959e-07	-1.59813e-07	-1.95365e-07	-2.30508e-07	-2.65136e-07	-2.99147e-07	-3.32437e-07	-3.64906e-07	-3.96449e-07	-4.26971e-07	-4.56382e-07
	0.00166	5.89497e-07	5.97895e-07	6.04597e-07	6.09575e-07	6.12809e-07	6.1428e-07	6.13968e-07	6.11857e-07	6.07949e-07	6.02249e-07	5.94764e-07	5.85499e-07	5.74468e-07	5.61699e-07	5.47225e-07	5.31078e-07	5.13288e-07	4.93899e-07	4.72966e-07	4.50544e-07	4.2669e-07	4.0146e-07	3.74923e-07	3.47156e-07	3.18236e-07	2.8824e-07	2.57247e-07	2.25344e-07	1.92626e-07	1.59186e-07	1.25116e-07	9.05125e-08	5.54762e-08	2.01105e-08	-1.54816e-08	-5.11967e-08	-8.6931e-08	-1.22579e-07	-1.58034e-07	-1.9319e-07	-2.27941e-07	-2.62184e-07	-2.95816e-07	-3.28736e-07	-3.60843e-07	-3.92034e-07	-4.22217e-07	-4.513e-07
	0.00168	5.82822e-07	5.91126e-07	5.97751e-07	6.02672e-07	6.0587e-07	6.07324e-07	6.07016e-07	6.04929e-07	6.01065e-07	5.9543e-07	5.8803e-07	5.7887e-07	5.67963e-07	5.55339e-07	5.41029e-07	5.25064e-07	5.07476e-07	4.88307e-07	4.6761e-07	4.45442e-07	4.21858e-07	3.96914e-07	3.70678e-07	3.43226e-07	3.14633e-07	2.84976e-07	2.54334e-07	2.22793e-07	1.90445e-07	1.57383e-07	1.23699e-07	8.94877e-08	5.48481e-08	1.98828e-08	-1.53063e-08	-5.0617e-08	-8.59467e-08	-1.21191e-07	-1.56244e-07	-1.91002e-07	-2.2536e-07	-2.59215e-07	-2.92466e-07	-3.25014e-07	-3.56757e-07	-3.87596e-07	-4.17436e-07	-4.4619e-07
	0.0017	5.76123e-07	5.84331e-07	5.9088e-07	5.95745e-07	5.98906e-07	6.00343e-07	6.00038e-07	5.97975e-07	5.94156e-07	5.88586e-07	5.8127e-07	5.72216e-07	5.61435e-07	5.48956e-07	5.3481e-07	5.19029e-07	5.01643e-07	4.82694e-07	4.62235e-07	4.40322e-07	4.17009e-07	3.92352e-07	3.66417e-07	3.3928e-07	3.11016e-07	2.81701e-07	2.5141e-07	2.20232e-07	1.88256e-07	1.55574e-07	1.22278e-07	8.8459e-08	5.42176e-08	1.96542e-08	-1.51303e-08	-5.00352e-08	-8.49588e-08	-1.19798e-07	-1.54448e-07	-1.88807e-07	-2.2277e-07	-2.56236e-07	-2.89105e-07	-3.21278e-07	-3.52656e-07	-3.8314e-07	-4.12638e-07	-4.41062e-07
	0.00172	5.6941e-07	5.77523e-07	5.83996e-07	5.88804e-07	5.91928e-07	5.93349e-07	5.93047e-07	5.91008e-07	5.87233e-07	5.81728e-07	5.74498e-07	5.65549e-07	5.54893e-07	5.4256e-07	5.28579e-07	5.12982e-07	4.95798e-07	4.7707e-07	4.5685e-07	4.35192e-07	4.12151e-07	3.87781e-07	3.62148e-07	3.35327e-07	3.07393e-07	2.78419e-07	2.48481e-07	2.17666e-07	1.86062e-07	1.53762e-07	1.20853e-07	8.74284e-08	5.35859e-08	1.94252e-08	-1.4954e-08	-4.94523e-08	-8.3969e-08	-1.18402e-07	-1.52649e-07	-1.86607e-07	-2.20174e-07	-2.5325e-07	-2.85736e-07	-3.17535e-07	-3.48547e-07	-3.78676e-07	-4.0783e-07	-4.35923e-07
	0.00174	5.62695e-07	5.70712e-07	5.77109e-07	5.8186e-07	5.84947e-07	5.86351e-07	5.86053e-07	5.84038e-07	5.80308e-07	5.74868e-07	5.67723e-07	5.58879e-07	5.4835e-07	5.36161e-07	5.22346e-07	5.06932e-07	4.89951e-07	4.71444e-07	4.51462e-07	4.3006e-07	4.0729e-07	3.83208e-07	3.57877e-07	3.31373e-07	3.03768e-07	2.75135e-07	2.45551e-07	2.15099e-07	1.83868e-07	1.51948e-07	1.19428e-07	8.63973e-08	5.2954e-08	1.91962e-08	-1.47777e-08	-4.88691e-08	-8.29787e-08	-1.17006e-07	-1.50849e-07	-1.84406e-07	-2.17578e-07	-2.50264e-07	-2.82367e-07	-3.1379e-07	-3.44437e-07	-3.74211e-07	-4.03021e-07	-4.30782e-07
	0.00176	5.55987e-07	5.63908e-07	5.70228e-07	5.74923e-07	5.77974e-07	5.79361e-07	5.79066e-07	5.77076e-07	5.7339e-07	5.68014e-07	5.60955e-07	5.52217e-07	5.41812e-07	5.29769e-07	5.16118e-07	5.00888e-07	4.8411e-07	4.65823e-07	4.4608e-07	4.24933e-07	4.02434e-07	3.78639e-07	3.53611e-07	3.27422e-07	3.00146e-07	2.71855e-07	2.42623e-07	2.12534e-07	1.81676e-07	1.50137e-07	1.18004e-07	8.53673e-08	5.23227e-08	1.89673e-08	-1.46015e-08	-4.82865e-08	-8.19895e-08	-1.15611e-07	-1.4905e-07	-1.82208e-07	-2.14984e-07	-2.4728e-07	-2.79e-07	-3.10049e-07	-3.40331e-07	-3.69749e-07	-3.98216e-07	-4.25646e-07
	0.00178	5.49294e-07	5.5712e-07	5.63364e-07	5.68002e-07	5.71016e-07	5.72386e-07	5.72096e-07	5.70129e-07	5.66487e-07	5.61176e-07	5.54202e-07	5.45569e-07	5.3529e-07	5.23392e-07	5.09905e-07	4.94859e-07	4.78282e-07	4.60216e-07	4.4071e-07	4.19817e-07	3.9759e-07	3.74081e-07	3.49354e-07	3.23481e-07	2.96533e-07	2.68583e-07	2.39703e-07	2.09976e-07	1.79489e-07	1.48329e-07	1.16583e-07	8.43397e-08	5.16928e-08	1.8739e-08	-1.44257e-08	-4.77052e-08	-8.10025e-08	-1.14219e-07	-1.47256e-07	-1.80015e-07	-2.12396e-07	-2.44303e-07	-2.75642e-07	-3.06317e-07	-3.36234e-07	-3.65298e-07	-3.93422e-07	-4.20522e-07
	0.0018	5.42624e-07	5.50354e-07	5.56523e-07	5.61105e-07	5.64082e-07	5.65436e-07	5.65149e-07	5.63206e-07	5.59608e-07	5.54362e-07	5.47472e-07	5.38944e-07	5.2879e-07	5.17036e-07	5.03713e-07	4.8885e-07	4.72475e-07	4.54627e-07	4.35358e-07	4.14719e-07	3.92762e-07	3.69539e-07	3.45112e-07	3.19553e-07	2.92932e-07	2.65321e-07	2.36792e-07	2.07426e-07	1.7731e-07	1.46528e-07	1.15168e-07	8.33155e-08	5.10651e-08	1.85114e-08	-1.42506e-08	-4.71259e-08	-8.00189e-08	-1.12832e-07	-1.45468e-07	-1.77829e-07	-2.09817e-07	-2.41337e-07	-2.72295e-07	-3.02597e-07	-3.32151e-07	-3.60862e-07	-3.88645e-07	-4.15416e-07
	0.00182	5.35984e-07	5.4362e-07	5.49713e-07	5.54238e-07	5.57179e-07	5.58517e-07	5.58233e-07	5.56313e-07	5.5276e-07	5.47578e-07	5.40773e-07	5.32349e-07	5.22319e-07	5.10709e-07	4.97549e-07	4.82867e-07	4.66693e-07	4.49064e-07	4.30031e-07	4.09644e-07	3.87956e-07	3.65016e-07	3.40889e-07	3.15642e-07	2.89347e-07	2.62074e-07	2.33894e-07	2.04888e-07	1.7514e-07	1.44735e-07	1.13758e-07	8.2296e-08	5.04402e-08	1.82849e-08	-1.40762e-08	-4.65492e-08	-7.90396e-08	-1.11451e-07	-1.43688e-07	-1.75652e-07	-2.07249e-07	-2.38383e-07	-2.68962e-07	-2.98894e-07	-3.28086e-07	-3.56446e-07	-3.83889e-07	-4.10332e-07
	0.00184	5.29379e-07	5.36921e-07	5.42939e-07	5.47409e-07	5.50314e-07	5.51635e-07	5.51354e-07	5.49459e-07	5.45949e-07	5.40831e-07	5.34109e-07	5.25789e-07	5.15883e-07	5.04417e-07	4.91419e-07	4.76918e-07	4.60942e-07	4.43531e-07	4.24732e-07	4.04597e-07	3.83175e-07	3.60519e-07	3.36688e-07	3.11753e-07	2.85782e-07	2.58845e-07	2.31012e-07	2.02363e-07	1.72982e-07	1.42952e-07	1.12357e-07	8.1282e-08	4.98187e-08	1.80596e-08	-1.39027e-08	-4.59756e-08	-7.80657e-08	-1.10078e-07	-1.41917e-07	-1.73488e-07	-2.04696e-07	-2.35446e-07	-2.65648e-07	-2.95211e-07	-3.24044e-07	-3.52054e-07	-3.79159e-07	-4.05276e-07
	0.00186	5.22817e-07	5.30265e-07	5.36208e-07	5.40623e-07	5.43491e-07	5.44796e-07	5.44519e-07	5.42647e-07	5.39181e-07	5.34126e-07	5.27488e-07	5.19271e-07	5.09488e-07	4.98163e-07	4.85326e-07	4.71005e-07	4.55228e-07	4.38032e-07	4.19467e-07	3.99581e-07	3.78425e-07	3.56049e-07	3.32514e-07	3.07888e-07	2.82239e-07	2.55636e-07	2.28148e-07	1.99855e-07	1.70837e-07	1.4118e-07	1.10964e-07	8.02743e-08	4.92011e-08	1.78357e-08	-1.37304e-08	-4.54057e-08	-7.7098e-08	-1.08713e-07	-1.40158e-07	-1.71337e-07	-2.02158e-07	-2.32527e-07	-2.62355e-07	-2.91552e-07	-3.20026e-07	-3.4769e-07	-3.74459e-07	-4.00252e-07
	0.00188	5.163e-07	5.23656e-07	5.29525e-07	5.33885e-07	5.36718e-07	5.38006e-07	5.37732e-07	5.35884e-07	5.32461e-07	5.27469e-07	5.20914e-07	5.12799e-07	5.03137e-07	4.91954e-07	4.79278e-07	4.65135e-07	4.49554e-07	4.32573e-07	4.14238e-07	3.94601e-07	3.73709e-07	3.51612e-07	3.2837e-07	3.04051e-07	2.78722e-07	2.5245e-07	2.25305e-07	1.97364e-07	1.68708e-07	1.3942e-07	1.09581e-07	7.92738e-08	4.85879e-08	1.76134e-08	-1.35593e-08	-4.48398e-08	-7.6137e-08	-1.07358e-07	-1.38411e-07	-1.69202e-07	-1.99638e-07	-2.29629e-07	-2.59085e-07	-2.87918e-07	-3.16038e-07	-3.43357e-07	-3.69791e-07	-3.95264e-07
	0.0019	5.09835e-07	5.17099e-07	5.22894e-07	5.27199e-07	5.29997e-07	5.31269e-07	5.30999e-07	5.29173e-07	5.25793e-07	5.20864e-07	5.1439e-07	5.06378e-07	4.96837e-07	4.85794e-07	4.73276e-07	4.5931e-07	4.43925e-07	4.27156e-07	4.09051e-07	3.89659e-07	3.69029e-07	3.47209e-07	3.24258e-07	3.00243e-07	2.75231e-07	2.49289e-07	2.22483e-07	1.94892e-07	1.66595e-07	1.37674e-07	1.08209e-07	7.82811e-08	4.79795e-08	1.73929e-08	-1.33895e-08	-4.42783e-08	-7.51836e-08	-1.06014e-07	-1.36678e-07	-1.67083e-07	-1.97138e-07	-2.26754e-07	-2.55841e-07	-2.84312e-07	-3.1208e-07	-3.39057e-07	-3.65161e-07	-3.90314e-07
	0.00192	5.03425e-07	5.10597e-07	5.1632e-07	5.2057e-07	5.23333e-07	5.24589e-07	5.24322e-07	5.22519e-07	5.19182e-07	5.14315e-07	5.07923e-07	5.00011e-07	4.9059e-07	4.79686e-07	4.67325e-07	4.53535e-07	4.38343e-07	4.21785e-07	4.03908e-07	3.8476e-07	3.64389e-07	3.42843e-07	3.20181e-07	2.96468e-07	2.71771e-07	2.46154e-07	2.19686e-07	1.92442e-07	1.64501e-07	1.35943e-07	1.06848e-07	7.72968e-08	4.73762e-08	1.71742e-08	-1.32211e-08	-4.37215e-08	-7.42383e-08	-1.04681e-07	-1.34959e-07	-1.64982e-07	-1.9466e-07	-2.23903e-07	-2.52624e-07	-2.80737e-07	-3.08156e-07	-3.34794e-07	-3.60569e-07	-3.85406e-07
	0.00194	4.97072e-07	5.04154e-07	5.09805e-07	5.14002e-07	5.16729e-07	5.17969e-07	5.17706e-07	5.15926e-07	5.12631e-07	5.07825e-07	5.01514e-07	4.93701e-07	4.844e-07	4.73633e-07	4.61428e-07	4.47812e-07	4.32812e-07	4.16463e-07	3.98811e-07	3.79905e-07	3.59791e-07	3.38517e-07	3.16141e-07	2.92727e-07	2.68341e-07	2.43048e-07	2.16914e-07	1.90013e-07	1.62425e-07	1.34228e-07	1.055e-07	7.63215e-08	4.67784e-08	1.69575e-08	-1.30543e-08	-4.31698e-08	-7.33015e-08	-1.0336e-07	-1.33256e-07	-1.629e-07	-1.92203e-07	-2.21077e-07	-2.49436e-07	-2.77195e-07	-3.04268e-07	-3.30569e-07	-3.5602e-07	-3.80543e-07
	0.00196	4.90781e-07	4.97773e-07	5.03352e-07	5.07497e-07	5.10189e-07	5.11414e-07	5.11154e-07	5.09397e-07	5.06143e-07	5.01398e-07	4.95166e-07	4.87453e-07	4.78269e-07	4.67638e-07	4.55588e-07	4.42145e-07	4.27334e-07	4.11192e-07	3.93764e-07	3.75097e-07	3.55237e-07	3.34233e-07	3.1214e-07	2.89023e-07	2.64945e-07	2.39972e-07	2.14169e-07	1.87609e-07	1.60369e-07	1.32529e-07	1.04165e-07	7.53555e-08	4.61863e-08	1.67428e-08	-1.28891e-08	-4.26235e-08	-7.23738e-08	-1.02052e-07	-1.3157e-07	-1.60839e-07	-1.89771e-07	-2.18279e-07	-2.46279e-07	-2.73687e-07	-3.00417e-07	-3.26386e-07	-3.51514e-07	-3.75727e-07
	0.00198	4.84554e-07	4.91457e-07	4.96966e-07	5.01057e-07	5.03716e-07	5.04925e-07	5.04668e-07	5.02933e-07	4.99721e-07	4.95036e-07	4.88884e-07	4.81268e-07	4.72201e-07	4.61705e-07	4.49808e-07	4.36535e-07	4.21912e-07	4.05975e-07	3.88768e-07	3.70338e-07	3.5073e-07	3.29992e-07	3.08179e-07	2.85355e-07	2.61584e-07	2.36927e-07	2.11451e-07	1.85228e-07	1.58335e-07	1.30847e-07	1.02843e-07	7.43994e-08	4.56003e-08	1.65304e-08	-1.27255e-08	-4.20827e-08	-7.14555e-08	-1.00757e-07	-1.299e-07	-1.58798e-07	-1.87363e-07	-2.1551e-07	-2.43155e-07	-2.70214e-07	-2.96605e-07	-3.22244e-07	-3.47054e-07	-3.7096e-07
	0.002	4.78393e-07	4.85209e-07	4.90647e-07	4.94687e-07	4.97311e-07	4.98505e-07	4.98252e-07	4.96539e-07	4.93367e-07	4.88742e-07	4.82668e-07	4.75149e-07	4.66197e-07	4.55835e-07	4.44089e-07	4.30984e-07	4.16548e-07	4.00813e-07	3.83825e-07	3.65629e-07	3.46271e-07	3.25796e-07	3.04261e-07	2.81727e-07	2.58258e-07	2.33915e-07	2.08763e-07	1.82873e-07	1.56321e-07	1.29184e-07	1.01535e-07	7.34535e-08	4.50205e-08	1.63202e-08	-1.25637e-08	-4.15476e-08	-7.0547e-08	-9.94761e-08	-1.28249e-07	-1.56779e-07	-1.84981e-07	-2.1277e-07	-2.40063e-07	-2.66779e-07	-2.92834e-07	-3.18147e-07	-3.42641e-07	-3.66243e-07
	0.00202	4.72301e-07	4.79029e-07	4.84398e-07	4.88387e-07	4.90978e-07	4.92156e-07	4.91906e-07	4.90215e-07	4.87084e-07	4.82518e-07	4.76521e-07	4.69098e-07	4.60259e-07	4.50029e-07	4.38433e-07	4.25495e-07	4.11243e-07	3.95708e-07	3.78937e-07	3.60972e-07	3.41861e-07	3.21647e-07	3.00386e-07	2.78139e-07	2.54969e-07	2.30936e-07	2.06104e-07	1.80544e-07	1.54331e-07	1.27538e-07	1.00242e-07	7.2518e-08	4.44472e-08	1.61124e-08	-1.24037e-08	-4.10185e-08	-6.96485e-08	-9.82092e-08	-1.26615e-07	-1.54782e-07	-1.82625e-07	-2.1006e-07	-2.37006e-07	-2.63381e-07	-2.89105e-07	-3.14095e-07	-3.38277e-07	-3.61579e-07
	0.00204	4.66278e-07	4.72921e-07	4.78221e-07	4.82159e-07	4.84717e-07	4.8588e-07	4.85633e-07	4.83964e-07	4.80873e-07	4.76365e-07	4.70444e-07	4.63116e-07	4.5439e-07	4.44291e-07	4.32842e-07	4.2007e-07	4.05999e-07	3.90662e-07	3.74104e-07	3.56369e-07	3.37501e-07	3.17545e-07	2.96555e-07	2.74592e-07	2.51717e-07	2.27991e-07	2.03476e-07	1.78242e-07	1.52363e-07	1.25912e-07	9.89639e-08	7.15932e-08	4.38804e-08	1.59069e-08	-1.22455e-08	-4.04954e-08	-6.87604e-08	-9.69568e-08	-1.25001e-07	-1.52809e-07	-1.80296e-07	-2.07381e-07	-2.33983e-07	-2.60022e-07	-2.85418e-07	-3.1009e-07	-3.33964e-07	-3.56968e-07
	0.00206	4.60326e-07	4.66885e-07	4.72117e-07	4.76004e-07	4.7853e-07	4.79679e-07	4.79435e-07	4.77787e-07	4.74735e-07	4.70284e-07	4.64439e-07	4.57205e-07	4.4859e-07	4.3862e-07	4.27317e-07	4.14708e-07	4.00816e-07	3.85676e-07	3.69329e-07	3.51821e-07	3.33193e-07	3.13492e-07	2.9277e-07	2.71088e-07	2.48504e-07	2.25081e-07	2.00879e-07	1.75967e-07	1.50418e-07	1.24305e-07	9.77007e-08	7.06794e-08	4.33203e-08	1.57039e-08	-1.20892e-08	-3.99785e-08	-6.78827e-08	-9.57193e-08	-1.23405e-07	-1.50858e-07	-1.77995e-07	-2.04734e-07	-2.30997e-07	-2.56704e-07	-2.81775e-07	-3.06132e-07	-3.29701e-07	-3.52412e-07
	0.00208	4.54447e-07	4.60922e-07	4.66088e-07	4.69925e-07	4.72419e-07	4.73553e-07	4.73312e-07	4.71685e-07	4.68672e-07	4.64278e-07	4.58508e-07	4.51366e-07	4.42861e-07	4.33018e-07	4.2186e-07	4.09411e-07	3.95697e-07	3.8075e-07	3.64613e-07	3.47327e-07	3.28938e-07	3.09488e-07	2.89031e-07	2.67625e-07	2.45331e-07	2.22206e-07	1.98313e-07	1.73719e-07	1.48497e-07	1.22717e-07	9.6453e-08	6.97768e-08	4.2767e-08	1.55033e-08	-1.19349e-08	-3.94679e-08	-6.70158e-08	-9.44968e-08	-1.21829e-07	-1.48931e-07	-1.75722e-07	-2.0212e-07	-2.28047e-07	-2.53425e-07	-2.78176e-07	-3.02222e-07	-3.2549e-07	-3.47911e-07
	0.0021	4.48642e-07	4.55034e-07	4.60134e-07	4.63922e-07	4.66383e-07	4.67503e-07	4.67265e-07	4.65659e-07	4.62685e-07	4.58347e-07	4.52651e-07	4.45599e-07	4.37204e-07	4.27486e-07	4.16471e-07	4.04181e-07	3.90643e-07	3.75886e-07	3.59955e-07	3.4289e-07	3.24736e-07	3.05535e-07	2.85339e-07	2.64207e-07	2.42197e-07	2.19368e-07	1.9578e-07	1.715e-07	1.466e-07	1.2115e-07	9.52208e-08	6.88854e-08	4.22207e-08	1.53053e-08	-1.17824e-08	-3.89637e-08	-6.61597e-08	-9.32896e-08	-1.20273e-07	-1.47029e-07	-1.73477e-07	-1.99537e-07	-2.25133e-07	-2.50188e-07	-2.74623e-07	-2.98362e-07	-3.21332e-07	-3.43466e-07
	0.00212	4.42911e-07	4.49221e-07	4.54256e-07	4.57996e-07	4.60426e-07	4.61531e-07	4.61296e-07	4.5971e-07	4.56774e-07	4.52492e-07	4.46868e-07	4.39907e-07	4.31619e-07	4.22025e-07	4.1115e-07	3.99018e-07	3.85652e-07	3.71084e-07	3.55356e-07	3.3851e-07	3.20588e-07	3.01632e-07	2.81694e-07	2.60831e-07	2.39103e-07	2.16565e-07	1.93279e-07	1.69309e-07	1.44727e-07	1.19602e-07	9.40044e-08	6.80054e-08	4.16813e-08	1.51098e-08	-1.16319e-08	-3.8466e-08	-6.53145e-08	-9.20979e-08	-1.18737e-07	-1.45151e-07	-1.71261e-07	-1.96988e-07	-2.22257e-07	-2.46992e-07	-2.71114e-07	-2.9455e-07	-3.17227e-07	-3.39079e-07
	0.00214	4.37254e-07	4.43484e-07	4.48454e-07	4.52146e-07	4.54545e-07	4.55636e-07	4.55405e-07	4.53839e-07	4.5094e-07	4.46713e-07	4.41161e-07	4.34289e-07	4.26106e-07	4.16635e-07	4.059e-07	3.93922e-07	3.80727e-07	3.66345e-07	3.50818e-07	3.34187e-07	3.16493e-07	2.9778e-07	2.78096e-07	2.575e-07	2.36049e-07	2.138e-07	1.9081e-07	1.67147e-07	1.42879e-07	1.18075e-07	9.28038e-08	6.71369e-08	4.1149e-08	1.49168e-08	-1.14833e-08	-3.79747e-08	-6.44804e-08	-9.09217e-08	-1.1722e-07	-1.43297e-07	-1.69074e-07	-1.94473e-07	-2.19419e-07	-2.43837e-07	-2.67652e-07	-2.90788e-07	-3.13176e-07	-3.34748e-07
	0.00216	4.31673e-07	4.37823e-07	4.4273e-07	4.46375e-07	4.48743e-07	4.49821e-07	4.49592e-07	4.48046e-07	4.45185e-07	4.41011e-07	4.3553e-07	4.28746e-07	4.20667e-07	4.11317e-07	4.00718e-07	3.88894e-07	3.75867e-07	3.61669e-07	3.4634e-07	3.29921e-07	3.12453e-07	2.93979e-07	2.74546e-07	2.54213e-07	2.33036e-07	2.11071e-07	1.88375e-07	1.65013e-07	1.41055e-07	1.16567e-07	9.16192e-08	6.62799e-08	4.06238e-08	1.47264e-08	-1.13367e-08	-3.749e-08	-6.36573e-08	-8.97611e-08	-1.15724e-07	-1.41468e-07	-1.66915e-07	-1.9199e-07	-2.16618e-07	-2.40725e-07	-2.64236e-07	-2.87077e-07	-3.09178e-07	-3.30475e-07
	0.00218	4.26167e-07	4.32239e-07	4.37083e-07	4.40682e-07	4.4302e-07	4.44083e-07	4.43858e-07	4.42332e-07	4.39506e-07	4.35386e-07	4.29975e-07	4.23277e-07	4.15302e-07	4.06071e-07	3.95607e-07	3.83934e-07	3.71073e-07	3.57056e-07	3.41923e-07	3.25713e-07	3.08468e-07	2.90229e-07	2.71045e-07	2.50971e-07	2.30064e-07	2.08378e-07	1.85972e-07	1.62909e-07	1.39256e-07	1.15081e-07	9.04507e-08	6.54345e-08	4.01056e-08	1.45386e-08	-1.11921e-08	-3.70118e-08	-6.28454e-08	-8.86163e-08	-1.14248e-07	-1.39663e-07	-1.64786e-07	-1.89542e-07	-2.13855e-07	-2.37654e-07	-2.60865e-07	-2.83415e-07	-3.05235e-07	-3.2626e-07
	0.0022	4.20737e-07	4.26731e-07	4.31514e-07	4.35067e-07	4.37375e-07	4.38425e-07	4.38202e-07	4.36695e-07	4.33906e-07	4.29838e-07	4.24496e-07	4.17884e-07	4.1001e-07	4.00897e-07	3.90567e-07	3.79042e-07	3.66345e-07	3.52507e-07	3.37566e-07	3.21563e-07	3.04538e-07	2.86531e-07	2.67591e-07	2.47773e-07	2.27132e-07	2.05723e-07	1.83603e-07	1.60833e-07	1.37481e-07	1.13614e-07	8.92982e-08	6.46008e-08	3.95946e-08	1.43533e-08	-1.10495e-08	-3.65402e-08	-6.20446e-08	-8.74871e-08	-1.12792e-07	-1.37884e-07	-1.62687e-07	-1.87126e-07	-2.1113e-07	-2.34626e-07	-2.57541e-07	-2.79804e-07	-3.01346e-07	-3.22103e-07
	0.00222	4.15382e-07	4.213e-07	4.26022e-07	4.2953e-07	4.31809e-07	4.32845e-07	4.32625e-07	4.31138e-07	4.28384e-07	4.24368e-07	4.19094e-07	4.12565e-07	4.04792e-07	3.95795e-07	3.85596e-07	3.74218e-07	3.61683e-07	3.4802e-07	3.3327e-07	3.1747e-07	3.00662e-07	2.82884e-07	2.64186e-07	2.4462e-07	2.24242e-07	2.03105e-07	1.81266e-07	1.58786e-07	1.35732e-07	1.12168e-07	8.81617e-08	6.37786e-08	3.90907e-08	1.41706e-08	-1.09089e-08	-3.60752e-08	-6.1255e-08	-8.63737e-08	-1.11357e-07	-1.36129e-07	-1.60616e-07	-1.84745e-07	-2.08443e-07	-2.3164e-07	-2.54264e-07	-2.76243e-07	-2.97511e-07	-3.18004e-07
	0.00224	4.10103e-07	4.15946e-07	4.20608e-07	4.24071e-07	4.26321e-07	4.27344e-07	4.27127e-07	4.25658e-07	4.2294e-07	4.18975e-07	4.13767e-07	4.07322e-07	3.99648e-07	3.90765e-07	3.80695e-07	3.69462e-07	3.57086e-07	3.43597e-07	3.29034e-07	3.13436e-07	2.96841e-07	2.79289e-07	2.60828e-07	2.41511e-07	2.21392e-07	2.00524e-07	1.78962e-07	1.56768e-07	1.34007e-07	1.10743e-07	8.70412e-08	6.29681e-08	3.85939e-08	1.39905e-08	-1.07703e-08	-3.56167e-08	-6.04765e-08	-8.5276e-08	-1.09941e-07	-1.34399e-07	-1.58575e-07	-1.82397e-07	-2.05794e-07	-2.28696e-07	-2.51032e-07	-2.72732e-07	-2.93729e-07	-3.13962e-07
	0.00226	4.04899e-07	4.10668e-07	4.15271e-07	4.1869e-07	4.20911e-07	4.21921e-07	4.21707e-07	4.20257e-07	4.17573e-07	4.13658e-07	4.08517e-07	4.02153e-07	3.94576e-07	3.85806e-07	3.75865e-07	3.64774e-07	3.52555e-07	3.39237e-07	3.24859e-07	3.09458e-07	2.93074e-07	2.75745e-07	2.57518e-07	2.38446e-07	2.18582e-07	1.97979e-07	1.76691e-07	1.54779e-07	1.32306e-07	1.09338e-07	8.59367e-08	6.2169e-08	3.81042e-08	1.3813e-08	-1.06336e-08	-3.51648e-08	-5.97091e-08	-8.41939e-08	-1.08546e-07	-1.32694e-07	-1.56563e-07	-1.80083e-07	-2.03183e-07	-2.25794e-07	-2.47847e-07	-2.69271e-07	-2.90002e-07	-3.09978e-07
	0.00228	3.9977e-07	4.05466e-07	4.1001e-07	4.13386e-07	4.15579e-07	4.16577e-07	4.16365e-07	4.14934e-07	4.12283e-07	4.08418e-07	4.03342e-07	3.97059e-07	3.89578e-07	3.80919e-07	3.71104e-07	3.60153e-07	3.48089e-07	3.3494e-07	3.20744e-07	3.05539e-07	2.89362e-07	2.72252e-07	2.54256e-07	2.35426e-07	2.15814e-07	1.95472e-07	1.74453e-07	1.52818e-07	1.3063e-07	1.07953e-07	8.48482e-08	6.13815e-08	3.76215e-08	1.3638e-08	-1.04989e-08	-3.47193e-08	-5.89528e-08	-8.31274e-08	-1.07171e-07	-1.31013e-07	-1.5458e-07	-1.77801e-07	-2.00609e-07	-2.22934e-07	-2.44707e-07	-2.6586e-07	-2.86329e-07	-3.06052e-07
	0.0023	3.94716e-07	4.00339e-07	4.04827e-07	4.0816e-07	4.10325e-07	4.1131e-07	4.11101e-07	4.09688e-07	4.07071e-07	4.03255e-07	3.98243e-07	3.92039e-07	3.84653e-07	3.76103e-07	3.66412e-07	3.556e-07	3.43688e-07	3.30706e-07	3.16689e-07	3.01676e-07	2.85703e-07	2.6881e-07	2.51042e-07	2.32449e-07	2.13085e-07	1.93e-07	1.72247e-07	1.50886e-07	1.28979e-07	1.06588e-07	8.37754e-08	6.06055e-08	3.71459e-08	1.34656e-08	-1.03662e-08	-3.42804e-08	-5.82074e-08	-8.20764e-08	-1.05816e-07	-1.29356e-07	-1.52625e-07	-1.75553e-07	-1.98073e-07	-2.20116e-07	-2.41613e-07	-2.62499e-07	-2.82709e-07	-3.02182e-07
	0.00232	3.89736e-07	3.95288e-07	3.99719e-07	4.0301e-07	4.05148e-07	4.0612e-07	4.05914e-07	4.04519e-07	4.01935e-07	3.98167e-07	3.93218e-07	3.87093e-07	3.798e-07	3.71358e-07	3.61789e-07	3.51113e-07	3.39352e-07	3.26533e-07	3.12693e-07	2.97869e-07	2.82099e-07	2.65419e-07	2.47874e-07	2.29517e-07	2.10397e-07	1.90565e-07	1.70074e-07	1.48982e-07	1.27351e-07	1.05243e-07	8.27184e-08	5.98408e-08	3.66772e-08	1.32957e-08	-1.02354e-08	-3.38479e-08	-5.7473e-08	-8.10408e-08	-1.04481e-07	-1.27724e-07	-1.507e-07	-1.73338e-07	-1.95574e-07	-2.17338e-07	-2.38565e-07	-2.59187e-07	-2.79142e-07	-2.9837e-07
	0.00234	3.84829e-07	3.90312e-07	3.94686e-07	3.97936e-07	4.00047e-07	4.01008e-07	4.00804e-07	3.99426e-07	3.96875e-07	3.93154e-07	3.88268e-07	3.8222e-07	3.75018e-07	3.66683e-07	3.57234e-07	3.46692e-07	3.35079e-07	3.22422e-07	3.08756e-07	2.94119e-07	2.78547e-07	2.62077e-07	2.44754e-07	2.26627e-07	2.07748e-07	1.88166e-07	1.67933e-07	1.47107e-07	1.25748e-07	1.03918e-07	8.1677e-08	5.90874e-08	3.62154e-08	1.31283e-08	-1.01065e-08	-3.34217e-08	-5.67494e-08	-8.00206e-08	-1.03166e-07	-1.26116e-07	-1.48802e-07	-1.71156e-07	-1.93112e-07	-2.14602e-07	-2.35562e-07	-2.55924e-07	-2.75627e-07	-2.94613e-07
	0.00236	3.79996e-07	3.85409e-07	3.89729e-07	3.92938e-07	3.95023e-07	3.95971e-07	3.9577e-07	3.94409e-07	3.9189e-07	3.88216e-07	3.83391e-07	3.77419e-07	3.70308e-07	3.62077e-07	3.52747e-07	3.42338e-07	3.30871e-07	3.18372e-07	3.04878e-07	2.90425e-07	2.75048e-07	2.58785e-07	2.41679e-07	2.23781e-07	2.05138e-07	1.85802e-07	1.65824e-07	1.45259e-07	1.24169e-07	1.02613e-07	8.06511e-08	5.83453e-08	3.57605e-08	1.29634e-08	-9.97957e-09	-3.30019e-08	-5.60366e-08	-7.90155e-08	-1.0187e-07	-1.24532e-07	-1.46933e-07	-1.69006e-07	-1.90686e-07	-2.11907e-07	-2.32603e-07	-2.52709e-07	-2.72165e-07	-2.90913e-07
	0.00238	3.75234e-07	3.8058e-07	3.84846e-07	3.88014e-07	3.90073e-07	3.91009e-07	3.90811e-07	3.89467e-07	3.86979e-07	3.83352e-07	3.78587e-07	3.7269e-07	3.65668e-07	3.5754e-07	3.48327e-07	3.38048e-07	3.26725e-07	3.14383e-07	3.01058e-07	2.86786e-07	2.71602e-07	2.55543e-07	2.38651e-07	2.20977e-07	2.02568e-07	1.83474e-07	1.63746e-07	1.43439e-07	1.22613e-07	1.01327e-07	7.96406e-08	5.76142e-08	3.53125e-08	1.2801e-08	-9.85453e-09	-3.25884e-08	-5.53345e-08	-7.80254e-08	-1.00594e-07	-1.22972e-07	-1.45092e-07	-1.66889e-07	-1.88297e-07	-2.09251e-07	-2.29688e-07	-2.49543e-07	-2.68755e-07	-2.87268e-07
	0.0024	3.70545e-07	3.75824e-07	3.80036e-07	3.83165e-07	3.85198e-07	3.86123e-07	3.85926e-07	3.846e-07	3.82143e-07	3.78561e-07	3.73856e-07	3.68032e-07	3.61098e-07	3.53072e-07	3.43974e-07	3.33824e-07	3.22642e-07	3.10454e-07	2.97296e-07	2.83202e-07	2.68208e-07	2.52349e-07	2.35669e-07	2.18215e-07	2.00036e-07	1.81181e-07	1.617e-07	1.41646e-07	1.2108e-07	1.00061e-07	7.86453e-08	5.68942e-08	3.48711e-08	1.2641e-08	-9.73137e-09	-3.21811e-08	-5.4643e-08	-7.70503e-08	-9.93365e-08	-1.21435e-07	-1.43279e-07	-1.64803e-07	-1.85943e-07	-2.06636e-07	-2.26818e-07	-2.46424e-07	-2.65396e-07	-2.83678e-07
	0.00242	3.65926e-07	3.71139e-07	3.75299e-07	3.78389e-07	3.80397e-07	3.8131e-07	3.81116e-07	3.79806e-07	3.7738e-07	3.73842e-07	3.69196e-07	3.63445e-07	3.56597e-07	3.48671e-07	3.39686e-07	3.29663e-07	3.1862e-07	3.06584e-07	2.9359e-07	2.79672e-07	2.64865e-07	2.49204e-07	2.32731e-07	2.15495e-07	1.97543e-07	1.78923e-07	1.59684e-07	1.39881e-07	1.19571e-07	9.88134e-08	7.7665e-08	5.6185e-08	3.44365e-08	1.24835e-08	-9.61008e-09	-3.178e-08	-5.39619e-08	-7.60899e-08	-9.80983e-08	-1.19921e-07	-1.41493e-07	-1.62749e-07	-1.83626e-07	-2.04061e-07	-2.23991e-07	-2.43353e-07	-2.62088e-07	-2.80142e-07
	0.00244	3.61378e-07	3.66526e-07	3.70634e-07	3.73686e-07	3.75668e-07	3.7657e-07	3.76379e-07	3.75085e-07	3.72689e-07	3.69195e-07	3.64607e-07	3.58927e-07	3.52165e-07	3.44337e-07	3.35464e-07	3.25565e-07	3.1466e-07	3.02774e-07	2.89941e-07	2.76196e-07	2.61572e-07	2.46106e-07	2.29838e-07	2.12816e-07	1.95088e-07	1.76699e-07	1.57699e-07	1.38142e-07	1.18085e-07	9.75852e-08	7.66996e-08	5.54867e-08	3.40085e-08	1.23283e-08	-9.49063e-09	-3.1385e-08	-5.32911e-08	-7.51441e-08	-9.6879e-08	-1.18431e-07	-1.39734e-07	-1.60726e-07	-1.81343e-07	-2.01524e-07	-2.21206e-07	-2.40328e-07	-2.58831e-07	-2.7666e-07
	0.00246	3.56899e-07	3.61983e-07	3.66041e-07	3.69054e-07	3.71012e-07	3.71903e-07	3.71714e-07	3.70436e-07	3.6807e-07	3.64619e-07	3.60088e-07	3.54478e-07	3.478e-07	3.40069e-07	3.31306e-07	3.2153e-07	3.1076e-07	2.99021e-07	2.86347e-07	2.72772e-07	2.5833e-07	2.43056e-07	2.2699e-07	2.10179e-07	1.9267e-07	1.74509e-07	1.55745e-07	1.3643e-07	1.16621e-07	9.63757e-08	7.5749e-08	5.47989e-08	3.3587e-08	1.21755e-08	-9.373e-09	-3.0996e-08	-5.26306e-08	-7.42128e-08	-9.56782e-08	-1.16963e-07	-1.38002e-07	-1.58734e-07	-1.79096e-07	-1.99027e-07	-2.18465e-07	-2.37349e-07	-2.55623e-07	-2.73231e-07
	0.00248	3.52488e-07	3.5751e-07	3.61517e-07	3.64494e-07	3.66428e-07	3.67307e-07	3.6712e-07	3.65858e-07	3.63521e-07	3.60114e-07	3.55638e-07	3.50098e-07	3.43502e-07	3.35867e-07	3.27212e-07	3.17557e-07	3.06919e-07	2.95326e-07	2.82809e-07	2.69402e-07	2.55138e-07	2.40052e-07	2.24185e-07	2.07581e-07	1.90289e-07	1.72353e-07	1.5382e-07	1.34744e-07	1.1518e-07	9.51847e-08	7.48129e-08	5.41218e-08	3.31719e-08	1.2025e-08	-9.25717e-09	-3.0613e-08	-5.19802e-08	-7.32957e-08	-9.44959e-08	-1.15517e-07	-1.36297e-07	-1.56772e-07	-1.76883e-07	-1.96567e-07	-2.15765e-07	-2.34416e-07	-2.52464e-07	-2.69854e-07
	0.0025	3.48146e-07	3.53106e-07	3.57063e-07	3.60003e-07	3.61913e-07	3.62782e-07	3.62598e-07	3.61351e-07	3.59043e-07	3.55677e-07	3.51256e-07	3.45785e-07	3.3927e-07	3.31729e-07	3.23181e-07	3.13644e-07	3.03138e-07	2.91687e-07	2.79325e-07	2.66083e-07	2.51995e-07	2.37095e-07	2.21423e-07	2.05024e-07	1.87944e-07	1.70229e-07	1.51925e-07	1.33084e-07	1.13761e-07	9.4012e-08	7.38912e-08	5.3455e-08	3.27632e-08	1.18769e-08	-9.14312e-09	-3.02358e-08	-5.13398e-08	-7.23927e-08	-9.33317e-08	-1.14094e-07	-1.34618e-07	-1.54841e-07	-1.74703e-07	-1.94145e-07	-2.13107e-07	-2.31528e-07	-2.49353e-07	-2.6653e-07
	0.00252	3.4387e-07	3.48769e-07	3.52678e-07	3.55582e-07	3.57468e-07	3.58326e-07	3.58144e-07	3.56913e-07	3.54633e-07	3.51309e-07	3.46942e-07	3.41538e-07	3.35103e-07	3.27655e-07	3.19212e-07	3.09792e-07	2.99415e-07	2.88105e-07	2.75894e-07	2.62815e-07	2.489e-07	2.34183e-07	2.18703e-07	2.02506e-07	1.85636e-07	1.68139e-07	1.50059e-07	1.31449e-07	1.12364e-07	9.28574e-08	7.29837e-08	5.27985e-08	3.23608e-08	1.1731e-08	-9.03083e-09	-2.98645e-08	-5.07093e-08	-7.15036e-08	-9.21854e-08	-1.12693e-07	-1.32965e-07	-1.52939e-07	-1.72558e-07	-1.91761e-07	-2.1049e-07	-2.28685e-07	-2.46291e-07	-2.63256e-07
	0.00254	3.3966e-07	3.44499e-07	3.48361e-07	3.51229e-07	3.53092e-07	3.5394e-07	3.5376e-07	3.52544e-07	3.50292e-07	3.47008e-07	3.42695e-07	3.37357e-07	3.31001e-07	3.23644e-07	3.15304e-07	3.06e-07	2.9575e-07	2.84578e-07	2.72516e-07	2.59597e-07	2.45853e-07	2.31316e-07	2.16026e-07	2.00027e-07	1.83364e-07	1.6608e-07	1.48222e-07	1.2984e-07	1.10989e-07	9.17206e-08	7.20903e-08	5.21521e-08	3.19647e-08	1.15874e-08	-8.92027e-09	-2.94989e-08	-5.00885e-08	-7.06282e-08	-9.10569e-08	-1.11313e-07	-1.31337e-07	-1.51067e-07	-1.70445e-07	-1.89413e-07	-2.07913e-07	-2.25885e-07	-2.43276e-07	-2.60033e-07
	0.00256	3.35516e-07	3.40296e-07	3.4411e-07	3.46943e-07	3.48784e-07	3.49621e-07	3.49443e-07	3.48242e-07	3.46018e-07	3.42774e-07	3.38514e-07	3.3324e-07	3.26962e-07	3.19694e-07	3.11457e-07	3.02266e-07	2.92141e-07	2.81106e-07	2.69191e-07	2.5643e-07	2.42853e-07	2.28493e-07	2.1339e-07	1.97586e-07	1.81126e-07	1.64054e-07	1.46413e-07	1.28256e-07	1.09634e-07	9.06014e-08	7.12106e-08	5.15157e-08	3.15746e-08	1.1446e-08	-8.81143e-09	-2.91389e-08	-4.94773e-08	-6.97664e-08	-8.99458e-08	-1.09955e-07	-1.29734e-07	-1.49224e-07	-1.68365e-07	-1.87102e-07	-2.05376e-07	-2.23129e-07	-2.40307e-07	-2.5686e-07
	0.00258	3.31435e-07	3.36157e-07	3.39925e-07	3.42724e-07	3.44542e-07	3.45369e-07	3.45193e-07	3.44007e-07	3.41809e-07	3.38605e-07	3.34397e-07	3.29188e-07	3.22985e-07	3.15807e-07	3.07669e-07	2.9859e-07	2.88588e-07	2.77687e-07	2.65917e-07	2.53311e-07	2.39899e-07	2.25715e-07	2.10795e-07	1.95183e-07	1.78923e-07	1.62058e-07	1.44633e-07	1.26696e-07	1.08301e-07	8.94996e-08	7.03446e-08	5.08892e-08	3.11906e-08	1.13068e-08	-8.70427e-09	-2.87846e-08	-4.88756e-08	-6.89179e-08	-8.88519e-08	-1.08618e-07	-1.28156e-07	-1.47409e-07	-1.66318e-07	-1.84827e-07	-2.02878e-07	-2.20415e-07	-2.37385e-07	-2.53737e-07
	0.0026	3.27418e-07	3.32083e-07	3.35805e-07	3.3857e-07	3.40366e-07	3.41183e-07	3.4101e-07	3.39837e-07	3.37667e-07	3.34501e-07	3.30344e-07	3.25198e-07	3.19071e-07	3.11979e-07	3.0394e-07	2.94971e-07	2.8509e-07	2.74321e-07	2.62694e-07	2.50241e-07	2.36992e-07	2.22979e-07	2.0824e-07	1.92818e-07	1.76755e-07	1.60094e-07	1.4288e-07	1.25161e-07	1.06988e-07	8.84149e-08	6.9492e-08	5.02725e-08	3.08126e-08	1.11698e-08	-8.59877e-09	-2.84357e-08	-4.82832e-08	-6.80826e-08	-8.7775e-08	-1.07301e-07	-1.26603e-07	-1.45622e-07	-1.64302e-07	-1.82587e-07	-2.00419e-07	-2.17744e-07	-2.34508e-07	-2.50661e-07
	0.00262	3.23464e-07	3.28072e-07	3.31749e-07	3.3448e-07	3.36255e-07	3.37062e-07	3.36891e-07	3.35733e-07	3.33588e-07	3.30461e-07	3.26354e-07	3.2127e-07	3.15217e-07	3.08211e-07	3.00269e-07	2.91408e-07	2.81647e-07	2.71008e-07	2.59522e-07	2.47218e-07	2.34129e-07	2.20286e-07	2.05725e-07	1.90489e-07	1.7462e-07	1.58161e-07	1.41154e-07	1.23649e-07	1.05696e-07	8.7347e-08	6.86527e-08	4.96652e-08	3.04404e-08	1.10349e-08	-8.49491e-09	-2.80922e-08	-4.77001e-08	-6.72603e-08	-8.67149e-08	-1.06005e-07	-1.25074e-07	-1.43863e-07	-1.62318e-07	-1.80381e-07	-1.97998e-07	-2.15114e-07	-2.31675e-07	-2.47634e-07
	0.00264	3.1957e-07	3.24123e-07	3.27756e-07	3.30455e-07	3.32208e-07	3.33005e-07	3.32836e-07	3.31692e-07	3.29573e-07	3.26484e-07	3.22426e-07	3.17403e-07	3.11423e-07	3.04501e-07	2.96655e-07	2.87901e-07	2.78257e-07	2.67746e-07	2.56398e-07	2.44243e-07	2.31311e-07	2.17634e-07	2.03249e-07	1.88196e-07	1.72518e-07	1.56257e-07	1.39455e-07	1.22161e-07	1.04424e-07	8.62957e-08	6.78264e-08	4.90675e-08	3.00741e-08	1.0902e-08	-8.39267e-09	-2.77541e-08	-4.71259e-08	-6.64508e-08	-8.56712e-08	-1.0473e-07	-1.23569e-07	-1.42132e-07	-1.60364e-07	-1.7821e-07	-1.95615e-07	-2.12525e-07	-2.28887e-07	-2.44653e-07
	0.00266	3.15738e-07	3.20236e-07	3.23825e-07	3.26492e-07	3.28224e-07	3.29012e-07	3.28844e-07	3.27714e-07	3.25621e-07	3.22568e-07	3.18559e-07	3.13597e-07	3.07688e-07	3.00849e-07	2.93097e-07	2.84448e-07	2.7492e-07	2.64535e-07	2.53323e-07	2.41314e-07	2.28537e-07	2.15024e-07	2.00811e-07	1.85939e-07	1.70449e-07	1.54383e-07	1.37783e-07	1.20696e-07	1.03172e-07	8.52607e-08	6.70129e-08	4.8479e-08	2.97134e-08	1.07713e-08	-8.29202e-09	-2.74213e-08	-4.65608e-08	-6.56539e-08	-8.46437e-08	-1.03474e-07	-1.22087e-07	-1.40427e-07	-1.58441e-07	-1.76073e-07	-1.93269e-07	-2.09976e-07	-2.26142e-07	-2.41719e-07
	0.00268	3.11965e-07	3.16409e-07	3.19956e-07	3.2259e-07	3.24302e-07	3.2508e-07	3.24915e-07	3.23798e-07	3.2173e-07	3.18714e-07	3.14752e-07	3.09849e-07	3.04011e-07	2.97254e-07	2.89595e-07	2.81049e-07	2.71635e-07	2.61374e-07	2.50296e-07	2.3843e-07	2.25806e-07	2.12455e-07	1.98411e-07	1.83717e-07	1.68412e-07	1.52538e-07	1.36136e-07	1.19253e-07	1.01939e-07	8.42419e-08	6.62121e-08	4.78997e-08	2.93583e-08	1.06426e-08	-8.19293e-09	-2.70936e-08	-4.60044e-08	-6.48693e-08	-8.36323e-08	-1.02237e-07	-1.20628e-07	-1.38749e-07	-1.56547e-07	-1.73969e-07	-1.9096e-07	-2.07467e-07	-2.2344e-07	-2.38831e-07
	0.0027	3.08251e-07	3.12642e-07	3.16146e-07	3.18749e-07	3.20441e-07	3.2121e-07	3.21047e-07	3.19943e-07	3.17899e-07	3.14919e-07	3.11005e-07	3.0616e-07	3.00392e-07	2.93715e-07	2.86147e-07	2.77703e-07	2.68401e-07	2.58262e-07	2.47316e-07	2.35591e-07	2.23118e-07	2.09925e-07	1.96049e-07	1.8153e-07	1.66407e-07	1.50722e-07	1.34515e-07	1.17833e-07	1.00725e-07	8.32389e-08	6.54238e-08	4.73294e-08	2.90088e-08	1.05159e-08	-8.09539e-09	-2.6771e-08	-4.54567e-08	-6.4097e-08	-8.26365e-08	-1.0102e-07	-1.19192e-07	-1.37097e-07	-1.54684e-07	-1.71898e-07	-1.88686e-07	-2.04997e-07	-2.20779e-07	-2.35987e-07
	0.00272	3.04594e-07	3.08934e-07	3.12396e-07	3.14968e-07	3.1664e-07	3.174e-07	3.17238e-07	3.16148e-07	3.14128e-07	3.11183e-07	3.07316e-07	3.02529e-07	2.96829e-07	2.90231e-07	2.82752e-07	2.74409e-07	2.65217e-07	2.55199e-07	2.44382e-07	2.32797e-07	2.20471e-07	2.07435e-07	1.93724e-07	1.79376e-07	1.64433e-07	1.48934e-07	1.3292e-07	1.16436e-07	9.95303e-08	8.22516e-08	6.46478e-08	4.6768e-08	2.86647e-08	1.03911e-08	-7.99936e-09	-2.64535e-08	-4.49175e-08	-6.33367e-08	-8.16563e-08	-9.98216e-08	-1.17778e-07	-1.35471e-07	-1.52849e-07	-1.69859e-07	-1.86448e-07	-2.02565e-07	-2.1816e-07	-2.33188e-07
	0.00274	3.00995e-07	3.05283e-07	3.08705e-07	3.11246e-07	3.12898e-07	3.13649e-07	3.13489e-07	3.12412e-07	3.10416e-07	3.07506e-07	3.03684e-07	2.98954e-07	2.93321e-07	2.86801e-07	2.79411e-07	2.71166e-07	2.62083e-07	2.52183e-07	2.41494e-07	2.30046e-07	2.17866e-07	2.04984e-07	1.91434e-07	1.77257e-07	1.6249e-07	1.47174e-07	1.31349e-07	1.1506e-07	9.83541e-08	8.12796e-08	6.38838e-08	4.62153e-08	2.8326e-08	1.02683e-08	-7.90483e-09	-2.61409e-08	-4.43867e-08	-6.25882e-08	-8.06914e-08	-9.8642e-08	-1.16386e-07	-1.3387e-07	-1.51042e-07	-1.67851e-07	-1.84245e-07	-2.00171e-07	-2.15582e-07	-2.30432e-07
	0.00276	2.97451e-07	3.01689e-07	3.0507e-07	3.07582e-07	3.09214e-07	3.09956e-07	3.09799e-07	3.08734e-07	3.06762e-07	3.03886e-07	3.00109e-07	2.95434e-07	2.89868e-07	2.83425e-07	2.76122e-07	2.67974e-07	2.58997e-07	2.49214e-07	2.38651e-07	2.27338e-07	2.15301e-07	2.02571e-07	1.89181e-07	1.7517e-07	1.60577e-07	1.45442e-07	1.29803e-07	1.13705e-07	9.71962e-08	8.03227e-08	6.31317e-08	4.56713e-08	2.79925e-08	1.01475e-08	-7.81177e-09	-2.58331e-08	-4.38641e-08	-6.18514e-08	-7.97414e-08	-9.74807e-08	-1.15016e-07	-1.32294e-07	-1.49264e-07	-1.65875e-07	-1.82076e-07	-1.97815e-07	-2.13044e-07	-2.27719e-07
	0.00278	2.93963e-07	2.98151e-07	3.01493e-07	3.03975e-07	3.05588e-07	3.06321e-07	3.06165e-07	3.05113e-07	3.03164e-07	3.00322e-07	2.96589e-07	2.91969e-07	2.86468e-07	2.80101e-07	2.72883e-07	2.64831e-07	2.5596e-07	2.46291e-07	2.35852e-07	2.24671e-07	2.12776e-07	2.00195e-07	1.86962e-07	1.73116e-07	1.58694e-07	1.43736e-07	1.2828e-07	1.12372e-07	9.60563e-08	7.93807e-08	6.23913e-08	4.51356e-08	2.76642e-08	1.00284e-08	-7.72015e-09	-2.55301e-08	-4.33497e-08	-6.1126e-08	-7.88062e-08	-9.63374e-08	-1.13667e-07	-1.30743e-07	-1.47514e-07	-1.6393e-07	-1.7994e-07	-1.95495e-07	-2.10546e-07	-2.25049e-07
	0.0028	2.90529e-07	2.94668e-07	2.9797e-07	3.00424e-07	3.02018e-07	3.02742e-07	3.02589e-07	3.01548e-07	2.99622e-07	2.96813e-07	2.93124e-07	2.88558e-07	2.83122e-07	2.76829e-07	2.69695e-07	2.61737e-07	2.5297e-07	2.43414e-07	2.33097e-07	2.22047e-07	2.1029e-07	1.97856e-07	1.84778e-07	1.71093e-07	1.5684e-07	1.42057e-07	1.26782e-07	1.11059e-07	9.49341e-08	7.84533e-08	6.16624e-08	4.46083e-08	2.7341e-08	9.91128e-09	-7.62996e-09	-2.52319e-08	-4.28432e-08	-6.04119e-08	-7.78855e-08	-9.5212e-08	-1.12339e-07	-1.29215e-07	-1.4579e-07	-1.62015e-07	-1.77838e-07	-1.93211e-07	-2.08086e-07	-2.2242e-07
	0.00282	2.87148e-07	2.91238e-07	2.94503e-07	2.96927e-07	2.98503e-07	2.99219e-07	2.99067e-07	2.98039e-07	2.96135e-07	2.93359e-07	2.89713e-07	2.852e-07	2.79827e-07	2.73607e-07	2.66557e-07	2.58691e-07	2.50026e-07	2.40581e-07	2.30384e-07	2.19463e-07	2.07843e-07	1.95554e-07	1.82627e-07	1.69102e-07	1.55015e-07	1.40404e-07	1.25306e-07	1.09766e-07	9.38293e-08	7.75403e-08	6.09448e-08	4.40892e-08	2.70228e-08	9.79594e-09	-7.54116e-09	-2.49382e-08	-4.23446e-08	-5.97088e-08	-7.69791e-08	-9.41039e-08	-1.11032e-07	-1.27711e-07	-1.44094e-07	-1.60129e-07	-1.75769e-07	-1.90962e-07	-2.05664e-07	-2.19831e-07
	0.00284	2.83819e-07	2.87862e-07	2.91089e-07	2.93485e-07	2.95043e-07	2.95751e-07	2.95601e-07	2.94584e-07	2.92703e-07	2.89959e-07	2.86355e-07	2.81894e-07	2.76583e-07	2.70435e-07	2.63467e-07	2.55692e-07	2.47127e-07	2.37792e-07	2.27714e-07	2.16919e-07	2.05434e-07	1.93287e-07	1.8051e-07	1.67142e-07	1.53218e-07	1.38776e-07	1.23854e-07	1.08494e-07	9.27416e-08	7.66414e-08	6.02384e-08	4.35781e-08	2.67096e-08	9.68239e-09	-7.45375e-09	-2.46492e-08	-4.18538e-08	-5.90167e-08	-7.60868e-08	-9.30131e-08	-1.09745e-07	-1.26231e-07	-1.42423e-07	-1.58273e-07	-1.73731e-07	-1.88749e-07	-2.0328e-07	-2.17283e-07
	0.00286	2.80542e-07	2.84539e-07	2.87728e-07	2.90097e-07	2.91636e-07	2.92336e-07	2.92187e-07	2.91183e-07	2.89323e-07	2.86611e-07	2.83049e-07	2.78639e-07	2.7339e-07	2.67313e-07	2.60425e-07	2.5274e-07	2.44274e-07	2.35047e-07	2.25085e-07	2.14414e-07	2.03062e-07	1.91055e-07	1.78426e-07	1.65212e-07	1.51449e-07	1.37174e-07	1.22424e-07	1.07241e-07	9.16708e-08	7.57565e-08	5.95428e-08	4.30749e-08	2.64012e-08	9.57059e-09	-7.36768e-09	-2.43646e-08	-4.13705e-08	-5.83353e-08	-7.52083e-08	-9.19391e-08	-1.08477e-07	-1.24773e-07	-1.40779e-07	-1.56446e-07	-1.71725e-07	-1.86569e-07	-2.00933e-07	-2.14774e-07
	0.00288	2.77315e-07	2.81266e-07	2.84419e-07	2.8676e-07	2.88282e-07	2.88974e-07	2.88827e-07	2.87834e-07	2.85996e-07	2.83314e-07	2.79793e-07	2.75435e-07	2.70245e-07	2.64239e-07	2.5743e-07	2.49833e-07	2.41465e-07	2.32344e-07	2.22496e-07	2.11948e-07	2.00726e-07	1.88858e-07	1.76374e-07	1.63312e-07	1.49707e-07	1.35596e-07	1.21016e-07	1.06008e-07	9.06165e-08	7.48853e-08	5.88581e-08	4.25796e-08	2.60975e-08	9.46052e-09	-7.28295e-09	-2.40843e-08	-4.08947e-08	-5.76644e-08	-7.43433e-08	-9.08818e-08	-1.0723e-07	-1.23338e-07	-1.3916e-07	-1.54646e-07	-1.6975e-07	-1.84424e-07	-1.98622e-07	-2.12304e-07
	0.0029	2.74139e-07	2.78044e-07	2.81161e-07	2.83476e-07	2.8498e-07	2.85664e-07	2.85519e-07	2.84537e-07	2.8272e-07	2.80069e-07	2.76588e-07	2.7228e-07	2.6715e-07	2.61212e-07	2.54481e-07	2.46972e-07	2.38699e-07	2.29682e-07	2.19947e-07	2.0952e-07	1.98427e-07	1.86694e-07	1.74354e-07	1.61441e-07	1.47992e-07	1.34043e-07	1.1963e-07	1.04794e-07	8.95785e-08	7.40275e-08	5.81838e-08	4.20918e-08	2.57986e-08	9.35216e-09	-7.19953e-09	-2.38085e-08	-4.04263e-08	-5.70038e-08	-7.34917e-08	-8.98407e-08	-1.06001e-07	-1.21926e-07	-1.37566e-07	-1.52875e-07	-1.67806e-07	-1.82311e-07	-1.96347e-07	-2.09872e-07
	0.00292	2.71011e-07	2.74872e-07	2.77953e-07	2.80241e-07	2.81728e-07	2.82405e-07	2.82261e-07	2.81291e-07	2.79494e-07	2.76874e-07	2.73433e-07	2.69173e-07	2.64102e-07	2.58232e-07	2.51578e-07	2.44154e-07	2.35976e-07	2.27062e-07	2.17438e-07	2.0713e-07	1.96163e-07	1.84564e-07	1.72365e-07	1.59599e-07	1.46304e-07	1.32514e-07	1.18265e-07	1.03598e-07	8.85565e-08	7.31829e-08	5.752e-08	4.16116e-08	2.55043e-08	9.24546e-09	-7.11739e-09	-2.35368e-08	-3.99651e-08	-5.63535e-08	-7.26533e-08	-8.88157e-08	-1.04792e-07	-1.20535e-07	-1.35996e-07	-1.51131e-07	-1.65891e-07	-1.80231e-07	-1.94107e-07	-2.07478e-07
	0.00294	2.67932e-07	2.71749e-07	2.74795e-07	2.77057e-07	2.78527e-07	2.79196e-07	2.79054e-07	2.78094e-07	2.76318e-07	2.73728e-07	2.70326e-07	2.66115e-07	2.61101e-07	2.55297e-07	2.48719e-07	2.4138e-07	2.33294e-07	2.24482e-07	2.14967e-07	2.04776e-07	1.93934e-07	1.82467e-07	1.70406e-07	1.57786e-07	1.44641e-07	1.31008e-07	1.16921e-07	1.02421e-07	8.75503e-08	7.23513e-08	5.68664e-08	4.11388e-08	2.52145e-08	9.1404e-09	-7.03651e-09	-2.32694e-08	-3.95109e-08	-5.57131e-08	-7.18277e-08	-8.78065e-08	-1.03601e-07	-1.19165e-07	-1.34451e-07	-1.49413e-07	-1.64006e-07	-1.78183e-07	-1.91901e-07	-2.0512e-07
	0.00296	2.64899e-07	2.68673e-07	2.71685e-07	2.73922e-07	2.75375e-07	2.76036e-07	2.75896e-07	2.74947e-07	2.73191e-07	2.7063e-07	2.67266e-07	2.63103e-07	2.58146e-07	2.52408e-07	2.45904e-07	2.38648e-07	2.30654e-07	2.21941e-07	2.12534e-07	2.02459e-07	1.91739e-07	1.80402e-07	1.68478e-07	1.56e-07	1.43004e-07	1.29525e-07	1.15598e-07	1.01262e-07	8.65594e-08	7.15325e-08	5.62229e-08	4.06732e-08	2.49291e-08	9.03696e-09	-6.95688e-09	-2.3006e-08	-3.90638e-08	-5.50826e-08	-7.10148e-08	-8.68128e-08	-1.02429e-07	-1.17816e-07	-1.32929e-07	-1.47723e-07	-1.6215e-07	-1.76167e-07	-1.8973e-07	-2.02799e-07
	0.00298	2.61914e-07	2.65645e-07	2.68623e-07	2.70834e-07	2.72271e-07	2.72925e-07	2.72786e-07	2.71848e-07	2.70112e-07	2.6758e-07	2.64254e-07	2.60138e-07	2.55236e-07	2.49563e-07	2.43132e-07	2.35958e-07	2.28054e-07	2.1944e-07	2.10139e-07	2.00177e-07	1.89578e-07	1.78369e-07	1.66579e-07	1.54242e-07	1.41393e-07	1.28065e-07	1.14295e-07	1.0012e-07	8.55838e-08	7.07262e-08	5.55892e-08	4.02147e-08	2.46481e-08	8.9351e-09	-6.87847e-09	-2.27467e-08	-3.86235e-08	-5.44618e-08	-7.02144e-08	-8.58343e-08	-1.01274e-07	-1.16488e-07	-1.31431e-07	-1.46058e-07	-1.60322e-07	-1.74181e-07	-1.87591e-07	-2.00513e-07
	0.003	2.58974e-07	2.62663e-07	2.65607e-07	2.67794e-07	2.69215e-07	2.69861e-07	2.69724e-07	2.68797e-07	2.6708e-07	2.64576e-07	2.61288e-07	2.57217e-07	2.52371e-07	2.46762e-07	2.40403e-07	2.33309e-07	2.25494e-07	2.16976e-07	2.0778e-07	1.9793e-07	1.8745e-07	1.76367e-07	1.64709e-07	1.5251e-07	1.39805e-07	1.26628e-07	1.13012e-07	9.89966e-08	8.46231e-08	6.99323e-08	5.49651e-08	3.97633e-08	2.43714e-08	8.8348e-09	-6.80125e-09	-2.24914e-08	-3.81899e-08	-5.38504e-08	-6.94262e-08	-8.48708e-08	-1.00138e-07	-1.15181e-07	-1.29956e-07	-1.44418e-07	-1.58523e-07	-1.72226e-07	-1.85485e-07	-1.98262e-07
	0.00302	2.56079e-07	2.59727e-07	2.62638e-07	2.648e-07	2.66205e-07	2.66844e-07	2.66709e-07	2.65792e-07	2.64094e-07	2.61618e-07	2.58367e-07	2.54342e-07	2.4955e-07	2.44003e-07	2.37716e-07	2.30701e-07	2.22973e-07	2.14551e-07	2.05457e-07	1.95717e-07	1.85355e-07	1.74395e-07	1.62867e-07	1.50805e-07	1.38242e-07	1.25212e-07	1.11748e-07	9.78899e-08	8.36771e-08	6.91505e-08	5.43507e-08	3.93188e-08	2.4099e-08	8.73603e-09	-6.72522e-09	-2.224e-08	-3.7763e-08	-5.32484e-08	-6.86501e-08	-8.3922e-08	-9.90181e-08	-1.13893e-07	-1.28503e-07	-1.42803e-07	-1.56751e-07	-1.703e-07	-1.83412e-07	-1.96046e-07
	0.00304	2.53227e-07	2.56835e-07	2.59714e-07	2.61852e-07	2.63241e-07	2.63873e-07	2.63739e-07	2.62832e-07	2.61154e-07	2.58705e-07	2.5549e-07	2.5151e-07	2.46771e-07	2.41287e-07	2.35069e-07	2.28133e-07	2.20491e-07	2.12162e-07	2.0317e-07	1.93538e-07	1.83291e-07	1.72453e-07	1.61054e-07	1.49126e-07	1.36703e-07	1.23818e-07	1.10504e-07	9.68e-08	8.27455e-08	6.83806e-08	5.37456e-08	3.8881e-08	2.38307e-08	8.63877e-09	-6.65034e-09	-2.19923e-08	-3.73426e-08	-5.26556e-08	-6.78858e-08	-8.29876e-08	-9.79157e-08	-1.12625e-07	-1.27072e-07	-1.41214e-07	-1.55005e-07	-1.68404e-07	-1.8137e-07	-1.93863e-07
	0.00306	2.5042e-07	2.53987e-07	2.56834e-07	2.58949e-07	2.60323e-07	2.60948e-07	2.60815e-07	2.59918e-07	2.58258e-07	2.55837e-07	2.52657e-07	2.48722e-07	2.44035e-07	2.38611e-07	2.32463e-07	2.25603e-07	2.18046e-07	2.0981e-07	2.00917e-07	1.91392e-07	1.81259e-07	1.70541e-07	1.59268e-07	1.47473e-07	1.35188e-07	1.22445e-07	1.09279e-07	9.57267e-08	8.1828e-08	6.76224e-08	5.31496e-08	3.84499e-08	2.35664e-08	8.54298e-09	-6.57661e-09	-2.17485e-08	-3.69285e-08	-5.20717e-08	-6.71331e-08	-8.20675e-08	-9.683e-08	-1.11376e-07	-1.25663e-07	-1.39648e-07	-1.53287e-07	-1.66537e-07	-1.79359e-07	-1.91713e-07
	0.00308	2.47655e-07	2.51183e-07	2.53998e-07	2.56089e-07	2.57448e-07	2.58066e-07	2.57935e-07	2.57048e-07	2.55406e-07	2.53012e-07	2.49867e-07	2.45975e-07	2.41341e-07	2.35976e-07	2.29896e-07	2.23112e-07	2.15638e-07	2.07493e-07	1.98698e-07	1.89279e-07	1.79257e-07	1.68658e-07	1.5751e-07	1.45845e-07	1.33695e-07	1.21093e-07	1.08072e-07	9.46697e-08	8.09244e-08	6.68757e-08	5.25628e-08	3.80254e-08	2.33062e-08	8.44865e-09	-6.50399e-09	-2.15083e-08	-3.65208e-08	-5.14967e-08	-6.63918e-08	-8.11613e-08	-9.57608e-08	-1.10147e-07	-1.24276e-07	-1.38106e-07	-1.51594e-07	-1.64698e-07	-1.77378e-07	-1.89597e-07
	0.0031	2.44931e-07	2.48421e-07	2.51205e-07	2.53273e-07	2.54617e-07	2.55228e-07	2.55099e-07	2.54222e-07	2.52598e-07	2.5023e-07	2.4712e-07	2.4327e-07	2.38687e-07	2.33382e-07	2.27368e-07	2.20659e-07	2.13267e-07	2.05211e-07	1.96513e-07	1.87197e-07	1.77286e-07	1.66804e-07	1.55778e-07	1.44241e-07	1.32225e-07	1.19762e-07	1.06884e-07	9.36287e-08	8.00346e-08	6.61404e-08	5.19848e-08	3.76072e-08	2.30499e-08	8.35575e-09	-6.43247e-09	-2.12718e-08	-3.61192e-08	-5.09305e-08	-6.56617e-08	-8.02688e-08	-9.47078e-08	-1.08935e-07	-1.22909e-07	-1.36587e-07	-1.49927e-07	-1.62887e-07	-1.75428e-07	-1.87512e-07
	0.00312	2.42249e-07	2.457e-07	2.48454e-07	2.505e-07	2.51829e-07	2.52433e-07	2.52305e-07	2.51438e-07	2.49832e-07	2.4749e-07	2.44414e-07	2.40606e-07	2.36073e-07	2.30826e-07	2.24878e-07	2.18242e-07	2.10932e-07	2.02964e-07	1.94361e-07	1.85147e-07	1.75345e-07	1.64977e-07	1.54072e-07	1.42661e-07	1.30777e-07	1.1845e-07	1.05713e-07	9.26034e-08	7.91581e-08	6.54161e-08	5.14155e-08	3.71954e-08	2.27975e-08	8.26425e-09	-6.36203e-09	-2.10389e-08	-3.57236e-08	-5.03727e-08	-6.49427e-08	-7.93898e-08	-9.36707e-08	-1.07742e-07	-1.21563e-07	-1.35091e-07	-1.48285e-07	-1.61103e-07	-1.73507e-07	-1.85458e-07
	0.00314	2.39607e-07	2.43021e-07	2.45745e-07	2.47768e-07	2.49083e-07	2.49681e-07	2.49554e-07	2.48696e-07	2.47107e-07	2.44791e-07	2.41748e-07	2.37982e-07	2.33499e-07	2.28309e-07	2.22426e-07	2.15862e-07	2.08631e-07	2.00751e-07	1.92242e-07	1.83128e-07	1.73433e-07	1.63178e-07	1.52392e-07	1.41105e-07	1.29351e-07	1.17158e-07	1.04561e-07	9.15935e-08	7.82949e-08	6.47027e-08	5.08548e-08	3.67898e-08	2.25489e-08	8.17412e-09	-6.29265e-09	-2.08095e-08	-3.5334e-08	-4.98234e-08	-6.42344e-08	-7.85241e-08	-9.26492e-08	-1.06567e-07	-1.20238e-07	-1.33618e-07	-1.46668e-07	-1.59347e-07	-1.71615e-07	-1.83436e-07
	0.00316	2.37005e-07	2.40382e-07	2.43076e-07	2.45077e-07	2.46378e-07	2.46969e-07	2.46844e-07	2.45995e-07	2.44424e-07	2.42132e-07	2.39123e-07	2.35398e-07	2.30963e-07	2.25829e-07	2.2001e-07	2.13518e-07	2.06366e-07	1.9857e-07	1.90154e-07	1.8114e-07	1.71549e-07	1.61406e-07	1.50737e-07	1.39573e-07	1.27946e-07	1.15886e-07	1.03425e-07	9.05988e-08	7.74446e-08	6.4e-08	5.03025e-08	3.63902e-08	2.2304e-08	8.08535e-09	-6.22431e-09	-2.05835e-08	-3.49503e-08	-4.92823e-08	-6.35369e-08	-7.76713e-08	-9.1643e-08	-1.0541e-07	-1.18932e-07	-1.32167e-07	-1.45075e-07	-1.57616e-07	-1.69751e-07	-1.81444e-07
	0.00318	2.34442e-07	2.37782e-07	2.40447e-07	2.42427e-07	2.43713e-07	2.44298e-07	2.44174e-07	2.43335e-07	2.4178e-07	2.39514e-07	2.36537e-07	2.32852e-07	2.28465e-07	2.23387e-07	2.17631e-07	2.11209e-07	2.04134e-07	1.96423e-07	1.88098e-07	1.79181e-07	1.69694e-07	1.5966e-07	1.49106e-07	1.38064e-07	1.26562e-07	1.14633e-07	1.02307e-07	8.9619e-08	7.66071e-08	6.33079e-08	4.97585e-08	3.59967e-08	2.20628e-08	7.99791e-09	-6.15699e-09	-2.03609e-08	-3.45723e-08	-4.87494e-08	-6.28497e-08	-7.68313e-08	-9.06519e-08	-1.0427e-07	-1.17646e-07	-1.30738e-07	-1.43507e-07	-1.55911e-07	-1.67915e-07	-1.79481e-07
	0.0032	2.31917e-07	2.35221e-07	2.37858e-07	2.39816e-07	2.41088e-07	2.41667e-07	2.41544e-07	2.40714e-07	2.39176e-07	2.36934e-07	2.33989e-07	2.30345e-07	2.26005e-07	2.20981e-07	2.15287e-07	2.08934e-07	2.01936e-07	1.94308e-07	1.86072e-07	1.77251e-07	1.67866e-07	1.57941e-07	1.47501e-07	1.36577e-07	1.25199e-07	1.13398e-07	1.01205e-07	8.86538e-08	7.5782e-08	6.26261e-08	4.92226e-08	3.5609e-08	2.18252e-08	7.91178e-09	-6.09069e-09	-2.01416e-08	-3.42e-08	-4.82243e-08	-6.21729e-08	-7.60038e-08	-8.96756e-08	-1.03147e-07	-1.16379e-07	-1.2933e-07	-1.41961e-07	-1.54232e-07	-1.66107e-07	-1.77549e-07
	0.00322	2.2943e-07	2.32699e-07	2.35307e-07	2.37244e-07	2.38503e-07	2.39075e-07	2.38954e-07	2.38132e-07	2.36611e-07	2.34393e-07	2.3148e-07	2.27874e-07	2.23581e-07	2.18611e-07	2.12978e-07	2.06693e-07	1.9977e-07	1.92224e-07	1.84076e-07	1.7535e-07	1.66066e-07	1.56247e-07	1.45919e-07	1.35112e-07	1.23856e-07	1.12182e-07	1.00119e-07	8.7703e-08	7.49693e-08	6.19544e-08	4.86947e-08	3.52271e-08	2.15911e-08	7.82693e-09	-6.02537e-09	-1.99256e-08	-3.38332e-08	-4.77072e-08	-6.15061e-08	-7.51887e-08	-8.87139e-08	-1.02041e-07	-1.1513e-07	-1.27943e-07	-1.40439e-07	-1.52578e-07	-1.64325e-07	-1.75644e-07
	0.00324	2.2698e-07	2.30213e-07	2.32794e-07	2.3471e-07	2.35956e-07	2.36522e-07	2.36402e-07	2.35589e-07	2.34084e-07	2.3189e-07	2.29008e-07	2.2544e-07	2.21193e-07	2.16277e-07	2.10703e-07	2.04486e-07	1.97636e-07	1.90171e-07	1.82111e-07	1.73477e-07	1.64292e-07	1.54578e-07	1.4436e-07	1.33669e-07	1.22534e-07	1.10984e-07	9.90501e-08	8.67664e-08	7.41686e-08	6.12928e-08	4.81747e-08	3.48509e-08	2.13605e-08	7.74334e-09	-5.96102e-09	-1.97128e-08	-3.34719e-08	-4.71976e-08	-6.08492e-08	-7.43857e-08	-8.77664e-08	-1.00951e-07	-1.13901e-07	-1.26576e-07	-1.38939e-07	-1.50949e-07	-1.6257e-07	-1.73769e-07
	0.00326	2.24566e-07	2.27765e-07	2.30318e-07	2.32214e-07	2.33446e-07	2.34007e-07	2.33888e-07	2.33084e-07	2.31595e-07	2.29424e-07	2.26572e-07	2.23043e-07	2.18841e-07	2.13976e-07	2.08463e-07	2.02311e-07	1.95534e-07	1.88148e-07	1.80174e-07	1.71632e-07	1.62545e-07	1.52934e-07	1.42825e-07	1.32247e-07	1.2123e-07	1.09804e-07	9.79967e-08	8.58436e-08	7.33798e-08	6.06409e-08	4.76623e-08	3.44803e-08	2.11334e-08	7.66098e-09	-5.89762e-09	-1.95031e-08	-3.31159e-08	-4.66957e-08	-6.02021e-08	-7.35946e-08	-8.6833e-08	-9.98775e-08	-1.12689e-07	-1.2523e-07	-1.37461e-07	-1.49343e-07	-1.60841e-07	-1.7192e-07
	0.00328	2.22187e-07	2.25353e-07	2.27879e-07	2.29755e-07	2.30974e-07	2.31528e-07	2.31411e-07	2.30615e-07	2.29142e-07	2.26994e-07	2.24173e-07	2.20681e-07	2.16523e-07	2.1171e-07	2.06255e-07	2.00169e-07	1.93464e-07	1.86156e-07	1.78266e-07	1.69815e-07	1.60824e-07	1.51314e-07	1.41312e-07	1.30847e-07	1.19947e-07	1.08641e-07	9.69588e-08	8.49345e-08	7.26027e-08	5.99987e-08	4.71575e-08	3.41151e-08	2.09096e-08	7.57985e-09	-5.83516e-09	-1.92966e-08	-3.27652e-08	-4.62012e-08	-5.95645e-08	-7.28152e-08	-8.59134e-08	-9.88198e-08	-1.11496e-07	-1.23904e-07	-1.36005e-07	-1.47762e-07	-1.59138e-07	-1.701e-07
	0.0033	2.19844e-07	2.22976e-07	2.25475e-07	2.27332e-07	2.28538e-07	2.29087e-07	2.2897e-07	2.28183e-07	2.26725e-07	2.246e-07	2.21809e-07	2.18353e-07	2.14239e-07	2.09477e-07	2.0408e-07	1.98058e-07	1.91423e-07	1.84192e-07	1.76386e-07	1.68024e-07	1.59128e-07	1.49719e-07	1.39822e-07	1.29467e-07	1.18682e-07	1.07495e-07	9.59363e-08	8.40387e-08	7.1837e-08	5.93659e-08	4.66602e-08	3.37553e-08	2.0689e-08	7.49991e-09	-5.77362e-09	-1.90931e-08	-3.24196e-08	-4.57139e-08	-5.89363e-08	-7.20473e-08	-8.50073e-08	-9.77776e-08	-1.1032e-07	-1.22597e-07	-1.34571e-07	-1.46203e-07	-1.5746e-07	-1.68306e-07
	0.00332	2.17535e-07	2.20635e-07	2.23107e-07	2.24944e-07	2.26138e-07	2.26681e-07	2.26565e-07	2.25786e-07	2.24344e-07	2.22241e-07	2.19479e-07	2.1606e-07	2.11989e-07	2.07277e-07	2.01936e-07	1.95977e-07	1.89413e-07	1.82258e-07	1.74533e-07	1.66259e-07	1.57456e-07	1.48146e-07	1.38354e-07	1.28107e-07	1.17435e-07	1.06366e-07	9.49287e-08	8.31561e-08	7.10826e-08	5.87424e-08	4.61702e-08	3.34008e-08	2.04718e-08	7.42114e-09	-5.71298e-09	-1.88925e-08	-3.20792e-08	-4.52338e-08	-5.83173e-08	-7.12906e-08	-8.41145e-08	-9.67507e-08	-1.09162e-07	-1.2131e-07	-1.33158e-07	-1.44668e-07	-1.55806e-07	-1.66538e-07
	0.00334	2.1526e-07	2.18327e-07	2.20774e-07	2.22592e-07	2.23773e-07	2.2431e-07	2.24196e-07	2.23425e-07	2.21998e-07	2.19917e-07	2.17184e-07	2.13801e-07	2.09772e-07	2.0511e-07	1.99824e-07	1.93928e-07	1.87432e-07	1.80352e-07	1.72708e-07	1.6452e-07	1.5581e-07	1.46597e-07	1.36907e-07	1.26767e-07	1.16207e-07	1.05254e-07	9.39359e-08	8.22865e-08	7.03392e-08	5.81281e-08	4.56873e-08	3.30515e-08	2.02577e-08	7.34353e-09	-5.65324e-09	-1.8695e-08	-3.17437e-08	-4.47607e-08	-5.77074e-08	-7.0545e-08	-8.32348e-08	-9.57388e-08	-1.0802e-07	-1.20041e-07	-1.31765e-07	-1.43155e-07	-1.54176e-07	-1.64796e-07
	0.00336	2.13018e-07	2.16053e-07	2.18475e-07	2.20274e-07	2.21442e-07	2.21974e-07	2.21861e-07	2.21098e-07	2.19686e-07	2.17627e-07	2.14922e-07	2.11574e-07	2.07588e-07	2.02974e-07	1.97743e-07	1.91908e-07	1.8548e-07	1.78474e-07	1.70909e-07	1.62807e-07	1.54187e-07	1.4507e-07	1.35481e-07	1.25447e-07	1.14997e-07	1.04157e-07	9.29576e-08	8.14295e-08	6.96066e-08	5.75227e-08	4.52115e-08	3.27073e-08	2.00467e-08	7.26705e-09	-5.59436e-09	-1.85003e-08	-3.14131e-08	-4.42946e-08	-5.71064e-08	-6.98103e-08	-8.2368e-08	-9.47418e-08	-1.06895e-07	-1.18791e-07	-1.30393e-07	-1.41664e-07	-1.52571e-07	-1.6308e-07
	0.00338	2.10809e-07	2.13813e-07	2.16209e-07	2.17989e-07	2.19146e-07	2.19672e-07	2.1956e-07	2.18805e-07	2.17408e-07	2.1537e-07	2.12693e-07	2.0938e-07	2.05435e-07	2.00869e-07	1.95693e-07	1.89918e-07	1.83556e-07	1.76623e-07	1.69137e-07	1.61118e-07	1.52588e-07	1.43566e-07	1.34076e-07	1.24146e-07	1.13804e-07	1.03077e-07	9.19936e-08	8.0585e-08	6.88847e-08	5.69262e-08	4.47426e-08	3.23681e-08	1.98388e-08	7.19169e-09	-5.53634e-09	-1.83084e-08	-3.10873e-08	-4.38352e-08	-5.65142e-08	-6.90863e-08	-8.15138e-08	-9.37592e-08	-1.05786e-07	-1.17559e-07	-1.2904e-07	-1.40195e-07	-1.50988e-07	-1.61389e-07
	0.0034	2.08632e-07	2.11604e-07	2.13976e-07	2.15738e-07	2.16883e-07	2.17403e-07	2.17293e-07	2.16546e-07	2.15162e-07	2.13145e-07	2.10496e-07	2.07217e-07	2.03313e-07	1.98794e-07	1.93672e-07	1.87957e-07	1.81661e-07	1.74799e-07	1.6739e-07	1.59454e-07	1.51012e-07	1.42083e-07	1.32691e-07	1.22864e-07	1.12629e-07	1.02013e-07	9.10435e-08	7.97528e-08	6.81733e-08	5.63383e-08	4.42805e-08	3.20338e-08	1.96339e-08	7.11741e-09	-5.47917e-09	-1.81193e-08	-3.07662e-08	-4.33825e-08	-5.59305e-08	-6.83729e-08	-8.06719e-08	-9.27909e-08	-1.04694e-07	-1.16345e-07	-1.27708e-07	-1.38747e-07	-1.49429e-07	-1.59722e-07
	0.00342	2.06487e-07	2.09428e-07	2.11776e-07	2.13519e-07	2.14652e-07	2.15167e-07	2.15058e-07	2.14319e-07	2.1295e-07	2.10953e-07	2.08332e-07	2.05086e-07	2.01222e-07	1.9675e-07	1.9168e-07	1.86024e-07	1.79792e-07	1.73001e-07	1.65668e-07	1.57815e-07	1.49459e-07	1.40622e-07	1.31327e-07	1.216e-07	1.1147e-07	1.00964e-07	9.01072e-08	7.89326e-08	6.74722e-08	5.57589e-08	4.38252e-08	3.17043e-08	1.9432e-08	7.04422e-09	-5.42282e-09	-1.7933e-08	-3.04498e-08	-4.29363e-08	-5.53553e-08	-6.76697e-08	-7.98423e-08	-9.18366e-08	-1.03617e-07	-1.15148e-07	-1.26394e-07	-1.3732e-07	-1.47892e-07	-1.5808e-07
	0.00344	2.04372e-07	2.07283e-07	2.09607e-07	2.11332e-07	2.12454e-07	2.12964e-07	2.12856e-07	2.12124e-07	2.10769e-07	2.08793e-07	2.06198e-07	2.02986e-07	1.99161e-07	1.94735e-07	1.89717e-07	1.84119e-07	1.77951e-07	1.71229e-07	1.63972e-07	1.56198e-07	1.47928e-07	1.39182e-07	1.29982e-07	1.20355e-07	1.10329e-07	9.99296e-08	8.91844e-08	7.81242e-08	6.67812e-08	5.51878e-08	4.33763e-08	3.13796e-08	1.9233e-08	6.97207e-09	-5.36728e-09	-1.77493e-08	-3.0138e-08	-4.24966e-08	-5.47884e-08	-6.69767e-08	-7.90246e-08	-9.08961e-08	-1.02556e-07	-1.13969e-07	-1.251e-07	-1.35914e-07	-1.46378e-07	-1.56461e-07
	0.00346	2.02288e-07	2.0517e-07	2.07469e-07	2.09177e-07	2.10287e-07	2.10792e-07	2.10685e-07	2.0996e-07	2.08619e-07	2.06664e-07	2.04095e-07	2.00916e-07	1.9713e-07	1.92749e-07	1.87782e-07	1.82241e-07	1.76136e-07	1.69483e-07	1.62299e-07	1.54605e-07	1.4642e-07	1.37762e-07	1.28656e-07	1.19128e-07	1.09204e-07	9.89104e-08	8.82749e-08	7.73274e-08	6.61002e-08	5.4625e-08	4.2934e-08	3.10596e-08	1.90368e-08	6.90097e-09	-5.31254e-09	-1.75683e-08	-2.98306e-08	-4.20632e-08	-5.42297e-08	-6.62936e-08	-7.82187e-08	-8.99691e-08	-1.0151e-07	-1.12807e-07	-1.23824e-07	-1.34528e-07	-1.44885e-07	-1.54865e-07
	0.00348	2.00233e-07	2.03086e-07	2.05362e-07	2.07053e-07	2.08151e-07	2.08651e-07	2.08545e-07	2.07828e-07	2.06501e-07	2.04565e-07	2.02022e-07	1.98875e-07	1.95128e-07	1.90791e-07	1.85875e-07	1.8039e-07	1.74347e-07	1.67762e-07	1.60651e-07	1.53035e-07	1.44933e-07	1.36363e-07	1.27349e-07	1.17918e-07	1.08095e-07	9.79059e-08	8.73784e-08	7.65421e-08	6.54288e-08	5.40702e-08	4.24979e-08	3.07442e-08	1.88435e-08	6.83088e-09	-5.25859e-09	-1.73899e-08	-2.95277e-08	-4.1636e-08	-5.36789e-08	-6.56203e-08	-7.74243e-08	-8.90554e-08	-1.00479e-07	-1.11661e-07	-1.22567e-07	-1.33161e-07	-1.43413e-07	-1.53292e-07
	0.0035	1.98208e-07	2.01032e-07	2.03285e-07	2.04959e-07	2.06046e-07	2.06541e-07	2.06436e-07	2.05726e-07	2.04412e-07	2.02496e-07	1.99979e-07	1.96864e-07	1.93155e-07	1.88862e-07	1.83995e-07	1.78566e-07	1.72584e-07	1.66065e-07	1.59026e-07	1.51487e-07	1.43467e-07	1.34984e-07	1.26061e-07	1.16725e-07	1.07001e-07	9.69157e-08	8.64947e-08	7.5768e-08	6.47671e-08	5.35234e-08	4.20681e-08	3.04333e-08	1.86529e-08	6.7618e-09	-5.20541e-09	-1.7214e-08	-2.9229e-08	-4.12149e-08	-5.3136e-08	-6.49567e-08	-7.66413e-08	-8.81547e-08	-9.94629e-08	-1.10532e-07	-1.21327e-07	-1.31815e-07	-1.41963e-07	-1.51742e-07
	0.00352	1.96212e-07	1.99007e-07	2.01238e-07	2.02895e-07	2.03971e-07	2.04461e-07	2.04357e-07	2.03654e-07	2.02353e-07	2.00456e-07	1.97965e-07	1.94881e-07	1.9121e-07	1.8696e-07	1.82142e-07	1.76767e-07	1.70846e-07	1.64392e-07	1.57425e-07	1.49962e-07	1.42022e-07	1.33625e-07	1.24792e-07	1.1555e-07	1.05924e-07	9.59397e-08	8.56235e-08	7.50049e-08	6.41148e-08	5.29843e-08	4.16444e-08	3.01268e-08	1.84651e-08	6.6937e-09	-5.15298e-09	-1.70406e-08	-2.89347e-08	-4.07999e-08	-5.26009e-08	-6.43025e-08	-7.58694e-08	-8.72669e-08	-9.84612e-08	-1.09419e-07	-1.20105e-07	-1.30487e-07	-1.40533e-07	-1.50214e-07
	0.00354	1.94244e-07	1.97011e-07	1.9922e-07	2.0086e-07	2.01925e-07	2.0241e-07	2.02307e-07	2.01612e-07	2.00324e-07	1.98446e-07	1.9598e-07	1.92927e-07	1.89292e-07	1.85084e-07	1.80315e-07	1.74994e-07	1.69133e-07	1.62744e-07	1.55846e-07	1.48458e-07	1.40598e-07	1.32284e-07	1.2354e-07	1.14391e-07	1.04861e-07	9.49775e-08	8.47648e-08	7.42527e-08	6.34718e-08	5.24529e-08	4.12268e-08	2.98246e-08	1.82799e-08	6.62657e-09	-5.1013e-09	-1.68697e-08	-2.86445e-08	-4.03907e-08	-5.20733e-08	-6.36576e-08	-7.51085e-08	-8.63917e-08	-9.74737e-08	-1.08321e-07	-1.189e-07	-1.29178e-07	-1.39124e-07	-1.48707e-07
	0.00356	1.92304e-07	1.95044e-07	1.9723e-07	1.98854e-07	1.99909e-07	2.00389e-07	2.00287e-07	1.99598e-07	1.98323e-07	1.96464e-07	1.94022e-07	1.91e-07	1.87401e-07	1.83236e-07	1.78514e-07	1.73247e-07	1.67443e-07	1.61118e-07	1.54289e-07	1.46975e-07	1.39193e-07	1.30963e-07	1.22306e-07	1.13248e-07	1.03814e-07	9.40289e-08	8.39182e-08	7.35111e-08	6.28379e-08	5.19291e-08	4.0815e-08	2.95267e-08	1.80973e-08	6.56038e-09	-5.05035e-09	-1.67012e-08	-2.83584e-08	-3.99872e-08	-5.15533e-08	-6.30218e-08	-7.43583e-08	-8.55288e-08	-9.65002e-08	-1.07239e-07	-1.17713e-07	-1.27888e-07	-1.37734e-07	-1.47222e-07
	0.00358	1.90391e-07	1.93104e-07	1.95268e-07	1.96876e-07	1.9792e-07	1.98395e-07	1.98295e-07	1.97613e-07	1.96351e-07	1.9451e-07	1.92093e-07	1.891e-07	1.85537e-07	1.81413e-07	1.76739e-07	1.71523e-07	1.65778e-07	1.59516e-07	1.52755e-07	1.45513e-07	1.37809e-07	1.29661e-07	1.2109e-07	1.12122e-07	1.02782e-07	9.30936e-08	8.30835e-08	7.27799e-08	6.22129e-08	5.14126e-08	4.04091e-08	2.9233e-08	1.79173e-08	6.49513e-09	-5.00012e-09	-1.65351e-08	-2.80763e-08	-3.95895e-08	-5.10405e-08	-6.2395e-08	-7.36187e-08	-8.46781e-08	-9.55404e-08	-1.06173e-07	-1.16542e-07	-1.26616e-07	-1.36364e-07	-1.45758e-07
	0.0036	1.88506e-07	1.91191e-07	1.93334e-07	1.94926e-07	1.9596e-07	1.9643e-07	1.96331e-07	1.95656e-07	1.94406e-07	1.92583e-07	1.9019e-07	1.87227e-07	1.837e-07	1.79617e-07	1.74988e-07	1.69825e-07	1.64136e-07	1.57936e-07	1.51242e-07	1.44072e-07	1.36444e-07	1.28376e-07	1.19891e-07	1.11011e-07	1.01764e-07	9.21716e-08	8.22606e-08	7.20591e-08	6.15967e-08	5.09033e-08	4.00088e-08	2.89435e-08	1.77398e-08	6.4308e-09	-4.95059e-09	-1.63714e-08	-2.77982e-08	-3.91974e-08	-5.0535e-08	-6.1777e-08	-7.28895e-08	-8.38394e-08	-9.45941e-08	-1.05121e-07	-1.15388e-07	-1.25362e-07	-1.35014e-07	-1.44314e-07
	0.00362	1.86646e-07	1.89305e-07	1.91427e-07	1.93003e-07	1.94027e-07	1.94493e-07	1.94394e-07	1.93726e-07	1.92488e-07	1.90684e-07	1.88314e-07	1.8538e-07	1.81888e-07	1.77845e-07	1.73262e-07	1.68149e-07	1.62517e-07	1.56378e-07	1.4975e-07	1.42651e-07	1.35098e-07	1.2711e-07	1.18708e-07	1.09916e-07	1.0076e-07	9.12624e-08	8.14492e-08	7.13483e-08	6.09891e-08	5.04012e-08	3.96142e-08	2.8658e-08	1.75648e-08	6.36737e-09	-4.90176e-09	-1.62099e-08	-2.7524e-08	-3.88108e-08	-5.00365e-08	-6.11676e-08	-7.21706e-08	-8.30124e-08	-9.3661e-08	-1.04084e-07	-1.1425e-07	-1.24126e-07	-1.33682e-07	-1.4289e-07
	0.00364	1.84813e-07	1.87446e-07	1.89547e-07	1.91107e-07	1.92121e-07	1.92582e-07	1.92485e-07	1.91823e-07	1.90598e-07	1.88811e-07	1.86464e-07	1.83559e-07	1.80101e-07	1.76098e-07	1.7156e-07	1.66498e-07	1.60921e-07	1.54842e-07	1.48279e-07	1.4125e-07	1.33771e-07	1.25861e-07	1.17542e-07	1.08837e-07	9.977e-08	9.03659e-08	8.06492e-08	7.06474e-08	6.039e-08	4.99062e-08	3.92251e-08	2.83765e-08	1.73923e-08	6.30482e-09	-4.85361e-09	-1.60506e-08	-2.72537e-08	-3.84295e-08	-4.9545e-08	-6.05668e-08	-7.14617e-08	-8.2197e-08	-9.2741e-08	-1.03062e-07	-1.13127e-07	-1.22906e-07	-1.32369e-07	-1.41487e-07
	0.00366	1.83005e-07	1.85612e-07	1.87692e-07	1.89238e-07	1.90242e-07	1.90698e-07	1.90602e-07	1.89946e-07	1.88733e-07	1.86964e-07	1.8464e-07	1.81764e-07	1.78339e-07	1.74375e-07	1.69882e-07	1.64869e-07	1.59346e-07	1.53327e-07	1.46829e-07	1.39868e-07	1.32463e-07	1.2463e-07	1.16392e-07	1.07772e-07	9.8794e-08	8.9482e-08	7.98602e-08	6.99563e-08	5.97993e-08	4.9418e-08	3.88414e-08	2.80989e-08	1.72222e-08	6.24315e-09	-4.80613e-09	-1.58936e-08	-2.69871e-08	-3.80536e-08	-4.90603e-08	-5.99743e-08	-7.07626e-08	-8.13929e-08	-9.18338e-08	-1.02054e-07	-1.12021e-07	-1.21704e-07	-1.31074e-07	-1.40103e-07
	0.00368	1.81222e-07	1.83804e-07	1.85864e-07	1.87394e-07	1.88389e-07	1.88841e-07	1.88745e-07	1.88096e-07	1.86894e-07	1.85142e-07	1.82841e-07	1.79993e-07	1.76602e-07	1.72677e-07	1.68227e-07	1.63263e-07	1.57794e-07	1.51834e-07	1.45398e-07	1.38505e-07	1.31172e-07	1.23416e-07	1.15258e-07	1.06722e-07	9.78316e-08	8.86102e-08	7.90822e-08	6.92748e-08	5.92167e-08	4.89365e-08	3.8463e-08	2.78252e-08	1.70544e-08	6.18233e-09	-4.75931e-09	-1.57388e-08	-2.67242e-08	-3.76829e-08	-4.85824e-08	-5.939e-08	-7.00732e-08	-8.06e-08	-9.09391e-08	-1.01059e-07	-1.10929e-07	-1.20518e-07	-1.29797e-07	-1.38738e-07
	0.0037	1.79464e-07	1.82021e-07	1.84061e-07	1.85576e-07	1.86561e-07	1.87009e-07	1.86914e-07	1.86271e-07	1.85081e-07	1.83346e-07	1.81067e-07	1.78247e-07	1.74889e-07	1.71001e-07	1.66595e-07	1.61679e-07	1.56263e-07	1.5036e-07	1.43988e-07	1.37162e-07	1.299e-07	1.22219e-07	1.1414e-07	1.05687e-07	9.68825e-08	8.77506e-08	7.8315e-08	6.86027e-08	5.86422e-08	4.84618e-08	3.80898e-08	2.75552e-08	1.68889e-08	6.12235e-09	-4.71314e-09	-1.55861e-08	-2.64649e-08	-3.73173e-08	-4.8111e-08	-5.88138e-08	-6.93934e-08	-7.98181e-08	-9.00569e-08	-1.00079e-07	-1.09853e-07	-1.19349e-07	-1.28538e-07	-1.37392e-07
	0.00372	1.7773e-07	1.80262e-07	1.82282e-07	1.83783e-07	1.84758e-07	1.85202e-07	1.85108e-07	1.84471e-07	1.83293e-07	1.81575e-07	1.79318e-07	1.76525e-07	1.73199e-07	1.69349e-07	1.64985e-07	1.60117e-07	1.54753e-07	1.48908e-07	1.42596e-07	1.35836e-07	1.28644e-07	1.21038e-07	1.13037e-07	1.04666e-07	9.59464e-08	8.69027e-08	7.75583e-08	6.79399e-08	5.80756e-08	4.79935e-08	3.77218e-08	2.7289e-08	1.67258e-08	6.06319e-09	-4.6676e-09	-1.54355e-08	-2.62092e-08	-3.69568e-08	-4.76462e-08	-5.82456e-08	-6.87229e-08	-7.90469e-08	-8.91867e-08	-9.91119e-08	-1.08792e-07	-1.18196e-07	-1.27296e-07	-1.36064e-07
	0.00374	1.7602e-07	1.78528e-07	1.80529e-07	1.82015e-07	1.82981e-07	1.8342e-07	1.83327e-07	1.82696e-07	1.81529e-07	1.79828e-07	1.77593e-07	1.74826e-07	1.71532e-07	1.6772e-07	1.63398e-07	1.58576e-07	1.53264e-07	1.47475e-07	1.41224e-07	1.34529e-07	1.27407e-07	1.19873e-07	1.1195e-07	1.03659e-07	9.50232e-08	8.60666e-08	7.68121e-08	6.72862e-08	5.75168e-08	4.75317e-08	3.73588e-08	2.70264e-08	1.65648e-08	6.00485e-09	-4.62269e-09	-1.5287e-08	-2.5957e-08	-3.66011e-08	-4.71877e-08	-5.76851e-08	-6.80617e-08	-7.82863e-08	-8.83286e-08	-9.81583e-08	-1.07745e-07	-1.17059e-07	-1.26071e-07	-1.34755e-07
	0.00376	1.74333e-07	1.76817e-07	1.78799e-07	1.80271e-07	1.81227e-07	1.81662e-07	1.8157e-07	1.80946e-07	1.7979e-07	1.78104e-07	1.75891e-07	1.73151e-07	1.69889e-07	1.66112e-07	1.61832e-07	1.57057e-07	1.51796e-07	1.46062e-07	1.39871e-07	1.3324e-07	1.26186e-07	1.18725e-07	1.10877e-07	1.02665e-07	9.41126e-08	8.52418e-08	7.6076e-08	6.66414e-08	5.69656e-08	4.70763e-08	3.70008e-08	2.67674e-08	1.64061e-08	5.94731e-09	-4.57839e-09	-1.51405e-08	-2.57083e-08	-3.62504e-08	-4.67356e-08	-5.71324e-08	-6.74095e-08	-7.75361e-08	-8.74822e-08	-9.72177e-08	-1.06713e-07	-1.15937e-07	-1.24863e-07	-1.33464e-07
	0.00378	1.72669e-07	1.75129e-07	1.77092e-07	1.7855e-07	1.79498e-07	1.79928e-07	1.79837e-07	1.79219e-07	1.78074e-07	1.76405e-07	1.74212e-07	1.71498e-07	1.68267e-07	1.64527e-07	1.60288e-07	1.55558e-07	1.50347e-07	1.44668e-07	1.38536e-07	1.31969e-07	1.24981e-07	1.17592e-07	1.09819e-07	1.01685e-07	9.32145e-08	8.44283e-08	7.535e-08	6.60054e-08	5.6422e-08	4.6627e-08	3.66477e-08	2.6512e-08	1.62495e-08	5.89055e-09	-4.5347e-09	-1.4996e-08	-2.54629e-08	-3.59045e-08	-4.62895e-08	-5.65871e-08	-6.67662e-08	-7.67961e-08	-8.66473e-08	-9.62899e-08	-1.05694e-07	-1.14831e-07	-1.23671e-07	-1.3219e-07
	0.0038	1.71028e-07	1.73465e-07	1.75409e-07	1.76853e-07	1.77792e-07	1.78218e-07	1.78128e-07	1.77515e-07	1.76382e-07	1.74728e-07	1.72556e-07	1.69868e-07	1.66668e-07	1.62963e-07	1.58764e-07	1.54079e-07	1.48918e-07	1.43293e-07	1.37219e-07	1.30714e-07	1.23794e-07	1.16474e-07	1.08775e-07	1.00719e-07	9.23285e-08	8.36259e-08	7.46338e-08	6.53781e-08	5.58857e-08	4.61838e-08	3.62994e-08	2.626e-08	1.60951e-08	5.83457e-09	-4.4916e-09	-1.48535e-08	-2.52209e-08	-3.55632e-08	-4.58496e-08	-5.60493e-08	-6.61316e-08	-7.60662e-08	-8.58237e-08	-9.53747e-08	-1.0469e-07	-1.13739e-07	-1.22496e-07	-1.30934e-07
	0.00382	1.69409e-07	1.71823e-07	1.73749e-07	1.75179e-07	1.76109e-07	1.76531e-07	1.76442e-07	1.75835e-07	1.74712e-07	1.73074e-07	1.70923e-07	1.68261e-07	1.6509e-07	1.61421e-07	1.57261e-07	1.52621e-07	1.47509e-07	1.41936e-07	1.35921e-07	1.29477e-07	1.22622e-07	1.15371e-07	1.07745e-07	9.97656e-08	9.14546e-08	8.28343e-08	7.39274e-08	6.47592e-08	5.53568e-08	4.57467e-08	3.59558e-08	2.60114e-08	1.59427e-08	5.77934e-09	-4.44908e-09	-1.47129e-08	-2.49822e-08	-3.52266e-08	-4.54156e-08	-5.55188e-08	-6.55056e-08	-7.53462e-08	-8.50114e-08	-9.44719e-08	-1.03699e-07	-1.12663e-07	-1.21336e-07	-1.29694e-07
	0.00384	1.67812e-07	1.70203e-07	1.72111e-07	1.73528e-07	1.74449e-07	1.74867e-07	1.74778e-07	1.74177e-07	1.73065e-07	1.71443e-07	1.69312e-07	1.66674e-07	1.63534e-07	1.59899e-07	1.55779e-07	1.51182e-07	1.46118e-07	1.40598e-07	1.34639e-07	1.28256e-07	1.21466e-07	1.14284e-07	1.0673e-07	9.88251e-08	9.05924e-08	8.20534e-08	7.32304e-08	6.41488e-08	5.48349e-08	4.53154e-08	3.56168e-08	2.57662e-08	1.57924e-08	5.72486e-09	-4.40714e-09	-1.45742e-08	-2.47467e-08	-3.48945e-08	-4.49875e-08	-5.49954e-08	-6.48881e-08	-7.46359e-08	-8.421e-08	-9.35813e-08	-1.02721e-07	-1.116e-07	-1.20193e-07	-1.28472e-07
	0.00386	1.66237e-07	1.68605e-07	1.70495e-07	1.71899e-07	1.72811e-07	1.73225e-07	1.73137e-07	1.72542e-07	1.7144e-07	1.69833e-07	1.67722e-07	1.65109e-07	1.61999e-07	1.58398e-07	1.54316e-07	1.49763e-07	1.44746e-07	1.39278e-07	1.33375e-07	1.27052e-07	1.20325e-07	1.13211e-07	1.05728e-07	9.78973e-08	8.97419e-08	8.1283e-08	7.25429e-08	6.35465e-08	5.43201e-08	4.489e-08	3.52824e-08	2.55243e-08	1.56442e-08	5.67111e-09	-4.36576e-09	-1.44374e-08	-2.45143e-08	-3.45669e-08	-4.45651e-08	-5.4479e-08	-6.42789e-08	-7.39352e-08	-8.34193e-08	-9.27027e-08	-1.01757e-07	-1.10553e-07	-1.19064e-07	-1.27266e-07
	0.00388	1.64682e-07	1.67029e-07	1.68901e-07	1.70291e-07	1.71195e-07	1.71606e-07	1.71518e-07	1.70929e-07	1.69837e-07	1.68245e-07	1.66154e-07	1.63566e-07	1.60484e-07	1.56917e-07	1.52873e-07	1.48362e-07	1.43393e-07	1.37976e-07	1.32128e-07	1.25864e-07	1.192e-07	1.12152e-07	1.04739e-07	9.69819e-08	8.89027e-08	8.0523e-08	7.18646e-08	6.29523e-08	5.38121e-08	4.44702e-08	3.49525e-08	2.52856e-08	1.54979e-08	5.61808e-09	-4.32494e-09	-1.43024e-08	-2.42851e-08	-3.42437e-08	-4.41484e-08	-5.39696e-08	-6.36778e-08	-7.32438e-08	-8.26393e-08	-9.18359e-08	-1.00805e-07	-1.09519e-07	-1.17951e-07	-1.26076e-07
	0.0039	1.63149e-07	1.65473e-07	1.67328e-07	1.68705e-07	1.696e-07	1.70008e-07	1.69921e-07	1.69337e-07	1.68255e-07	1.66678e-07	1.64606e-07	1.62042e-07	1.58989e-07	1.55455e-07	1.5145e-07	1.46981e-07	1.42057e-07	1.36691e-07	1.30898e-07	1.24692e-07	1.1809e-07	1.11108e-07	1.03763e-07	9.60787e-08	8.80748e-08	7.97731e-08	7.11953e-08	6.2366e-08	5.3311e-08	4.40561e-08	3.4627e-08	2.50502e-08	1.53536e-08	5.56576e-09	-4.28466e-09	-1.41692e-08	-2.40589e-08	-3.39248e-08	-4.37372e-08	-5.3467e-08	-6.30848e-08	-7.25617e-08	-8.18697e-08	-9.09806e-08	-9.98664e-08	-1.08499e-07	-1.16852e-07	-1.24901e-07
	0.00392	1.61635e-07	1.63938e-07	1.65776e-07	1.67141e-07	1.68027e-07	1.68431e-07	1.68345e-07	1.67766e-07	1.66695e-07	1.65132e-07	1.6308e-07	1.60539e-07	1.57515e-07	1.54014e-07	1.50045e-07	1.45617e-07	1.4074e-07	1.35423e-07	1.29683e-07	1.23536e-07	1.16995e-07	1.10077e-07	1.02801e-07	9.51876e-08	8.72579e-08	7.90332e-08	7.0535e-08	6.17876e-08	5.28165e-08	4.36474e-08	3.43059e-08	2.48178e-08	1.52111e-08	5.51414e-09	-4.24492e-09	-1.40377e-08	-2.38358e-08	-3.36101e-08	-4.33316e-08	-5.29711e-08	-6.24997e-08	-7.18887e-08	-8.11103e-08	-9.01368e-08	-9.89401e-08	-1.07493e-07	-1.15768e-07	-1.23743e-07
	0.00394	1.60142e-07	1.62424e-07	1.64244e-07	1.65597e-07	1.66475e-07	1.66875e-07	1.6679e-07	1.66217e-07	1.65155e-07	1.63607e-07	1.61573e-07	1.59056e-07	1.5606e-07	1.52591e-07	1.48659e-07	1.44272e-07	1.39439e-07	1.34172e-07	1.28485e-07	1.22394e-07	1.15914e-07	1.0906e-07	1.01851e-07	9.43082e-08	8.64518e-08	7.83031e-08	6.98834e-08	6.12168e-08	5.23286e-08	4.32442e-08	3.39889e-08	2.45886e-08	1.50706e-08	5.4632e-09	-4.20571e-09	-1.39081e-08	-2.36156e-08	-3.32996e-08	-4.29313e-08	-5.24818e-08	-6.19223e-08	-7.12246e-08	-8.03611e-08	-8.93041e-08	-9.80261e-08	-1.065e-07	-1.14699e-07	-1.226e-07
	0.00396	1.58669e-07	1.60929e-07	1.62733e-07	1.64073e-07	1.64944e-07	1.65339e-07	1.65255e-07	1.64687e-07	1.63635e-07	1.62101e-07	1.60087e-07	1.57593e-07	1.54624e-07	1.51187e-07	1.47291e-07	1.42945e-07	1.38157e-07	1.32938e-07	1.27303e-07	1.21268e-07	1.14848e-07	1.08057e-07	1.00914e-07	9.34405e-08	8.56564e-08	7.75827e-08	6.92404e-08	6.06535e-08	5.18472e-08	4.28464e-08	3.36762e-08	2.43623e-08	1.4932e-08	5.41293e-09	-4.16701e-09	-1.37801e-08	-2.33983e-08	-3.29932e-08	-4.25363e-08	-5.19989e-08	-6.13526e-08	-7.05693e-08	-7.96217e-08	-8.84824e-08	-9.71242e-08	-1.0552e-07	-1.13644e-07	-1.21472e-07
	0.00398	1.57215e-07	1.59455e-07	1.61242e-07	1.62569e-07	1.63432e-07	1.63824e-07	1.63741e-07	1.63178e-07	1.62136e-07	1.60616e-07	1.5862e-07	1.56149e-07	1.53207e-07	1.49801e-07	1.45941e-07	1.41635e-07	1.36891e-07	1.3172e-07	1.26137e-07	1.20157e-07	1.13795e-07	1.07067e-07	9.99896e-08	9.25843e-08	8.48715e-08	7.68717e-08	6.86059e-08	6.00977e-08	5.1372e-08	4.24537e-08	3.33676e-08	2.41391e-08	1.47951e-08	5.36333e-09	-4.12883e-09	-1.36538e-08	-2.31839e-08	-3.26909e-08	-4.21465e-08	-5.15224e-08	-6.07904e-08	-6.99226e-08	-7.88921e-08	-8.76716e-08	-9.62342e-08	-1.04553e-07	-1.12602e-07	-1.20359e-07
	0.004	1.5578e-07	1.57999e-07	1.5977e-07	1.61086e-07	1.6194e-07	1.62329e-07	1.62247e-07	1.61689e-07	1.60656e-07	1.5915e-07	1.57172e-07	1.54724e-07	1.51808e-07	1.48434e-07	1.44609e-07	1.40342e-07	1.35641e-07	1.30517e-07	1.24985e-07	1.1906e-07	1.12757e-07	1.0609e-07	9.9077e-08	9.17393e-08	8.40969e-08	7.61701e-08	6.79797e-08	5.95492e-08	5.09032e-08	4.20662e-08	3.30631e-08	2.39188e-08	1.46601e-08	5.31438e-09	-4.09114e-09	-1.35292e-08	-2.29723e-08	-3.23925e-08	-4.17618e-08	-5.10521e-08	-6.02355e-08	-6.92844e-08	-7.8172e-08	-8.68714e-08	-9.53559e-08	-1.03599e-07	-1.11575e-07	-1.1926e-07
	0.00402	1.54364e-07	1.56563e-07	1.58318e-07	1.59621e-07	1.60468e-07	1.60853e-07	1.60772e-07	1.60219e-07	1.59196e-07	1.57703e-07	1.55743e-07	1.53317e-07	1.50428e-07	1.47085e-07	1.43295e-07	1.39066e-07	1.34408e-07	1.29331e-07	1.23849e-07	1.17978e-07	1.11732e-07	1.05125e-07	9.81763e-08	9.09053e-08	8.33324e-08	7.54777e-08	6.73618e-08	5.90079e-08	5.04404e-08	4.16838e-08	3.27625e-08	2.37013e-08	1.45268e-08	5.26607e-09	-4.05395e-09	-1.34062e-08	-2.27635e-08	-3.20981e-08	-4.13822e-08	-5.05881e-08	-5.9688e-08	-6.86546e-08	-7.74614e-08	-8.60817e-08	-9.4489e-08	-1.02657e-07	-1.1056e-07	-1.18176e-07
	0.00404	1.52966e-07	1.55146e-07	1.56884e-07	1.58176e-07	1.59015e-07	1.59397e-07	1.59316e-07	1.58768e-07	1.57754e-07	1.56275e-07	1.54333e-07	1.51929e-07	1.49066e-07	1.45753e-07	1.41997e-07	1.37807e-07	1.33191e-07	1.2816e-07	1.22728e-07	1.1691e-07	1.1072e-07	1.04173e-07	9.72874e-08	9.00822e-08	8.25779e-08	7.47943e-08	6.67519e-08	5.84736e-08	4.99837e-08	4.13064e-08	3.24659e-08	2.34867e-08	1.43953e-08	5.21839e-09	-4.01725e-09	-1.32848e-08	-2.25574e-08	-3.18074e-08	-4.10075e-08	-5.013e-08	-5.91475e-08	-6.8033e-08	-7.676e-08	-8.53023e-08	-9.36335e-08	-1.01727e-07	-1.09559e-07	-1.17106e-07
	0.00406	1.51587e-07	1.53746e-07	1.5547e-07	1.5675e-07	1.57581e-07	1.5796e-07	1.57879e-07	1.57336e-07	1.56332e-07	1.54866e-07	1.52941e-07	1.50559e-07	1.47722e-07	1.44439e-07	1.40717e-07	1.36564e-07	1.3199e-07	1.27004e-07	1.21621e-07	1.15855e-07	1.09721e-07	1.03234e-07	9.641e-08	8.92698e-08	8.18331e-08	7.41198e-08	6.61499e-08	5.79463e-08	4.9533e-08	4.09339e-08	3.21731e-08	2.32749e-08	1.42655e-08	5.17133e-09	-3.98102e-09	-1.3165e-08	-2.23539e-08	-3.15206e-08	-4.06377e-08	-4.96779e-08	-5.86141e-08	-6.74194e-08	-7.60678e-08	-8.4533e-08	-9.27891e-08	-1.0081e-07	-1.08571e-07	-1.1605e-07
	0.00408	1.50225e-07	1.52365e-07	1.54073e-07	1.55342e-07	1.56166e-07	1.56541e-07	1.56461e-07	1.55923e-07	1.54927e-07	1.53475e-07	1.51567e-07	1.49206e-07	1.46395e-07	1.43141e-07	1.39453e-07	1.35338e-07	1.30804e-07	1.25863e-07	1.20529e-07	1.14815e-07	1.08736e-07	1.02307e-07	9.5544e-08	8.8468e-08	8.10981e-08	7.3454e-08	6.55557e-08	5.74258e-08	4.9088e-08	4.05662e-08	3.18841e-08	2.30658e-08	1.41373e-08	5.12488e-09	-3.94526e-09	-1.30468e-08	-2.21532e-08	-3.12375e-08	-4.02726e-08	-4.92317e-08	-5.80876e-08	-6.68139e-08	-7.53845e-08	-8.37737e-08	-9.19556e-08	-9.99044e-08	-1.07596e-07	-1.15007e-07
	0.0041	1.48881e-07	1.51002e-07	1.52695e-07	1.53952e-07	1.54769e-07	1.5514e-07	1.55061e-07	1.54528e-07	1.53541e-07	1.52102e-07	1.50211e-07	1.47871e-07	1.45085e-07	1.41861e-07	1.38205e-07	1.34127e-07	1.29634e-07	1.24737e-07	1.1945e-07	1.13788e-07	1.07763e-07	1.01391e-07	9.46892e-08	8.76765e-08	8.03725e-08	7.27968e-08	6.49692e-08	5.6912e-08	4.86489e-08	4.02033e-08	3.15988e-08	2.28595e-08	1.40109e-08	5.07902e-09	-3.90996e-09	-1.293e-08	-2.19549e-08	-3.0958e-08	-3.99123e-08	-4.87912e-08	-5.75679e-08	-6.62161e-08	-7.471e-08	-8.30242e-08	-9.11329e-08	-9.90106e-08	-1.06633e-07	-1.13979e-07
	0.00412	1.47554e-07	1.49656e-07	1.51334e-07	1.5258e-07	1.53389e-07	1.53758e-07	1.53679e-07	1.53151e-07	1.52173e-07	1.50746e-07	1.48873e-07	1.46554e-07	1.43792e-07	1.40596e-07	1.36973e-07	1.32932e-07	1.28479e-07	1.23626e-07	1.18386e-07	1.12774e-07	1.06803e-07	1.00488e-07	9.38454e-08	8.68951e-08	7.96563e-08	7.21481e-08	6.43902e-08	5.64048e-08	4.82153e-08	3.9845e-08	3.13172e-08	2.26558e-08	1.3886e-08	5.03376e-09	-3.87512e-09	-1.28148e-08	-2.17593e-08	-3.06821e-08	-3.95566e-08	-4.83564e-08	-5.70549e-08	-6.5626e-08	-7.40443e-08	-8.22843e-08	-9.03207e-08	-9.81282e-08	-1.05683e-07	-1.12963e-07
	0.00414	1.46245e-07	1.48328e-07	1.49991e-07	1.51225e-07	1.52028e-07	1.52393e-07	1.52315e-07	1.51792e-07	1.50822e-07	1.49408e-07	1.47551e-07	1.45253e-07	1.42516e-07	1.39348e-07	1.35758e-07	1.31752e-07	1.27338e-07	1.22528e-07	1.17335e-07	1.11773e-07	1.05855e-07	9.95957e-08	9.30123e-08	8.61238e-08	7.89492e-08	7.15076e-08	6.38186e-08	5.59041e-08	4.77873e-08	3.94913e-08	3.10393e-08	2.24547e-08	1.37627e-08	4.98908e-09	-3.84072e-09	-1.27011e-08	-2.15662e-08	-3.04097e-08	-3.92055e-08	-4.79272e-08	-5.65484e-08	-6.50435e-08	-7.3387e-08	-8.15539e-08	-8.9519e-08	-9.72572e-08	-1.04745e-07	-1.1196e-07
	0.00416	1.44952e-07	1.47017e-07	1.48664e-07	1.49888e-07	1.50684e-07	1.51045e-07	1.50969e-07	1.5045e-07	1.49489e-07	1.48087e-07	1.46247e-07	1.43969e-07	1.41256e-07	1.38116e-07	1.34557e-07	1.30587e-07	1.26213e-07	1.21445e-07	1.16298e-07	1.10784e-07	1.04919e-07	9.87151e-08	9.219e-08	8.53623e-08	7.82512e-08	7.08754e-08	6.32544e-08	5.54099e-08	4.73648e-08	3.91422e-08	3.07648e-08	2.22561e-08	1.36411e-08	4.94497e-09	-3.80676e-09	-1.25888e-08	-2.13755e-08	-3.01409e-08	-3.88589e-08	-4.75034e-08	-5.60485e-08	-6.44684e-08	-7.27382e-08	-8.08329e-08	-8.87275e-08	-9.63973e-08	-1.03819e-07	-1.1097e-07
	0.00418	1.43675e-07	1.45722e-07	1.47355e-07	1.48568e-07	1.49357e-07	1.49715e-07	1.49639e-07	1.49125e-07	1.48172e-07	1.46783e-07	1.44959e-07	1.42701e-07	1.40012e-07	1.369e-07	1.33372e-07	1.29437e-07	1.25101e-07	1.20375e-07	1.15273e-07	1.09809e-07	1.03995e-07	9.78457e-08	9.13781e-08	8.46106e-08	7.7562e-08	7.02512e-08	6.26973e-08	5.49219e-08	4.69477e-08	3.87974e-08	3.04939e-08	2.20601e-08	1.35209e-08	4.90142e-09	-3.77324e-09	-1.24779e-08	-2.11872e-08	-2.98754e-08	-3.85167e-08	-4.70851e-08	-5.55549e-08	-6.39006e-08	-7.20976e-08	-8.0121e-08	-8.79461e-08	-9.55483e-08	-1.02905e-07	-1.09993e-07
	0.0042	1.42415e-07	1.44444e-07	1.46062e-07	1.47265e-07	1.48046e-07	1.48402e-07	1.48326e-07	1.47816e-07	1.46872e-07	1.45495e-07	1.43687e-07	1.41449e-07	1.38784e-07	1.35699e-07	1.32202e-07	1.28301e-07	1.24004e-07	1.19319e-07	1.14262e-07	1.08845e-07	1.03082e-07	9.69874e-08	9.05765e-08	8.38683e-08	7.68816e-08	6.96349e-08	6.21473e-08	5.44401e-08	4.65358e-08	3.84571e-08	3.02264e-08	2.18666e-08	1.34023e-08	4.85842e-09	-3.74014e-09	-1.23684e-08	-2.10014e-08	-2.96133e-08	-3.81788e-08	-4.6672e-08	-5.50675e-08	-6.334e-08	-7.14651e-08	-7.94181e-08	-8.71746e-08	-9.47102e-08	-1.02002e-07	-1.09028e-07
	0.00422	1.4117e-07	1.43181e-07	1.44786e-07	1.45978e-07	1.46753e-07	1.47105e-07	1.4703e-07	1.46525e-07	1.45589e-07	1.44224e-07	1.42432e-07	1.40213e-07	1.37571e-07	1.34513e-07	1.31047e-07	1.2718e-07	1.2292e-07	1.18277e-07	1.13264e-07	1.07894e-07	1.02182e-07	9.61399e-08	8.9785e-08	8.31355e-08	7.62098e-08	6.90265e-08	6.16042e-08	5.39644e-08	4.61292e-08	3.8121e-08	2.99622e-08	2.16755e-08	1.32852e-08	4.81597e-09	-3.70745e-09	-1.22604e-08	-2.08178e-08	-2.93546e-08	-3.78452e-08	-4.62642e-08	-5.45863e-08	-6.27866e-08	-7.08406e-08	-7.87241e-08	-8.64129e-08	-9.38826e-08	-1.01111e-07	-1.08075e-07
	0.00424	1.39941e-07	1.41935e-07	1.43526e-07	1.44708e-07	1.45475e-07	1.45825e-07	1.4575e-07	1.45249e-07	1.44322e-07	1.42969e-07	1.41192e-07	1.38992e-07	1.36374e-07	1.33342e-07	1.29906e-07	1.26073e-07	1.2185e-07	1.17247e-07	1.12278e-07	1.06955e-07	1.01292e-07	9.53031e-08	8.90035e-08	8.24118e-08	7.55465e-08	6.84256e-08	6.1068e-08	5.34947e-08	4.57277e-08	3.77892e-08	2.97014e-08	2.14869e-08	1.31696e-08	4.77405e-09	-3.67518e-09	-1.21536e-08	-2.06366e-08	-2.90991e-08	-3.75157e-08	-4.58615e-08	-5.41112e-08	-6.22401e-08	-7.0224e-08	-7.80389e-08	-8.56607e-08	-9.30654e-08	-1.0023e-07	-1.07135e-07
	0.00426	1.38728e-07	1.40704e-07	1.42281e-07	1.43453e-07	1.44214e-07	1.4456e-07	1.44487e-07	1.4399e-07	1.4307e-07	1.41729e-07	1.39968e-07	1.37787e-07	1.35191e-07	1.32186e-07	1.2878e-07	1.2498e-07	1.20794e-07	1.16231e-07	1.11304e-07	1.06028e-07	1.00414e-07	9.44767e-08	8.82318e-08	8.16973e-08	7.48914e-08	6.78324e-08	6.05385e-08	5.30308e-08	4.53312e-08	3.74616e-08	2.94439e-08	2.13006e-08	1.30554e-08	4.73266e-09	-3.64332e-09	-1.20483e-08	-2.04577e-08	-2.88468e-08	-3.71905e-08	-4.54639e-08	-5.3642e-08	-6.17004e-08	-6.96151e-08	-7.73623e-08	-8.4918e-08	-9.22585e-08	-9.93614e-08	-1.06206e-07
	0.00428	1.3753e-07	1.39489e-07	1.41053e-07	1.42214e-07	1.42969e-07	1.43312e-07	1.43239e-07	1.42746e-07	1.41835e-07	1.40505e-07	1.38759e-07	1.36597e-07	1.34024e-07	1.31045e-07	1.27668e-07	1.23901e-07	1.1975e-07	1.15227e-07	1.10343e-07	1.05112e-07	9.95468e-08	9.36608e-08	8.74697e-08	8.09917e-08	7.42446e-08	6.72465e-08	6.00157e-08	5.25728e-08	4.49397e-08	3.7138e-08	2.91896e-08	2.11166e-08	1.29426e-08	4.69178e-09	-3.61185e-09	-1.19442e-08	-2.0281e-08	-2.85976e-08	-3.68693e-08	-4.50712e-08	-5.31787e-08	-6.11675e-08	-6.90139e-08	-7.66941e-08	-8.41846e-08	-9.14617e-08	-9.85032e-08	-1.05288e-07
	0.0043	1.36347e-07	1.38289e-07	1.39839e-07	1.4099e-07	1.41738e-07	1.42079e-07	1.42007e-07	1.41518e-07	1.40614e-07	1.39296e-07	1.37565e-07	1.35422e-07	1.32871e-07	1.29917e-07	1.26569e-07	1.22835e-07	1.1872e-07	1.14235e-07	1.09394e-07	1.04208e-07	9.86904e-08	9.2855e-08	8.67172e-08	8.02949e-08	7.36059e-08	6.6668e-08	5.94993e-08	5.21205e-08	4.45531e-08	3.68185e-08	2.89385e-08	2.09349e-08	1.28313e-08	4.65142e-09	-3.58078e-09	-1.18414e-08	-2.01065e-08	-2.83516e-08	-3.65521e-08	-4.46834e-08	-5.27212e-08	-6.06413e-08	-6.84201e-08	-7.60343e-08	-8.34603e-08	-9.06748e-08	-9.76558e-08	-1.04383e-07
	0.00432	1.35178e-07	1.37104e-07	1.38641e-07	1.39782e-07	1.40524e-07	1.40861e-07	1.40789e-07	1.40305e-07	1.39409e-07	1.38102e-07	1.36386e-07	1.34261e-07	1.31732e-07	1.28804e-07	1.25485e-07	1.21782e-07	1.17703e-07	1.13256e-07	1.08456e-07	1.03315e-07	9.78446e-08	9.20592e-08	8.5974e-08	7.96067e-08	7.2975e-08	6.60966e-08	5.89894e-08	5.16738e-08	4.41712e-08	3.6503e-08	2.86905e-08	2.07555e-08	1.27213e-08	4.61155e-09	-3.55009e-09	-1.174e-08	-1.99342e-08	-2.81086e-08	-3.62388e-08	-4.43005e-08	-5.22694e-08	-6.01216e-08	-6.78337e-08	-7.53827e-08	-8.2745e-08	-8.98977e-08	-9.68188e-08	-1.03488e-07
	0.00434	1.34024e-07	1.35933e-07	1.37457e-07	1.38589e-07	1.39324e-07	1.39658e-07	1.39588e-07	1.39108e-07	1.38219e-07	1.36923e-07	1.35222e-07	1.33115e-07	1.30607e-07	1.27704e-07	1.24413e-07	1.20742e-07	1.16698e-07	1.1229e-07	1.0753e-07	1.02433e-07	9.70092e-08	9.12732e-08	8.524e-08	7.89271e-08	7.2352e-08	6.55323e-08	5.84858e-08	5.12327e-08	4.37941e-08	3.61913e-08	2.84455e-08	2.05783e-08	1.26127e-08	4.57218e-09	-3.51978e-09	-1.16397e-08	-1.9764e-08	-2.78686e-08	-3.59294e-08	-4.39223e-08	-5.18231e-08	-5.96083e-08	-6.72546e-08	-7.47391e-08	-8.20386e-08	-8.91302e-08	-9.59923e-08	-1.02604e-07
	0.00436	1.32884e-07	1.34777e-07	1.36288e-07	1.3741e-07	1.38139e-07	1.38471e-07	1.384e-07	1.37925e-07	1.37044e-07	1.35759e-07	1.34072e-07	1.31983e-07	1.29496e-07	1.26618e-07	1.23355e-07	1.19715e-07	1.15705e-07	1.11335e-07	1.06616e-07	1.01561e-07	9.61842e-08	9.0497e-08	8.45151e-08	7.82559e-08	7.17367e-08	6.4975e-08	5.79884e-08	5.0797e-08	4.34217e-08	3.58836e-08	2.82036e-08	2.04033e-08	1.25054e-08	4.5333e-09	-3.48985e-09	-1.15407e-08	-1.9596e-08	-2.76316e-08	-3.56239e-08	-4.35487e-08	-5.13824e-08	-5.91013e-08	-6.66827e-08	-7.41035e-08	-8.13409e-08	-8.83722e-08	-9.51759e-08	-1.01732e-07
	0.00438	1.31758e-07	1.33636e-07	1.35133e-07	1.36246e-07	1.36969e-07	1.37298e-07	1.37228e-07	1.36756e-07	1.35883e-07	1.34609e-07	1.32936e-07	1.30865e-07	1.28399e-07	1.25545e-07	1.2231e-07	1.18701e-07	1.14725e-07	1.10391e-07	1.05712e-07	1.00701e-07	9.53693e-08	8.97303e-08	8.37991e-08	7.75929e-08	7.11289e-08	6.44245e-08	5.74971e-08	5.03666e-08	4.30538e-08	3.55795e-08	2.79647e-08	2.02304e-08	1.23995e-08	4.49489e-09	-3.46028e-09	-1.1443e-08	-1.94299e-08	-2.73975e-08	-3.5322e-08	-4.31798e-08	-5.09471e-08	-5.86006e-08	-6.61177e-08	-7.34757e-08	-8.06518e-08	-8.76235e-08	-9.43696e-08	-1.0087e-07
	0.0044	1.30646e-07	1.32508e-07	1.33993e-07	1.35096e-07	1.35813e-07	1.36139e-07	1.3607e-07	1.35602e-07	1.34736e-07	1.33473e-07	1.31814e-07	1.2976e-07	1.27316e-07	1.24486e-07	1.21278e-07	1.17699e-07	1.13757e-07	1.0946e-07	1.0482e-07	9.98511e-08	9.45645e-08	8.8973e-08	8.30918e-08	7.6938e-08	7.05286e-08	6.38808e-08	5.70119e-08	4.99415e-08	4.26904e-08	3.52793e-08	2.77287e-08	2.00597e-08	1.22948e-08	4.45696e-09	-3.43108e-09	-1.13464e-08	-1.92659e-08	-2.71663e-08	-3.50239e-08	-4.28154e-08	-5.05171e-08	-5.8106e-08	-6.55597e-08	-7.28555e-08	-7.99711e-08	-8.68839e-08	-9.35731e-08	-1.00019e-07
	0.00442	1.29548e-07	1.31394e-07	1.32866e-07	1.3396e-07	1.34671e-07	1.34994e-07	1.34926e-07	1.34462e-07	1.33603e-07	1.3235e-07	1.30706e-07	1.28669e-07	1.26245e-07	1.23439e-07	1.20258e-07	1.1671e-07	1.128e-07	1.08539e-07	1.03939e-07	9.90116e-08	9.37694e-08	8.82249e-08	8.23932e-08	7.62912e-08	6.99357e-08	6.33437e-08	5.65325e-08	4.95216e-08	4.23315e-08	3.49826e-08	2.74955e-08	1.9891e-08	1.21915e-08	4.41948e-09	-3.40223e-09	-1.1251e-08	-1.9104e-08	-2.69379e-08	-3.47295e-08	-4.24554e-08	-5.00924e-08	-5.76175e-08	-6.50085e-08	-7.2243e-08	-7.92987e-08	-8.61535e-08	-9.27864e-08	-9.91777e-08
	0.00444	1.28463e-07	1.30293e-07	1.31753e-07	1.32838e-07	1.33543e-07	1.33864e-07	1.33796e-07	1.33336e-07	1.32484e-07	1.31242e-07	1.29611e-07	1.27592e-07	1.25188e-07	1.22405e-07	1.19251e-07	1.15732e-07	1.11856e-07	1.0763e-07	1.03068e-07	9.81823e-08	9.2984e-08	8.7486e-08	8.17031e-08	7.56522e-08	6.93499e-08	6.28131e-08	5.6059e-08	4.91069e-08	4.1977e-08	3.46896e-08	2.72652e-08	1.97244e-08	1.20893e-08	4.38247e-09	-3.37373e-09	-1.11568e-08	-1.8944e-08	-2.67123e-08	-3.44386e-08	-4.20998e-08	-4.96728e-08	-5.71349e-08	-6.4464e-08	-7.16379e-08	-7.86345e-08	-8.54319e-08	-9.20092e-08	-9.8347e-08
	0.00446	1.27391e-07	1.29206e-07	1.30654e-07	1.3173e-07	1.32429e-07	1.32747e-07	1.32679e-07	1.32223e-07	1.31378e-07	1.30147e-07	1.28529e-07	1.26527e-07	1.24143e-07	1.21384e-07	1.18256e-07	1.14767e-07	1.10922e-07	1.06732e-07	1.02208e-07	9.7363e-08	9.22081e-08	8.6756e-08	8.10214e-08	7.50209e-08	6.87712e-08	6.2289e-08	5.55913e-08	4.86971e-08	4.16267e-08	3.44002e-08	2.70377e-08	1.95599e-08	1.19885e-08	4.3459e-09	-3.34558e-09	-1.10637e-08	-1.87859e-08	-2.64894e-08	-3.41512e-08	-4.17485e-08	-4.92583e-08	-5.66582e-08	-6.39261e-08	-7.10402e-08	-7.79784e-08	-8.4719e-08	-9.12415e-08	-9.75264e-08
	0.00448	1.26332e-07	1.28132e-07	1.29568e-07	1.30635e-07	1.31328e-07	1.31643e-07	1.31576e-07	1.31124e-07	1.30286e-07	1.29065e-07	1.27461e-07	1.25475e-07	1.23111e-07	1.20375e-07	1.17273e-07	1.13813e-07	1.1e-07	1.05845e-07	1.01359e-07	9.65537e-08	9.14416e-08	8.60348e-08	8.03479e-08	7.43973e-08	6.81996e-08	6.17712e-08	5.51292e-08	4.82923e-08	4.12807e-08	3.41142e-08	2.6813e-08	1.93973e-08	1.18888e-08	4.30977e-09	-3.31777e-09	-1.09717e-08	-1.86297e-08	-2.62692e-08	-3.38673e-08	-4.14015e-08	-4.88489e-08	-5.61872e-08	-6.33947e-08	-7.04496e-08	-7.73302e-08	-8.40148e-08	-9.0483e-08	-9.67157e-08
	0.0045	1.25286e-07	1.27071e-07	1.28495e-07	1.29553e-07	1.3024e-07	1.30553e-07	1.30487e-07	1.30038e-07	1.29207e-07	1.27996e-07	1.26405e-07	1.24436e-07	1.22092e-07	1.19378e-07	1.16302e-07	1.1287e-07	1.09089e-07	1.04968e-07	1.00519e-07	9.57541e-08	9.06844e-08	8.53224e-08	7.96825e-08	7.37812e-08	6.76348e-08	6.12597e-08	5.46726e-08	4.78924e-08	4.09388e-08	3.38317e-08	2.65909e-08	1.92366e-08	1.17904e-08	4.27408e-09	-3.2903e-09	-1.08808e-08	-1.84754e-08	-2.60516e-08	-3.35869e-08	-4.10586e-08	-4.84443e-08	-5.57219e-08	-6.28697e-08	-6.98662e-08	-7.66898e-08	-8.3319e-08	-8.97337e-08	-9.59148e-08
	0.00452	1.24252e-07	1.26022e-07	1.27435e-07	1.28484e-07	1.29166e-07	1.29476e-07	1.2941e-07	1.28965e-07	1.28141e-07	1.2694e-07	1.25362e-07	1.2341e-07	1.21084e-07	1.18393e-07	1.15342e-07	1.11939e-07	1.08189e-07	1.04102e-07	9.96901e-08	9.49641e-08	8.99362e-08	8.46184e-08	7.90251e-08	7.31725e-08	6.70768e-08	6.07543e-08	5.42216e-08	4.74973e-08	4.06011e-08	3.35526e-08	2.63716e-08	1.90779e-08	1.16931e-08	4.23882e-09	-3.26315e-09	-1.07911e-08	-1.8323e-08	-2.58367e-08	-3.33098e-08	-4.07199e-08	-4.80447e-08	-5.52622e-08	-6.2351e-08	-6.92898e-08	-7.60571e-08	-8.26316e-08	-8.89934e-08	-9.51235e-08
	0.00454	1.23231e-07	1.24987e-07	1.26388e-07	1.27428e-07	1.28104e-07	1.28412e-07	1.28346e-07	1.27905e-07	1.27088e-07	1.25897e-07	1.24332e-07	1.22395e-07	1.20089e-07	1.1742e-07	1.14394e-07	1.11019e-07	1.073e-07	1.03247e-07	9.88707e-08	9.41836e-08	8.9197e-08	8.39229e-08	7.83756e-08	7.25711e-08	6.65255e-08	6.02549e-08	5.37759e-08	4.71069e-08	4.02673e-08	3.32768e-08	2.61548e-08	1.89211e-08	1.1597e-08	4.20398e-09	-3.23633e-09	-1.07024e-08	-1.81724e-08	-2.56243e-08	-3.3036e-08	-4.03852e-08	-4.76498e-08	-5.4808e-08	-6.18386e-08	-6.87203e-08	-7.5432e-08	-8.19524e-08	-8.82619e-08	-9.43416e-08
	0.00456	1.22222e-07	1.23963e-07	1.25353e-07	1.26385e-07	1.27055e-07	1.2736e-07	1.27295e-07	1.26858e-07	1.26048e-07	1.24866e-07	1.23314e-07	1.21393e-07	1.19106e-07	1.16459e-07	1.13458e-07	1.1011e-07	1.06421e-07	1.02401e-07	9.80611e-08	9.34123e-08	8.84666e-08	8.32357e-08	7.77338e-08	7.19768e-08	6.59807e-08	5.97615e-08	5.33355e-08	4.67211e-08	3.99376e-08	3.30043e-08	2.59406e-08	1.87662e-08	1.1502e-08	4.16955e-09	-3.20983e-09	-1.06147e-08	-1.80236e-08	-2.54145e-08	-3.27655e-08	-4.00545e-08	-4.72596e-08	-5.43592e-08	-6.13322e-08	-6.81576e-08	-7.48143e-08	-8.12814e-08	-8.75392e-08	-9.35691e-08
	0.00458	1.21225e-07	1.22952e-07	1.2433e-07	1.25354e-07	1.26019e-07	1.26321e-07	1.26257e-07	1.25823e-07	1.25019e-07	1.23847e-07	1.22308e-07	1.20403e-07	1.18134e-07	1.15508e-07	1.12532e-07	1.09211e-07	1.05553e-07	1.01566e-07	9.72611e-08	9.26503e-08	8.77449e-08	8.25567e-08	7.70996e-08	7.13896e-08	6.54424e-08	5.9274e-08	5.29004e-08	4.634e-08	3.96118e-08	3.27351e-08	2.5729e-08	1.86131e-08	1.14082e-08	4.13554e-09	-3.18364e-09	-1.05281e-08	-1.78766e-08	-2.52072e-08	-3.24982e-08	-3.97277e-08	-4.6874e-08	-5.39157e-08	-6.08318e-08	-6.76015e-08	-7.42039e-08	-8.06183e-08	-8.6825e-08	-9.28057e-08
	0.0046	1.2024e-07	1.21953e-07	1.23319e-07	1.24335e-07	1.24994e-07	1.25294e-07	1.25231e-07	1.248e-07	1.24003e-07	1.22841e-07	1.21314e-07	1.19424e-07	1.17174e-07	1.1457e-07	1.11617e-07	1.08324e-07	1.04695e-07	1.0074e-07	9.64706e-08	9.18972e-08	8.70317e-08	8.18857e-08	7.6473e-08	7.08094e-08	6.49105e-08	5.87922e-08	5.24705e-08	4.59633e-08	3.92898e-08	3.2469e-08	2.55199e-08	1.84618e-08	1.13155e-08	4.10193e-09	-3.15777e-09	-1.04426e-08	-1.77313e-08	-2.50023e-08	-3.2234e-08	-3.94048e-08	-4.6493e-08	-5.34775e-08	-6.03374e-08	-6.70521e-08	-7.36008e-08	-7.9963e-08	-8.61193e-08	-9.20514e-08
	0.00462	1.19266e-07	1.20965e-07	1.22321e-07	1.23328e-07	1.23982e-07	1.2428e-07	1.24217e-07	1.2379e-07	1.22999e-07	1.21846e-07	1.20331e-07	1.18457e-07	1.16225e-07	1.13642e-07	1.10714e-07	1.07447e-07	1.03847e-07	9.99246e-08	9.56894e-08	9.11531e-08	8.63269e-08	8.12226e-08	7.58537e-08	7.0236e-08	6.43849e-08	5.83161e-08	5.20456e-08	4.55911e-08	3.89717e-08	3.22061e-08	2.53132e-08	1.83123e-08	1.12238e-08	4.06871e-09	-3.1322e-09	-1.0358e-08	-1.75877e-08	-2.47998e-08	-3.1973e-08	-3.90857e-08	-4.61165e-08	-5.30444e-08	-5.98488e-08	-6.65091e-08	-7.30048e-08	-7.93155e-08	-8.54219e-08	-9.1306e-08
	0.00464	1.18304e-07	1.19989e-07	1.21334e-07	1.22333e-07	1.22982e-07	1.23277e-07	1.23215e-07	1.22791e-07	1.22007e-07	1.20863e-07	1.19361e-07	1.17501e-07	1.15287e-07	1.12725e-07	1.0982e-07	1.0658e-07	1.0301e-07	9.91185e-08	9.49174e-08	9.04177e-08	8.56305e-08	8.05673e-08	7.52417e-08	6.96693e-08	6.38654e-08	5.78456e-08	5.16257e-08	4.52233e-08	3.86573e-08	3.19463e-08	2.5109e-08	1.81646e-08	1.11333e-08	4.03588e-09	-3.10693e-09	-1.02744e-08	-1.74458e-08	-2.45998e-08	-3.1715e-08	-3.87704e-08	-4.57445e-08	-5.26165e-08	-5.93659e-08	-6.59725e-08	-7.24158e-08	-7.86756e-08	-8.47328e-08	-9.05694e-08
	0.00466	1.17353e-07	1.19025e-07	1.20359e-07	1.2135e-07	1.21993e-07	1.22286e-07	1.22224e-07	1.21804e-07	1.21026e-07	1.19891e-07	1.18401e-07	1.16557e-07	1.14361e-07	1.11819e-07	1.08938e-07	1.05723e-07	1.02182e-07	9.83217e-08	9.41544e-08	8.96909e-08	8.49422e-08	7.99197e-08	7.46369e-08	6.91093e-08	6.33521e-08	5.73807e-08	5.12107e-08	4.48598e-08	3.83465e-08	3.16895e-08	2.49072e-08	1.80185e-08	1.10438e-08	4.00344e-09	-3.08195e-09	-1.01919e-08	-1.73056e-08	-2.4402e-08	-3.14601e-08	-3.84587e-08	-4.53768e-08	-5.21935e-08	-5.88887e-08	-6.54422e-08	-7.18337e-08	-7.80432e-08	-8.40517e-08	-8.98414e-08
	0.00468	1.16413e-07	1.18071e-07	1.19395e-07	1.20378e-07	1.21016e-07	1.21307e-07	1.21245e-07	1.20828e-07	1.20057e-07	1.18931e-07	1.17453e-07	1.15623e-07	1.13445e-07	1.10923e-07	1.08065e-07	1.04876e-07	1.01363e-07	9.75343e-08	9.34004e-08	8.89726e-08	8.42619e-08	7.92796e-08	7.40392e-08	6.85558e-08	6.28447e-08	5.69211e-08	5.08006e-08	4.45005e-08	3.80394e-08	3.14357e-08	2.47077e-08	1.78742e-08	1.09553e-08	3.97138e-09	-3.05727e-09	-1.01102e-08	-1.7167e-08	-2.42066e-08	-3.12082e-08	-3.81507e-08	-4.50134e-08	-5.17755e-08	-5.84171e-08	-6.49181e-08	-7.12584e-08	-7.74181e-08	-8.33785e-08	-8.91219e-08
	0.0047	1.15484e-07	1.17129e-07	1.18442e-07	1.19417e-07	1.20051e-07	1.20339e-07	1.20278e-07	1.19864e-07	1.19099e-07	1.17982e-07	1.16516e-07	1.14701e-07	1.1254e-07	1.10038e-07	1.07203e-07	1.04039e-07	1.00554e-07	9.67561e-08	9.26551e-08	8.82626e-08	8.35895e-08	7.8647e-08	7.34484e-08	6.80088e-08	6.23433e-08	5.64669e-08	5.03952e-08	4.41454e-08	3.77359e-08	3.11848e-08	2.45106e-08	1.77316e-08	1.08679e-08	3.93969e-09	-3.03287e-09	-1.00296e-08	-1.703e-08	-2.40134e-08	-3.09591e-08	-3.78463e-08	-4.46542e-08	-5.13624e-08	-5.7951e-08	-6.44001e-08	-7.06898e-08	-7.68004e-08	-8.27132e-08	-8.84107e-08
	0.00472	1.14566e-07	1.16198e-07	1.175e-07	1.18468e-07	1.19096e-07	1.19382e-07	1.19322e-07	1.18911e-07	1.18152e-07	1.17044e-07	1.15589e-07	1.13789e-07	1.11645e-07	1.09163e-07	1.06351e-07	1.03212e-07	9.9755e-08	9.59868e-08	9.19185e-08	8.75609e-08	8.2925e-08	7.80218e-08	7.28645e-08	6.74681e-08	6.18476e-08	5.6018e-08	4.99946e-08	4.37945e-08	3.74359e-08	3.09369e-08	2.43157e-08	1.75906e-08	1.07815e-08	3.90837e-09	-3.00876e-09	-9.94982e-09	-1.68946e-08	-2.38225e-08	-3.0713e-08	-3.75454e-08	-4.42992e-08	-5.09541e-08	-5.74903e-08	-6.38881e-08	-7.01278e-08	-7.61898e-08	-8.20557e-08	-8.77079e-08
	0.00474	1.13658e-07	1.15278e-07	1.1657e-07	1.17529e-07	1.18153e-07	1.18437e-07	1.18376e-07	1.17969e-07	1.17216e-07	1.16117e-07	1.14674e-07	1.12888e-07	1.10761e-07	1.08299e-07	1.05508e-07	1.02395e-07	9.89648e-08	9.52265e-08	9.11904e-08	8.68673e-08	8.22681e-08	7.74038e-08	7.22873e-08	6.69337e-08	6.13577e-08	5.55743e-08	4.95986e-08	4.34476e-08	3.71394e-08	3.06919e-08	2.41231e-08	1.74513e-08	1.06961e-08	3.87741e-09	-2.98493e-09	-9.87101e-09	-1.67608e-08	-2.36338e-08	-3.04697e-08	-3.7248e-08	-4.39483e-08	-5.05505e-08	-5.70349e-08	-6.33821e-08	-6.95724e-08	-7.55863e-08	-8.14057e-08	-8.70131e-08
	0.00476	1.12761e-07	1.14368e-07	1.1565e-07	1.16602e-07	1.1722e-07	1.17502e-07	1.17442e-07	1.17038e-07	1.16291e-07	1.15201e-07	1.13769e-07	1.11997e-07	1.09886e-07	1.07444e-07	1.04675e-07	1.01587e-07	9.81838e-08	9.44749e-08	9.04707e-08	8.61818e-08	8.16188e-08	7.67928e-08	7.17168e-08	6.64054e-08	6.08735e-08	5.51357e-08	4.92071e-08	4.31047e-08	3.68462e-08	3.04496e-08	2.39327e-08	1.73136e-08	1.06117e-08	3.84681e-09	-2.96137e-09	-9.7931e-09	-1.66285e-08	-2.34473e-08	-3.02293e-08	-3.69541e-08	-4.36014e-08	-5.01515e-08	-5.65847e-08	-6.28818e-08	-6.90233e-08	-7.49898e-08	-8.07632e-08	-8.63264e-08
	0.00478	1.11875e-07	1.13468e-07	1.1474e-07	1.15685e-07	1.16299e-07	1.16578e-07	1.16519e-07	1.16118e-07	1.15376e-07	1.14295e-07	1.12874e-07	1.11116e-07	1.09022e-07	1.06599e-07	1.03852e-07	1.00788e-07	9.74117e-08	9.3732e-08	8.97593e-08	8.5504e-08	8.0977e-08	7.6189e-08	7.11528e-08	6.58832e-08	6.03948e-08	5.47021e-08	4.88201e-08	4.27657e-08	3.65565e-08	3.02102e-08	2.37445e-08	1.71774e-08	1.05283e-08	3.81656e-09	-2.93808e-09	-9.71609e-09	-1.64977e-08	-2.32629e-08	-2.99915e-08	-3.66635e-08	-4.32586e-08	-4.97571e-08	-5.61398e-08	-6.23873e-08	-6.84805e-08	-7.44001e-08	-8.01281e-08	-8.56475e-08
	0.0048	1.10998e-07	1.12579e-07	1.13841e-07	1.14778e-07	1.15387e-07	1.15664e-07	1.15606e-07	1.15208e-07	1.14472e-07	1.13399e-07	1.1199e-07	1.10245e-07	1.08168e-07	1.05764e-07	1.03039e-07	9.9998e-08	9.66484e-08	9.29976e-08	8.9056e-08	8.48341e-08	8.03425e-08	7.5592e-08	7.05953e-08	6.5367e-08	5.99216e-08	5.42735e-08	4.84376e-08	4.24306e-08	3.627e-08	2.99735e-08	2.35584e-08	1.70428e-08	1.04458e-08	3.78666e-09	-2.91506e-09	-9.63996e-09	-1.63685e-08	-2.30806e-08	-2.97565e-08	-3.63762e-08	-4.29196e-08	-4.93672e-08	-5.56999e-08	-6.18985e-08	-6.79439e-08	-7.38171e-08	-7.95002e-08	-8.49764e-08
	0.00482	1.10131e-07	1.117e-07	1.12952e-07	1.13882e-07	1.14487e-07	1.14761e-07	1.14703e-07	1.14309e-07	1.13579e-07	1.12514e-07	1.11115e-07	1.09385e-07	1.07324e-07	1.04938e-07	1.02234e-07	9.92173e-08	9.58939e-08	9.22715e-08	8.83607e-08	8.41718e-08	7.97153e-08	7.50018e-08	7.00442e-08	6.48567e-08	5.94537e-08	5.38498e-08	4.80595e-08	4.20994e-08	3.59869e-08	2.97395e-08	2.33745e-08	1.69098e-08	1.03642e-08	3.75709e-09	-2.8923e-09	-9.5647e-09	-1.62407e-08	-2.29005e-08	-2.95242e-08	-3.60922e-08	-4.25845e-08	-4.89818e-08	-5.5265e-08	-6.14152e-08	-6.74135e-08	-7.32408e-08	-7.88796e-08	-8.4313e-08
	0.00484	1.09275e-07	1.10832e-07	1.12074e-07	1.12996e-07	1.13596e-07	1.13869e-07	1.13811e-07	1.13419e-07	1.12695e-07	1.11639e-07	1.10251e-07	1.08534e-07	1.06489e-07	1.04122e-07	1.01439e-07	9.84455e-08	9.51479e-08	9.15537e-08	8.76733e-08	8.3517e-08	7.90952e-08	7.44184e-08	6.94993e-08	6.43521e-08	5.89912e-08	5.34309e-08	4.76856e-08	4.17719e-08	3.57069e-08	2.95081e-08	2.31927e-08	1.67782e-08	1.02836e-08	3.72787e-09	-2.8698e-09	-9.4903e-09	-1.61143e-08	-2.27223e-08	-2.92946e-08	-3.58114e-08	-4.22533e-08	-4.86008e-08	-5.48351e-08	-6.09375e-08	-6.6889e-08	-7.26711e-08	-7.8266e-08	-8.36571e-08
	0.00486	1.08428e-07	1.09972e-07	1.11205e-07	1.12121e-07	1.12715e-07	1.12986e-07	1.12929e-07	1.1254e-07	1.11822e-07	1.10773e-07	1.09396e-07	1.07692e-07	1.05663e-07	1.03315e-07	1.00653e-07	9.76824e-08	9.44104e-08	9.08441e-08	8.69937e-08	8.28696e-08	7.84821e-08	7.38416e-08	6.89606e-08	6.38533e-08	5.8534e-08	5.30167e-08	4.7316e-08	4.14481e-08	3.54302e-08	2.92794e-08	2.30129e-08	1.66482e-08	1.02039e-08	3.69897e-09	-2.84756e-09	-9.41673e-09	-1.59894e-08	-2.25462e-08	-2.90675e-08	-3.55338e-08	-4.19258e-08	-4.82241e-08	-5.44101e-08	-6.04651e-08	-6.63706e-08	-7.21078e-08	-7.76593e-08	-8.30087e-08
	0.00488	1.0759e-07	1.09123e-07	1.10346e-07	1.11255e-07	1.11845e-07	1.12113e-07	1.12056e-07	1.11671e-07	1.10958e-07	1.09918e-07	1.08552e-07	1.06861e-07	1.04847e-07	1.02517e-07	9.98751e-08	9.6928e-08	9.36812e-08	9.01425e-08	8.63218e-08	8.22296e-08	7.78759e-08	7.32712e-08	6.8428e-08	6.33602e-08	5.80819e-08	5.26072e-08	4.69505e-08	4.11279e-08	3.51565e-08	2.90533e-08	2.28352e-08	1.65196e-08	1.01251e-08	3.6704e-09	-2.82557e-09	-9.344e-09	-1.58659e-08	-2.2372e-08	-2.8843e-08	-3.52594e-08	-4.16019e-08	-4.78516e-08	-5.39898e-08	-5.99981e-08	-6.58579e-08	-7.15508e-08	-7.70595e-08	-8.23675e-08
	0.0049	1.06762e-07	1.08283e-07	1.09497e-07	1.10398e-07	1.10984e-07	1.11251e-07	1.11194e-07	1.10812e-07	1.10104e-07	1.09072e-07	1.07716e-07	1.06038e-07	1.0404e-07	1.01728e-07	9.91065e-08	9.6182e-08	9.29602e-08	8.94487e-08	8.56575e-08	8.15967e-08	7.72766e-08	7.27073e-08	6.79013e-08	6.28725e-08	5.76349e-08	5.22024e-08	4.65892e-08	4.08114e-08	3.4886e-08	2.88297e-08	2.26594e-08	1.63925e-08	1.00471e-08	3.64215e-09	-2.80382e-09	-9.27209e-09	-1.57438e-08	-2.21999e-08	-2.8621e-08	-3.4988e-08	-4.12818e-08	-4.74833e-08	-5.35743e-08	-5.95364e-08	-6.53511e-08	-7.10002e-08	-7.64664e-08	-8.17336e-08
	0.00492	1.05943e-07	1.07453e-07	1.08657e-07	1.09552e-07	1.10133e-07	1.10397e-07	1.10341e-07	1.09962e-07	1.0926e-07	1.08235e-07	1.0689e-07	1.05225e-07	1.03242e-07	1.00948e-07	9.83465e-08	9.54444e-08	9.22473e-08	8.87628e-08	8.50006e-08	8.0971e-08	7.6684e-08	7.21498e-08	6.73806e-08	6.23904e-08	5.71929e-08	5.1802e-08	4.62319e-08	4.04985e-08	3.46184e-08	2.86086e-08	2.24857e-08	1.62668e-08	9.97009e-09	3.61422e-09	-2.78232e-09	-9.20099e-09	-1.56231e-08	-2.20296e-08	-2.84015e-08	-3.47197e-08	-4.09652e-08	-4.71192e-08	-5.31635e-08	-5.90798e-08	-6.48499e-08	-7.04557e-08	-7.588e-08	-8.11068e-08
	0.00494	1.05134e-07	1.06632e-07	1.07827e-07	1.08715e-07	1.09291e-07	1.09554e-07	1.09498e-07	1.09122e-07	1.08425e-07	1.07408e-07	1.06073e-07	1.04421e-07	1.02454e-07	1.00176e-07	9.7595e-08	9.47151e-08	9.15424e-08	8.80845e-08	8.43511e-08	8.03523e-08	7.6098e-08	7.15984e-08	6.68657e-08	6.19136e-08	5.67559e-08	5.14062e-08	4.58786e-08	4.0189e-08	3.43539e-08	2.839e-08	2.23138e-08	1.61425e-08	9.89391e-09	3.5866e-09	-2.76106e-09	-9.13068e-09	-1.55037e-08	-2.18613e-08	-2.81845e-08	-3.44544e-08	-4.06522e-08	-4.67591e-08	-5.27572e-08	-5.86284e-08	-6.43544e-08	-6.99173e-08	-7.53002e-08	-8.04871e-08
	0.00496	1.04333e-07	1.0582e-07	1.07006e-07	1.07887e-07	1.08459e-07	1.0872e-07	1.08664e-07	1.08291e-07	1.07599e-07	1.0659e-07	1.05266e-07	1.03626e-07	1.01673e-07	9.94135e-08	9.68518e-08	9.39939e-08	9.08454e-08	8.74138e-08	8.37088e-08	7.97404e-08	7.55185e-08	7.10532e-08	6.63566e-08	6.14422e-08	5.63237e-08	5.10148e-08	4.55293e-08	3.9883e-08	3.40923e-08	2.81738e-08	2.21439e-08	1.60195e-08	9.81857e-09	3.55929e-09	-2.74003e-09	-9.06115e-09	-1.53857e-08	-2.16948e-08	-2.79699e-08	-3.41921e-08	-4.03426e-08	-4.64031e-08	-5.23555e-08	-5.81819e-08	-6.38644e-08	-6.93849e-08	-7.47268e-08	-7.98742e-08
	0.00498	1.03542e-07	1.05017e-07	1.06194e-07	1.07068e-07	1.07636e-07	1.07895e-07	1.0784e-07	1.07469e-07	1.06783e-07	1.05782e-07	1.04467e-07	1.0284e-07	1.00902e-07	9.86592e-08	9.61169e-08	9.32807e-08	9.01561e-08	8.67505e-08	8.30736e-08	7.91354e-08	7.49455e-08	7.05141e-08	6.58531e-08	6.0976e-08	5.58963e-08	5.06277e-08	4.51838e-08	3.95803e-08	3.38336e-08	2.796e-08	2.19759e-08	1.5898e-08	9.74407e-09	3.53229e-09	-2.71924e-09	-8.9924e-09	-1.52689e-08	-2.15302e-08	-2.77576e-08	-3.39326e-08	-4.00365e-08	-4.6051e-08	-5.19583e-08	-5.77405e-08	-6.33798e-08	-6.88584e-08	-7.41598e-08	-7.92681e-08
	0.005	1.02759e-07	1.04223e-07	1.05391e-07	1.06259e-07	1.06822e-07	1.07079e-07	1.07024e-07	1.06656e-07	1.05975e-07	1.04982e-07	1.03677e-07	1.02062e-07	1.00139e-07	9.79133e-08	9.53902e-08	9.25754e-08	8.94744e-08	8.60946e-08	8.24455e-08	7.8537e-08	7.43789e-08	6.9981e-08	6.53552e-08	6.05149e-08	5.54737e-08	5.02449e-08	4.48422e-08	3.92811e-08	3.35778e-08	2.77486e-08	2.18097e-08	1.57778e-08	9.67039e-09	3.50558e-09	-2.69868e-09	-8.92441e-09	-1.51535e-08	-2.13674e-08	-2.75478e-08	-3.36761e-08	-3.97338e-08	-4.57028e-08	-5.15654e-08	-5.73039e-08	-6.29006e-08	-6.83378e-08	-7.35991e-08	-7.86688e-08
[truncated: 653 more columns]

## Sheet: 1f
Refractive index Modulation, δn	Detuning, E - E0 (a.u.)
-1.23365e-07	-0.005
-1.24294e-07	-0.00498
-1.25233e-07	-0.00496
-1.26183e-07	-0.00494
-1.27144e-07	-0.00492
-1.28115e-07	-0.0049
-1.29097e-07	-0.00488
-1.3009e-07	-0.00486
-1.31095e-07	-0.00484
-1.3211e-07	-0.00482
-1.33138e-07	-0.0048
-1.34177e-07	-0.00478
-1.35228e-07	-0.00476
-1.36291e-07	-0.00474
-1.37366e-07	-0.00472
-1.38454e-07	-0.0047
-1.39555e-07	-0.00468
-1.40668e-07	-0.00466
-1.41794e-07	-0.00464
-1.42934e-07	-0.00462
-1.44086e-07	-0.0046
-1.45253e-07	-0.00458
-1.46433e-07	-0.00456
-1.47628e-07	-0.00454
-1.48836e-07	-0.00452
-1.50059e-07	-0.0045
-1.51297e-07	-0.00448
-1.5255e-07	-0.00446
-1.53817e-07	-0.00444
-1.55101e-07	-0.00442
-1.564e-07	-0.0044
-1.57714e-07	-0.00438
-1.59045e-07	-0.00436
-1.60392e-07	-0.00434
-1.61756e-07	-0.00432
-1.63137e-07	-0.0043
-1.64535e-07	-0.00428
-1.6595e-07	-0.00426
-1.67384e-07	-0.00424
-1.68835e-07	-0.00422
-1.70304e-07	-0.0042
-1.71792e-07	-0.00418
-1.73299e-07	-0.00416
-1.74825e-07	-0.00414
-1.76371e-07	-0.00412
-1.77936e-07	-0.0041
-1.79522e-07	-0.00408
-1.81128e-07	-0.00406
-1.82755e-07	-0.00404
-1.84404e-07	-0.00402
-1.86073e-07	-0.004
-1.87765e-07	-0.00398
-1.89479e-07	-0.00396
-1.91215e-07	-0.00394
-1.92975e-07	-0.00392
-1.94758e-07	-0.0039
-1.96564e-07	-0.00388
-1.98395e-07	-0.00386
-2.00251e-07	-0.00384
-2.02131e-07	-0.00382
-2.04037e-07	-0.0038
-2.05969e-07	-0.00378
-2.07927e-07	-0.00376
-2.09912e-07	-0.00374
-2.11924e-07	-0.00372
-2.13964e-07	-0.0037
-2.16032e-07	-0.00368
-2.18129e-07	-0.00366
-2.20255e-07	-0.00364
-2.2241e-07	-0.00362
-2.24596e-07	-0.0036
-2.26812e-07	-0.00358
-2.2906e-07	-0.00356
-2.3134e-07	-0.00354
-2.33651e-07	-0.00352
-2.35996e-07	-0.0035
-2.38374e-07	-0.00348
-2.40787e-07	-0.00346
-2.43234e-07	-0.00344
-2.45716e-07	-0.00342
-2.48235e-07	-0.0034
-2.5079e-07	-0.00338
-2.53382e-07	-0.00336
-2.56012e-07	-0.00334
-2.58681e-07	-0.00332
-2.61389e-07	-0.0033
-2.64137e-07	-0.00328
-2.66925e-07	-0.00326
-2.69755e-07	-0.00324
-2.72628e-07	-0.00322
-2.75543e-07	-0.0032
-2.78502e-07	-0.00318
-2.81505e-07	-0.00316
-2.84553e-07	-0.00314
-2.87648e-07	-0.00312
-2.9079e-07	-0.0031
-2.93979e-07	-0.00308
-2.97217e-07	-0.00306
-3.00504e-07	-0.00304
-3.03842e-07	-0.00302
-3.07231e-07	-0.003
-3.10672e-07	-0.00298
-3.14166e-07	-0.00296
-3.17714e-07	-0.00294
-3.21317e-07	-0.00292
-3.24976e-07	-0.0029
-3.28692e-07	-0.00288
-3.32466e-07	-0.00286
-3.36299e-07	-0.00284
-3.40192e-07	-0.00282
-3.44146e-07	-0.0028
-3.48162e-07	-0.00278
-3.52241e-07	-0.00276
-3.56385e-07	-0.00274
-3.60593e-07	-0.00272
-3.64868e-07	-0.0027
-3.69211e-07	-0.00268
-3.73622e-07	-0.00266
-3.78103e-07	-0.00264
-3.82654e-07	-0.00262
-3.87278e-07	-0.0026
-3.91975e-07	-0.00258
-3.96746e-07	-0.00256
-4.01592e-07	-0.00254
-4.06515e-07	-0.00252
-4.11515e-07	-0.0025
-4.16594e-07	-0.00248
-4.21754e-07	-0.00246
-4.26994e-07	-0.00244
-4.32316e-07	-0.00242
-4.37721e-07	-0.0024
-4.4321e-07	-0.00238
-4.48784e-07	-0.00236
-4.54445e-07	-0.00234
-4.60193e-07	-0.00232
-4.66028e-07	-0.0023
-4.71953e-07	-0.00228
-4.77967e-07	-0.00226
-4.84071e-07	-0.00224
-4.90267e-07	-0.00222
-4.96554e-07	-0.0022
-5.02933e-07	-0.00218
-5.09405e-07	-0.00216
-5.1597e-07	-0.00214
-5.22627e-07	-0.00212
-5.29378e-07	-0.0021
-5.36222e-07	-0.00208
-5.43158e-07	-0.00206
-5.50186e-07	-0.00204
-5.57306e-07	-0.00202
-5.64517e-07	-0.002
-5.71817e-07	-0.00198
-5.79205e-07	-0.00196
-5.8668e-07	-0.00194
-5.9424e-07	-0.00192
-6.01881e-07	-0.0019
-6.09602e-07	-0.00188
-6.174e-07	-0.00186
-6.25269e-07	-0.00184
-6.33208e-07	-0.00182
-6.41211e-07	-0.0018
-6.49272e-07	-0.00178
-6.57386e-07	-0.00176
-6.65546e-07	-0.00174
-6.73745e-07	-0.00172
-6.81974e-07	-0.0017
-6.90225e-07	-0.00168
-6.98487e-07	-0.00166
-7.06749e-07	-0.00164
-7.14999e-07	-0.00162
-7.23222e-07	-0.0016
-7.31403e-07	-0.00158
-7.39526e-07	-0.00156
-7.47573e-07	-0.00154
-7.55522e-07	-0.00152
-7.63352e-07	-0.0015
-7.71039e-07	-0.00148
-7.78554e-07	-0.00146
-7.8587e-07	-0.00144
-7.92954e-07	-0.00142
-7.99771e-07	-0.0014
-8.06281e-07	-0.00138
-8.12444e-07	-0.00136
-8.18214e-07	-0.00134
-8.23539e-07	-0.00132
-8.28366e-07	-0.0013
-8.32635e-07	-0.00128
-8.3628e-07	-0.00126
-8.39232e-07	-0.00124
-8.41412e-07	-0.00122
-8.42738e-07	-0.0012
-8.43117e-07	-0.00118
-8.42451e-07	-0.00116
-8.40633e-07	-0.00114
-8.37546e-07	-0.00112
-8.33063e-07	-0.0011
-8.27047e-07	-0.00108
-8.19351e-07	-0.00106
-8.09813e-07	-0.00104
-7.98261e-07	-0.00102
-7.84508e-07	-0.001
-7.68352e-07	-0.00098
-7.49577e-07	-0.00096
-7.2795e-07	-0.00094
-7.03222e-07	-0.00092
-6.75126e-07	-0.0009
-6.43375e-07	-0.00088
-6.07667e-07	-0.00086
-5.67676e-07	-0.00084
-5.23061e-07	-0.00082
-4.73459e-07	-0.0008
-4.18488e-07	-0.00078
-3.5775e-07	-0.00076
-2.90826e-07	-0.00074
-2.17285e-07	-0.00072
-1.3668e-07	-0.0007
-4.85538e-08	-0.00068
4.75561e-08	-0.00066
1.52115e-07	-0.00064
2.65584e-07	-0.00062
3.88414e-07	-0.0006
5.21035e-07	-0.00058
6.63848e-07	-0.00056
8.17216e-07	-0.00054
9.81446e-07	-0.00052
1.15678e-06	-0.0005
1.34336e-06	-0.00048
1.54126e-06	-0.00046
1.75041e-06	-0.00044
1.97059e-06	-0.00042
2.20144e-06	-0.0004
2.44242e-06	-0.00038
2.69277e-06	-0.00036
2.95153e-06	-0.00034
3.21751e-06	-0.00032
3.48926e-06	-0.0003
3.76509e-06	-0.00028
4.04307e-06	-0.00026
4.321e-06	-0.00024
4.59647e-06	-0.00022
4.86689e-06	-0.0002
5.12946e-06	-0.00018
5.38129e-06	-0.00016
5.61941e-06	-0.00014
5.84086e-06	-0.00012
6.04272e-06	-0.0001
6.22222e-06	-8e-05
6.3768e-06	-6e-05
6.50418e-06	-4e-05
6.60244e-06	-2e-05
6.67007e-06	0
6.70601e-06	2e-05
6.70969e-06	4e-05
6.68107e-06	6e-05
6.6206e-06	8e-05
6.52924e-06	0.0001
6.40842e-06	0.00012
6.25997e-06	0.00014
6.08611e-06	0.00016
5.88933e-06	0.00018
5.67237e-06	0.0002
5.43809e-06	0.00022
5.18946e-06	0.00024
4.92943e-06	0.00026
4.66091e-06	0.00028
4.38672e-06	0.0003
4.10947e-06	0.00032
3.83164e-06	0.00034
3.55543e-06	0.00036
3.28285e-06	0.00038
3.01564e-06	0.0004
2.7553e-06	0.00042
2.50306e-06	0.00044
2.25997e-06	0.00046
2.02679e-06	0.00048
1.80415e-06	0.0005
1.59243e-06	0.00052
1.39189e-06	0.00054
1.20263e-06	0.00056
1.02463e-06	0.00058
8.57748e-07	0.0006
7.01774e-07	0.00062
5.56416e-07	0.00064
4.21327e-07	0.00066
2.96119e-07	0.00068
1.80368e-07	0.0007
7.36294e-08	0.00072
-2.45529e-08	0.00074
-1.14643e-07	0.00076
-1.97102e-07	0.00078
-2.72389e-07	0.0008
-3.40952e-07	0.00082
-4.03225e-07	0.00084
-4.59629e-07	0.00086
-5.10567e-07	0.00088
-5.56426e-07	0.0009
-5.97571e-07	0.00092
-6.3435e-07	0.00094
-6.67091e-07	0.00096
-6.96103e-07	0.00098
-7.21676e-07	0.001
-7.44081e-07	0.00102
-7.63573e-07	0.00104
-7.80387e-07	0.00106
-7.94745e-07	0.00108
-8.06851e-07	0.0011
-8.16897e-07	0.00112
-8.25057e-07	0.00114
-8.31497e-07	0.00116
-8.36367e-07	0.00118
-8.39807e-07	0.0012
-8.41945e-07	0.00122
-8.42902e-07	0.00124
-8.42787e-07	0.00126
-8.41701e-07	0.00128
-8.39737e-07	0.0013
-8.36981e-07	0.00132
-8.33511e-07	0.00134
-8.29401e-07	0.00136
-8.24716e-07	0.00138
-8.19517e-07	0.0014
-8.1386e-07	0.00142
-8.07797e-07	0.00144
-8.01375e-07	0.00146
-7.94636e-07	0.00148
-7.87621e-07	0.0015
-7.80364e-07	0.00152
-7.72899e-07	0.00154
-7.65257e-07	0.00156
-7.57464e-07	0.00158
-7.49545e-07	0.0016
-7.41524e-07	0.00162
-7.33421e-07	0.00164
-7.25254e-07	0.00166
-7.17043e-07	0.00168
-7.088e-07	0.0017
-7.00542e-07	0.00172
-6.92281e-07	0.00174
-6.84028e-07	0.00176
-6.75793e-07	0.00178
-6.67587e-07	0.0018
-6.59418e-07	0.00182
-6.51293e-07	0.00184
-6.43218e-07	0.00186
-6.35202e-07	0.00188
-6.27247e-07	0.0019
-6.19361e-07	0.00192
-6.11545e-07	0.00194
-6.03806e-07	0.00196
-5.96144e-07	0.00198
-5.88565e-07	0.002
-5.81069e-07	0.00202
-5.73659e-07	0.00204
-5.66337e-07	0.00206
-5.59104e-07	0.00208
-5.51962e-07	0.0021
-5.44911e-07	0.00212
-5.37952e-07	0.00214
-5.31085e-07	0.00216
-5.24311e-07	0.00218
-5.1763e-07	0.0022
-5.11043e-07	0.00222
-5.04548e-07	0.00224
-4.98145e-07	0.00226
-4.91835e-07	0.00228
-4.85617e-07	0.0023
-4.7949e-07	0.00232
-4.73453e-07	0.00234
-4.67507e-07	0.00236
-4.61649e-07	0.00238
-4.55879e-07	0.0024
-4.50197e-07	0.00242
-4.44601e-07	0.00244
-4.39091e-07	0.00246
-4.33665e-07	0.00248
-4.28322e-07	0.0025
-4.23061e-07	0.00252
-4.17882e-07	0.00254
-4.12783e-07	0.00256
-4.07763e-07	0.00258
-4.02821e-07	0.0026
-3.97955e-07	0.00262
-3.93166e-07	0.00264
-3.88451e-07	0.00266
-3.83809e-07	0.00268
-3.79239e-07	0.0027
-3.74741e-07	0.00272
-3.70312e-07	0.00274
-3.65953e-07	0.00276
-3.61661e-07	0.00278
-3.57436e-07	0.0028
-3.53276e-07	0.00282
-3.49181e-07	0.00284
-3.45149e-07	0.00286
-3.4118e-07	0.00288
-3.37271e-07	0.0029
-3.33423e-07	0.00292
-3.29635e-07	0.00294
-3.25904e-07	0.00296
-3.22231e-07	0.00298
-3.18614e-07	0.003
-3.15052e-07	0.00302
-3.11544e-07	0.00304
-3.0809e-07	0.00306
-3.04688e-07	0.00308
-3.01337e-07	0.0031
-2.98038e-07	0.00312
-2.94787e-07	0.00314
-2.91586e-07	0.00316
-2.88433e-07	0.00318
-2.85326e-07	0.0032
-2.82266e-07	0.00322
-2.79252e-07	0.00324
-2.76282e-07	0.00326
-2.73356e-07	0.00328
-2.70473e-07	0.0033
-2.67632e-07	0.00332
-2.64833e-07	0.00334
-2.62075e-07	0.00336
-2.59357e-07	0.00338
-2.56679e-07	0.0034
-2.54039e-07	0.00342
-2.51437e-07	0.00344
-2.48873e-07	0.00346
-2.46345e-07	0.00348
-2.43854e-07	0.0035
-2.41398e-07	0.00352
-2.38977e-07	0.00354
-2.3659e-07	0.00356
-2.34237e-07	0.00358
-2.31917e-07	0.0036
-2.29629e-07	0.00362
-2.27374e-07	0.00364
-2.2515e-07	0.00366
-2.22956e-07	0.00368
-2.20793e-07	0.0037
-2.1866e-07	0.00372
-2.16556e-07	0.00374
-2.14481e-07	0.00376
-2.12434e-07	0.00378
-2.10415e-07	0.0038
-2.08423e-07	0.00382
-2.06458e-07	0.00384
-2.0452e-07	0.00386
-2.02607e-07	0.00388
-2.00721e-07	0.0039
-1.98859e-07	0.00392
-1.97022e-07	0.00394
-1.95209e-07	0.00396
-1.9342e-07	0.00398
-1.91655e-07	0.004
-1.89913e-07	0.00402
-1.88193e-07	0.00404
-1.86496e-07	0.00406
-1.84821e-07	0.00408
-1.83167e-07	0.0041
-1.81535e-07	0.00412
-1.79923e-07	0.00414
-1.78333e-07	0.00416
-1.76762e-07	0.00418
-1.75211e-07	0.0042
-1.7368e-07	0.00422
-1.72169e-07	0.00424
-1.70676e-07	0.00426
-1.69202e-07	0.00428
-1.67746e-07	0.0043
-1.66308e-07	0.00432
-1.64889e-07	0.00434
-1.63486e-07	0.00436
-1.62101e-07	0.00438
-1.60733e-07	0.0044
-1.59382e-07	0.00442
-1.58047e-07	0.00444
-1.56728e-07	0.00446
-1.55425e-07	0.00448
-1.54138e-07	0.0045
-1.52866e-07	0.00452
-1.5161e-07	0.00454
-1.50369e-07	0.00456
-1.49142e-07	0.00458
-1.4793e-07	0.0046
-1.46732e-07	0.00462
-1.45548e-07	0.00464
-1.44378e-07	0.00466
-1.43222e-07	0.00468
-1.42079e-07	0.0047
-1.40949e-07	0.00472
-1.39833e-07	0.00474
-1.38729e-07	0.00476
-1.37638e-07	0.00478
-1.3656e-07	0.0048
-1.35494e-07	0.00482
-1.3444e-07	0.00484
-1.33398e-07	0.00486
-1.32367e-07	0.00488
-1.31349e-07	0.0049
-1.30341e-07	0.00492
-1.29345e-07	0.00494
-1.2836e-07	0.00496
-1.27386e-07	0.00498
-1.26423e-07	0.005
