# Supplementary material for: Polariton probing of attometre displacement and nanoscale strain in ultrashort acoustic pulses
Source: Nat Mater. 2025 May 15;24(8):1209–14. doi: 10.1038/s41563-025-02229-3 (PMC12310516; doi:10.1038/s41563-025-02229-3)
Supplement: Supplementary file 3 — Calculated strain and displacement temporal profiles (Fig. 2b); normalized experimental and simulated signals (Fig. 2c); the fast Fourier transform of the experimental and simulated signals for the pump fluence 600 nJ cm–2 (Fig. 2d); and experimental and calculated pump fluence dependences of the signal amplitude and thermal stress, respectively (Fig. 2e). The source data for each panel are presented in a separate sheet with the corresponding name. [file 41563_2025_2229_MOESM3_ESM.xlsx]

## Sheet: 2b
Time (s)	Strain		Time (s)	Displacement (m)
1.68795e-10	0		-1.6896e-10	0
1.6863e-10	0		-1.68795e-10	0
1.68465e-10	0		-1.6863e-10	0
1.683e-10	0		-1.68465e-10	0
1.68135e-10	0		-1.683e-10	0
1.6797e-10	0		-1.68135e-10	0
1.67805e-10	0		-1.6797e-10	0
1.6764e-10	0		-1.67805e-10	0
1.67475e-10	0		-1.6764e-10	0
1.6731e-10	0		-1.67475e-10	0
1.67145e-10	0		-1.6731e-10	0
1.6698e-10	0		-1.67145e-10	0
1.66815e-10	0		-1.6698e-10	0
1.6665e-10	0		-1.66815e-10	0
1.66485e-10	0		-1.6665e-10	0
1.6632e-10	0		-1.66485e-10	0
1.66155e-10	0		-1.6632e-10	0
1.6599e-10	0		-1.66155e-10	0
1.65825e-10	0		-1.6599e-10	0
1.6566e-10	0		-1.65825e-10	0
1.65495e-10	0		-1.6566e-10	0
1.6533e-10	0		-1.65495e-10	0
1.65165e-10	0		-1.6533e-10	0
1.65e-10	0		-1.65165e-10	0
1.64835e-10	0		-1.65e-10	0
1.6467e-10	0		-1.64835e-10	0
1.64505e-10	0		-1.6467e-10	0
1.6434e-10	0		-1.64505e-10	0
1.64175e-10	0		-1.6434e-10	0
1.6401e-10	0		-1.64175e-10	0
1.63845e-10	0		-1.6401e-10	0
1.6368e-10	0		-1.63845e-10	0
1.63515e-10	0		-1.6368e-10	0
1.6335e-10	0		-1.63515e-10	0
1.63185e-10	0		-1.6335e-10	0
1.6302e-10	0		-1.63185e-10	0
1.62855e-10	0		-1.6302e-10	0
1.6269e-10	0		-1.62855e-10	0
1.62525e-10	0		-1.6269e-10	0
1.6236e-10	0		-1.62525e-10	0
1.62195e-10	0		-1.6236e-10	0
1.6203e-10	0		-1.62195e-10	0
1.61865e-10	0		-1.6203e-10	0
1.617e-10	0		-1.61865e-10	0
1.61535e-10	0		-1.617e-10	0
1.6137e-10	0		-1.61535e-10	0
1.61205e-10	0		-1.6137e-10	0
1.6104e-10	0		-1.61205e-10	0
1.60875e-10	0		-1.6104e-10	0
1.6071e-10	0		-1.60875e-10	0
1.60545e-10	0		-1.6071e-10	0
1.6038e-10	0		-1.60545e-10	0
1.60215e-10	0		-1.6038e-10	0
1.6005e-10	0		-1.60215e-10	0
1.59885e-10	0		-1.6005e-10	0
1.5972e-10	0		-1.59885e-10	0
1.59555e-10	0		-1.5972e-10	0
1.5939e-10	0		-1.59555e-10	0
1.59225e-10	0		-1.5939e-10	0
1.5906e-10	0		-1.59225e-10	0
1.58895e-10	0		-1.5906e-10	0
1.5873e-10	0		-1.58895e-10	0
1.58565e-10	0		-1.5873e-10	0
1.584e-10	0		-1.58565e-10	0
1.58235e-10	0		-1.584e-10	0
1.5807e-10	0		-1.58235e-10	0
1.57905e-10	0		-1.5807e-10	0
1.5774e-10	0		-1.57905e-10	0
1.57575e-10	0		-1.5774e-10	0
1.5741e-10	0		-1.57575e-10	0
1.57245e-10	0		-1.5741e-10	0
1.5708e-10	0		-1.57245e-10	0
1.56915e-10	0		-1.5708e-10	0
1.5675e-10	0		-1.56915e-10	0
1.56585e-10	0		-1.5675e-10	0
1.5642e-10	0		-1.56585e-10	0
1.56255e-10	0		-1.5642e-10	0
1.5609e-10	0		-1.56255e-10	0
1.55925e-10	0		-1.5609e-10	0
1.5576e-10	0		-1.55925e-10	0
1.55595e-10	0		-1.5576e-10	0
1.5543e-10	0		-1.55595e-10	0
1.55265e-10	0		-1.5543e-10	0
1.551e-10	0		-1.55265e-10	0
1.54935e-10	0		-1.551e-10	0
1.5477e-10	0		-1.54935e-10	0
1.54605e-10	0		-1.5477e-10	0
1.5444e-10	0		-1.54605e-10	0
1.54275e-10	0		-1.5444e-10	0
1.5411e-10	0		-1.54275e-10	0
1.53945e-10	0		-1.5411e-10	0
1.5378e-10	0		-1.53945e-10	0
1.53615e-10	0		-1.5378e-10	0
1.5345e-10	0		-1.53615e-10	0
1.53285e-10	0		-1.5345e-10	0
1.5312e-10	0		-1.53285e-10	0
1.52955e-10	0		-1.5312e-10	0
1.5279e-10	0		-1.52955e-10	0
1.52625e-10	0		-1.5279e-10	0
1.5246e-10	0		-1.52625e-10	0
1.52295e-10	0		-1.5246e-10	0
1.5213e-10	0		-1.52295e-10	0
1.51965e-10	0		-1.5213e-10	0
1.518e-10	0		-1.51965e-10	0
1.51635e-10	0		-1.518e-10	0
1.5147e-10	0		-1.51635e-10	0
1.51305e-10	0		-1.5147e-10	0
1.5114e-10	0		-1.51305e-10	0
1.50975e-10	0		-1.5114e-10	0
1.5081e-10	0		-1.50975e-10	0
1.50645e-10	0		-1.5081e-10	0
1.5048e-10	0		-1.50645e-10	0
1.50315e-10	0		-1.5048e-10	0
1.5015e-10	0		-1.50315e-10	0
1.49985e-10	0		-1.5015e-10	0
1.4982e-10	0		-1.49985e-10	0
1.49655e-10	0		-1.4982e-10	0
1.4949e-10	0		-1.49655e-10	0
1.49325e-10	0		-1.4949e-10	0
1.4916e-10	0		-1.49325e-10	0
1.48995e-10	0		-1.4916e-10	0
1.4883e-10	0		-1.48995e-10	0
1.48665e-10	0		-1.4883e-10	0
1.485e-10	0		-1.48665e-10	0
1.48335e-10	0		-1.485e-10	0
1.4817e-10	0		-1.48335e-10	0
1.48005e-10	0		-1.4817e-10	0
1.4784e-10	0		-1.48005e-10	0
1.47675e-10	0		-1.4784e-10	0
1.4751e-10	0		-1.47675e-10	0
1.47345e-10	0		-1.4751e-10	0
1.4718e-10	0		-1.47345e-10	0
1.47015e-10	0		-1.4718e-10	0
1.4685e-10	0		-1.47015e-10	0
1.46685e-10	0		-1.4685e-10	0
1.4652e-10	0		-1.46685e-10	0
1.46355e-10	0		-1.4652e-10	0
1.4619e-10	0		-1.46355e-10	0
1.46025e-10	0		-1.4619e-10	0
1.4586e-10	0		-1.46025e-10	0
1.45695e-10	0		-1.4586e-10	0
1.4553e-10	0		-1.45695e-10	0
1.45365e-10	0		-1.4553e-10	0
1.452e-10	0		-1.45365e-10	0
1.45035e-10	0		-1.452e-10	0
1.4487e-10	0		-1.45035e-10	0
1.44705e-10	0		-1.4487e-10	0
1.4454e-10	0		-1.44705e-10	0
1.44375e-10	0		-1.4454e-10	0
1.4421e-10	0		-1.44375e-10	0
1.44045e-10	0		-1.4421e-10	0
1.4388e-10	0		-1.44045e-10	0
1.43715e-10	0		-1.4388e-10	0
1.4355e-10	0		-1.43715e-10	0
1.43385e-10	0		-1.4355e-10	0
1.4322e-10	0		-1.43385e-10	0
1.43055e-10	0		-1.4322e-10	0
1.4289e-10	0		-1.43055e-10	0
1.42725e-10	0		-1.4289e-10	0
1.4256e-10	0		-1.42725e-10	0
1.42395e-10	0		-1.4256e-10	0
1.4223e-10	0		-1.42395e-10	0
1.42065e-10	0		-1.4223e-10	0
1.419e-10	0		-1.42065e-10	0
1.41735e-10	0		-1.419e-10	0
1.4157e-10	0		-1.41735e-10	0
1.41405e-10	0		-1.4157e-10	0
1.4124e-10	0		-1.41405e-10	0
1.41075e-10	0		-1.4124e-10	0
1.4091e-10	0		-1.41075e-10	0
1.40745e-10	0		-1.4091e-10	0
1.4058e-10	0		-1.40745e-10	0
1.40415e-10	0		-1.4058e-10	0
1.4025e-10	0		-1.40415e-10	0
1.40085e-10	0		-1.4025e-10	0
1.3992e-10	0		-1.40085e-10	0
1.39755e-10	0		-1.3992e-10	0
1.3959e-10	0		-1.39755e-10	0
1.39425e-10	0		-1.3959e-10	0
1.3926e-10	0		-1.39425e-10	0
1.39095e-10	0		-1.3926e-10	0
1.3893e-10	0		-1.39095e-10	0
1.38765e-10	0		-1.3893e-10	0
1.386e-10	0		-1.38765e-10	0
1.38435e-10	0		-1.386e-10	0
1.3827e-10	0		-1.38435e-10	0
1.38105e-10	0		-1.3827e-10	0
1.3794e-10	0		-1.38105e-10	0
1.37775e-10	0		-1.3794e-10	0
1.3761e-10	0		-1.37775e-10	0
1.37445e-10	0		-1.3761e-10	0
1.3728e-10	0		-1.37445e-10	0
1.37115e-10	0		-1.3728e-10	0
1.3695e-10	0		-1.37115e-10	0
1.36785e-10	0		-1.3695e-10	0
1.3662e-10	0		-1.36785e-10	0
1.36455e-10	0		-1.3662e-10	0
1.3629e-10	0		-1.36455e-10	0
1.36125e-10	0		-1.3629e-10	0
1.3596e-10	0		-1.36125e-10	0
1.35795e-10	0		-1.3596e-10	0
1.3563e-10	0		-1.35795e-10	0
1.35465e-10	0		-1.3563e-10	0
1.353e-10	0		-1.35465e-10	0
1.35135e-10	0		-1.353e-10	0
1.3497e-10	0		-1.35135e-10	0
1.34805e-10	0		-1.3497e-10	0
1.3464e-10	0		-1.34805e-10	0
1.34475e-10	0		-1.3464e-10	0
1.3431e-10	0		-1.34475e-10	0
1.34145e-10	0		-1.3431e-10	0
1.3398e-10	0		-1.34145e-10	0
1.33815e-10	0		-1.3398e-10	0
1.3365e-10	0		-1.33815e-10	0
1.33485e-10	0		-1.3365e-10	0
1.3332e-10	0		-1.33485e-10	0
1.33155e-10	0		-1.3332e-10	0
1.3299e-10	0		-1.33155e-10	0
1.32825e-10	0		-1.3299e-10	0
1.3266e-10	0		-1.32825e-10	0
1.32495e-10	0		-1.3266e-10	0
1.3233e-10	0		-1.32495e-10	0
1.32165e-10	0		-1.3233e-10	0
1.32e-10	0		-1.32165e-10	0
1.31835e-10	0		-1.32e-10	0
1.3167e-10	0		-1.31835e-10	0
1.31505e-10	0		-1.3167e-10	0
1.3134e-10	0		-1.31505e-10	0
1.31175e-10	0		-1.3134e-10	0
1.3101e-10	0		-1.31175e-10	0
1.30845e-10	0		-1.3101e-10	0
1.3068e-10	0		-1.30845e-10	0
1.30515e-10	0		-1.3068e-10	0
1.3035e-10	0		-1.30515e-10	0
1.30185e-10	0		-1.3035e-10	0
1.3002e-10	0		-1.30185e-10	0
1.29855e-10	0		-1.3002e-10	0
1.2969e-10	0		-1.29855e-10	0
1.29525e-10	0		-1.2969e-10	0
1.2936e-10	0		-1.29525e-10	0
1.29195e-10	0		-1.2936e-10	0
1.2903e-10	0		-1.29195e-10	0
1.28865e-10	0		-1.2903e-10	0
1.287e-10	0		-1.28865e-10	0
1.28535e-10	0		-1.287e-10	0
1.2837e-10	0		-1.28535e-10	0
1.28205e-10	0		-1.2837e-10	0
1.2804e-10	0		-1.28205e-10	0
1.27875e-10	0		-1.2804e-10	0
1.2771e-10	0		-1.27875e-10	0
1.27545e-10	0		-1.2771e-10	0
1.2738e-10	0		-1.27545e-10	0
1.27215e-10	0		-1.2738e-10	0
1.2705e-10	0		-1.27215e-10	0
1.26885e-10	0		-1.2705e-10	0
1.2672e-10	0		-1.26885e-10	0
1.26555e-10	0		-1.2672e-10	0
1.2639e-10	0		-1.26555e-10	0
1.26225e-10	0		-1.2639e-10	0
1.2606e-10	0		-1.26225e-10	0
1.25895e-10	0		-1.2606e-10	0
1.2573e-10	0		-1.25895e-10	0
1.25565e-10	0		-1.2573e-10	0
1.254e-10	0		-1.25565e-10	0
1.25235e-10	0		-1.254e-10	0
1.2507e-10	0		-1.25235e-10	0
1.24905e-10	0		-1.2507e-10	0
1.2474e-10	0		-1.24905e-10	0
1.24575e-10	0		-1.2474e-10	0
1.2441e-10	0		-1.24575e-10	0
1.24245e-10	0		-1.2441e-10	0
1.2408e-10	0		-1.24245e-10	0
1.23915e-10	0		-1.2408e-10	0
1.2375e-10	0		-1.23915e-10	0
1.23585e-10	0		-1.2375e-10	0
1.2342e-10	0		-1.23585e-10	0
1.23255e-10	0		-1.2342e-10	0
1.2309e-10	0		-1.23255e-10	0
1.22925e-10	0		-1.2309e-10	0
1.2276e-10	0		-1.22925e-10	0
1.22595e-10	0		-1.2276e-10	0
1.2243e-10	0		-1.22595e-10	0
1.22265e-10	0		-1.2243e-10	0
1.221e-10	0		-1.22265e-10	0
1.21935e-10	0		-1.221e-10	0
1.2177e-10	0		-1.21935e-10	0
1.21605e-10	0		-1.2177e-10	0
1.2144e-10	0		-1.21605e-10	0
1.21275e-10	0		-1.2144e-10	0
1.2111e-10	0		-1.21275e-10	0
1.20945e-10	0		-1.2111e-10	0
1.2078e-10	0		-1.20945e-10	0
1.20615e-10	0		-1.2078e-10	0
1.2045e-10	0		-1.20615e-10	0
1.20285e-10	0		-1.2045e-10	0
1.2012e-10	0		-1.20285e-10	0
1.19955e-10	0		-1.2012e-10	0
1.1979e-10	0		-1.19955e-10	0
1.19625e-10	0		-1.1979e-10	0
1.1946e-10	0		-1.19625e-10	0
1.19295e-10	0		-1.1946e-10	0
1.1913e-10	0		-1.19295e-10	0
1.18965e-10	0		-1.1913e-10	0
1.188e-10	0		-1.18965e-10	0
1.18635e-10	0		-1.188e-10	0
1.1847e-10	0		-1.18635e-10	0
1.18305e-10	0		-1.1847e-10	0
1.1814e-10	0		-1.18305e-10	0
1.17975e-10	0		-1.1814e-10	0
1.1781e-10	0		-1.17975e-10	0
1.17645e-10	0		-1.1781e-10	0
1.1748e-10	0		-1.17645e-10	0
1.17315e-10	0		-1.1748e-10	0
1.1715e-10	0		-1.17315e-10	0
1.16985e-10	0		-1.1715e-10	0
1.1682e-10	0		-1.16985e-10	0
1.16655e-10	0		-1.1682e-10	0
1.1649e-10	0		-1.16655e-10	0
1.16325e-10	0		-1.1649e-10	0
1.1616e-10	0		-1.16325e-10	0
1.15995e-10	0		-1.1616e-10	0
1.1583e-10	0		-1.15995e-10	0
1.15665e-10	0		-1.1583e-10	0
1.155e-10	0		-1.15665e-10	0
1.15335e-10	0		-1.155e-10	0
1.1517e-10	0		-1.15335e-10	0
1.15005e-10	0		-1.1517e-10	0
1.1484e-10	0		-1.15005e-10	0
1.14675e-10	0		-1.1484e-10	0
1.1451e-10	0		-1.14675e-10	0
1.14345e-10	0		-1.1451e-10	0
1.1418e-10	0		-1.14345e-10	0
1.14015e-10	0		-1.1418e-10	0
1.1385e-10	0		-1.14015e-10	0
1.13685e-10	0		-1.1385e-10	0
1.1352e-10	0		-1.13685e-10	0
1.13355e-10	0		-1.1352e-10	0
1.1319e-10	0		-1.13355e-10	0
1.13025e-10	0		-1.1319e-10	0
1.1286e-10	0		-1.13025e-10	0
1.12695e-10	0		-1.1286e-10	0
1.1253e-10	0		-1.12695e-10	0
1.12365e-10	0		-1.1253e-10	0
1.122e-10	0		-1.12365e-10	0
1.12035e-10	0		-1.122e-10	0
1.1187e-10	0		-1.12035e-10	0
1.11705e-10	0		-1.1187e-10	0
1.1154e-10	0		-1.11705e-10	0
1.11375e-10	0		-1.1154e-10	0
1.1121e-10	0		-1.11375e-10	0
1.11045e-10	0		-1.1121e-10	0
1.1088e-10	0		-1.11045e-10	0
1.10715e-10	0		-1.1088e-10	0
1.1055e-10	0		-1.10715e-10	0
1.10385e-10	0		-1.1055e-10	0
1.1022e-10	0		-1.10385e-10	0
1.10055e-10	0		-1.1022e-10	0
1.0989e-10	0		-1.10055e-10	0
1.09725e-10	0		-1.0989e-10	0
1.0956e-10	0		-1.09725e-10	0
1.09395e-10	0		-1.0956e-10	0
1.0923e-10	0		-1.09395e-10	0
1.09065e-10	0		-1.0923e-10	0
1.089e-10	0		-1.09065e-10	0
1.08735e-10	0		-1.089e-10	0
1.0857e-10	0		-1.08735e-10	0
1.08405e-10	0		-1.0857e-10	0
1.0824e-10	0		-1.08405e-10	0
1.08075e-10	0		-1.0824e-10	0
1.0791e-10	0		-1.08075e-10	0
1.07745e-10	0		-1.0791e-10	0
1.0758e-10	0		-1.07745e-10	0
1.07415e-10	0		-1.0758e-10	0
1.0725e-10	0		-1.07415e-10	0
1.07085e-10	0		-1.0725e-10	0
1.0692e-10	0		-1.07085e-10	0
1.06755e-10	0		-1.0692e-10	0
1.0659e-10	0		-1.06755e-10	0
1.06425e-10	0		-1.0659e-10	0
1.0626e-10	0		-1.06425e-10	0
1.06095e-10	0		-1.0626e-10	0
1.0593e-10	0		-1.06095e-10	0
1.05765e-10	0		-1.0593e-10	0
1.056e-10	0		-1.05765e-10	0
1.05435e-10	0		-1.056e-10	0
1.0527e-10	0		-1.05435e-10	0
1.05105e-10	0		-1.0527e-10	0
1.0494e-10	0		-1.05105e-10	0
1.04775e-10	0		-1.0494e-10	0
1.0461e-10	0		-1.04775e-10	0
1.04445e-10	0		-1.0461e-10	0
1.0428e-10	0		-1.04445e-10	0
1.04115e-10	0		-1.0428e-10	0
1.0395e-10	0		-1.04115e-10	0
1.03785e-10	0		-1.0395e-10	0
1.0362e-10	0		-1.03785e-10	0
1.03455e-10	0		-1.0362e-10	0
1.0329e-10	0		-1.03455e-10	0
1.03125e-10	0		-1.0329e-10	0
1.0296e-10	0		-1.03125e-10	0
1.02795e-10	0		-1.0296e-10	0
1.0263e-10	0		-1.02795e-10	0
1.02465e-10	0		-1.0263e-10	0
1.023e-10	0		-1.02465e-10	0
1.02135e-10	0		-1.023e-10	0
1.0197e-10	0		-1.02135e-10	0
1.01805e-10	0		-1.0197e-10	0
1.0164e-10	0		-1.01805e-10	0
1.01475e-10	0		-1.0164e-10	0
1.0131e-10	0		-1.01475e-10	0
1.01145e-10	0		-1.0131e-10	0
1.0098e-10	0		-1.01145e-10	0
1.00815e-10	0		-1.0098e-10	0
1.0065e-10	0		-1.00815e-10	0
1.00485e-10	0		-1.0065e-10	0
1.0032e-10	0		-1.00485e-10	0
1.00155e-10	0		-1.0032e-10	0
9.999e-11	0		-1.00155e-10	0
9.9825e-11	0		-9.999e-11	0
9.966e-11	0		-9.9825e-11	0
9.9495e-11	0		-9.966e-11	0
9.933e-11	0		-9.9495e-11	0
9.9165e-11	0		-9.933e-11	0
9.9e-11	0		-9.9165e-11	0
9.8835e-11	0		-9.9e-11	0
9.867e-11	0		-9.8835e-11	0
9.8505e-11	0		-9.867e-11	0
9.834e-11	0		-9.8505e-11	0
9.8175e-11	0		-9.834e-11	0
9.801e-11	0		-9.8175e-11	0
9.7845e-11	0		-9.801e-11	0
9.768e-11	0		-9.7845e-11	0
9.7515e-11	0		-9.768e-11	0
9.735e-11	0		-9.7515e-11	0
9.7185e-11	0		-9.735e-11	0
9.702e-11	0		-9.7185e-11	0
9.6855e-11	0		-9.702e-11	0
9.669e-11	0		-9.6855e-11	0
9.6525e-11	0		-9.669e-11	0
9.636e-11	0		-9.6525e-11	0
9.6195e-11	0		-9.636e-11	0
9.603e-11	0		-9.6195e-11	0
9.5865e-11	0		-9.603e-11	0
9.57e-11	0		-9.5865e-11	0
9.5535e-11	0		-9.57e-11	0
9.537e-11	0		-9.5535e-11	0
9.5205e-11	0		-9.537e-11	0
9.504e-11	0		-9.5205e-11	0
9.4875e-11	0		-9.504e-11	0
9.471e-11	0		-9.4875e-11	0
9.4545e-11	0		-9.471e-11	0
9.438e-11	0		-9.4545e-11	0
9.4215e-11	0		-9.438e-11	0
9.405e-11	0		-9.4215e-11	0
9.3885e-11	0		-9.405e-11	0
9.372e-11	0		-9.3885e-11	0
9.3555e-11	0		-9.372e-11	0
9.339e-11	0		-9.3555e-11	0
9.3225e-11	0		-9.339e-11	0
9.306e-11	0		-9.3225e-11	0
9.2895e-11	0		-9.306e-11	0
9.273e-11	0		-9.2895e-11	0
9.2565e-11	0		-9.273e-11	0
9.24e-11	0		-9.2565e-11	0
9.2235e-11	0		-9.24e-11	0
9.207e-11	0		-9.2235e-11	0
9.1905e-11	0		-9.207e-11	0
9.174e-11	0		-9.1905e-11	0
9.1575e-11	0		-9.174e-11	0
9.141e-11	0		-9.1575e-11	0
9.1245e-11	0		-9.141e-11	0
9.108e-11	0		-9.1245e-11	0
9.0915e-11	0		-9.108e-11	0
9.075e-11	0		-9.0915e-11	0
9.0585e-11	0		-9.075e-11	0
9.042e-11	0		-9.0585e-11	0
9.0255e-11	0		-9.042e-11	0
9.009e-11	0		-9.0255e-11	0
8.9925e-11	0		-9.009e-11	0
8.976e-11	0		-8.9925e-11	0
8.9595e-11	0		-8.976e-11	0
8.943e-11	-5.66886e-31		-8.9595e-11	0
8.9265e-11	-1.13377e-30		-8.943e-11	0
8.91e-11	-1.13377e-30		-8.9265e-11	0
8.8935e-11	-1.70066e-30		-8.91e-11	0
8.877e-11	-1.70066e-30		-8.8935e-11	0
8.8605e-11	-2.26754e-30		-8.877e-11	0
8.844e-11	-3.40131e-30		-8.8605e-11	0
8.8275e-11	-3.9682e-30		-8.844e-11	0
8.811e-11	-6.23574e-30		-8.8275e-11	0
8.7945e-11	-8.50329e-30		-8.811e-11	0
8.778e-11	-1.07708e-29		-8.7945e-11	0
8.7615e-11	-1.4739e-29		-8.778e-11	0
8.745e-11	-1.92741e-29		-8.7615e-11	0
8.7285e-11	-2.66436e-29		-8.745e-11	0
8.712e-11	-3.57138e-29		-8.7285e-11	0
8.6955e-11	-4.76184e-29		-8.712e-11	0
8.679e-11	-6.40581e-29		-8.6955e-11	0
8.6625e-11	-8.50329e-29		-8.679e-11	0
8.646e-11	-1.13377e-28		-8.6625e-11	0
8.6295e-11	-1.51359e-28		-8.646e-11	0
8.613e-11	-2.02378e-28		-8.6295e-11	0
8.5965e-11	-2.69838e-28		-8.613e-11	0
8.58e-11	-3.58839e-28		-8.5965e-11	0
8.5635e-11	-4.76184e-28		-8.58e-11	0
8.547e-11	-6.32078e-28		-8.5635e-11	0
8.5305e-11	-8.38424e-28		-8.547e-11	0
8.514e-11	-1.1111e-27		-8.5305e-11	0
8.4975e-11	-1.47164e-27		-8.514e-11	0
8.481e-11	-1.94725e-27		-8.4975e-11	0
8.4645e-11	-2.57366e-27		-8.481e-11	0
8.448e-11	-3.39791e-27		-8.4645e-11	0
8.4315e-11	-4.48237e-27		-8.448e-11	0
8.415e-11	-5.90695e-27		-8.4315e-11	0
8.3985e-11	-7.77767e-27		-8.415e-11	0
8.382e-11	-1.02312e-26		-8.3985e-11	0
8.3655e-11	-1.3446e-26		-8.382e-11	0
8.349e-11	-1.7654e-26		-8.3655e-11	0
8.3325e-11	-2.3155e-26		-8.349e-11	0
8.316e-11	-3.03431e-26		-8.3325e-11	0
8.2995e-11	-3.97251e-26		-8.316e-11	0
8.283e-11	-5.19585e-26		-8.2995e-11	0
8.2665e-11	-6.78948e-26		-8.283e-11	0
8.25e-11	-8.86337e-26		-8.2665e-11	0
8.2335e-11	-1.15598e-25		-8.25e-11	0
8.217e-11	-1.50622e-25		-8.2335e-11	0
8.2005e-11	-1.96071e-25		-8.217e-11	0
8.184e-11	-2.54992e-25		-8.2005e-11	0
8.1675e-11	-3.31304e-25		-8.184e-11	0
8.151e-11	-4.30046e-25		-8.1675e-11	0
8.1345e-11	-5.57687e-25		-8.151e-11	0
8.118e-11	-7.22525e-25		-8.1345e-11	0
8.1015e-11	-9.35194e-25		-8.118e-11	0
8.085e-11	-1.20931e-24		-8.1015e-11	0
8.0685e-11	-1.56229e-24		-8.085e-11	0
8.052e-11	-2.01638e-24		-8.0685e-11	0
8.0355e-11	-2.59998e-24		-8.052e-11	0
8.019e-11	-3.3493e-24		-8.0355e-11	0
8.0025e-11	-4.31048e-24		-8.019e-11	0
7.986e-11	-5.54221e-24		-8.0025e-11	0
7.9695e-11	-7.11913e-24		-7.986e-11	0
7.953e-11	-9.13604e-24		-7.9695e-11	0
7.9365e-11	-1.17132e-23		-7.953e-11	0
7.92e-11	-1.50031e-23		-7.9365e-11	0
7.9035e-11	-1.91987e-23		-7.92e-11	0
7.887e-11	-2.45443e-23		-7.9035e-11	0
7.8705e-11	-3.13483e-23		-7.887e-11	0
7.854e-11	-4.00004e-23		-7.8705e-11	0
7.8375e-11	-5.0992e-23		-7.854e-11	0
7.821e-11	-6.49421e-23		-7.8375e-11	0
7.8045e-11	-8.26297e-23		-7.821e-11	0
7.788e-11	-1.05035e-22		-7.8045e-11	0
7.7715e-11	-1.33387e-22		-7.788e-11	0
7.755e-11	-1.69232e-22		-7.7715e-11	0
7.7385e-11	-2.14505e-22		-7.755e-11	0
7.722e-11	-2.7163e-22		-7.7385e-11	0
7.7055e-11	-3.43641e-22		-7.722e-11	0
7.689e-11	-4.34329e-22		-7.7055e-11	0
7.6725e-11	-5.48425e-22		-7.689e-11	0
7.656e-11	-6.91833e-22		-7.6725e-11	0
7.6395e-11	-8.71909e-22		-7.656e-11	0
7.623e-11	-1.09781e-21		-7.6395e-11	0
7.6065e-11	-1.38092e-21		-7.623e-11	0
7.59e-11	-1.73539e-21		-7.6065e-11	0
7.5735e-11	-2.17876e-21		-7.59e-11	0
7.557e-11	-2.7328e-21		-7.5735e-11	0
7.5405e-11	-3.42445e-21		-7.557e-11	0
7.524e-11	-4.28707e-21		-7.5405e-11	0
7.5075e-11	-5.36186e-21		-7.524e-11	0
7.491e-11	-6.6997e-21		-7.5075e-11	0
7.4745e-11	-8.36335e-21		-7.491e-11	0
7.458e-11	-1.04301e-20		-7.4745e-11	0
7.4415e-11	-1.29953e-20		-7.458e-11	0
7.425e-11	-1.61758e-20		-7.4415e-11	0
7.4085e-11	-2.01156e-20		-7.425e-11	0
7.392e-11	-2.49909e-20		-7.4085e-11	0
7.3755e-11	-3.10182e-20		-7.392e-11	0
7.359e-11	-3.84624e-20		-7.3755e-11	0
7.3425e-11	-4.76477e-20		-7.359e-11	0
7.326e-11	-5.897e-20		-7.3425e-11	0
7.3095e-11	-7.2913e-20		-7.326e-11	0
7.293e-11	-9.00664e-20		-7.3095e-11	0
7.2765e-11	-1.11149e-19		-7.293e-11	0
7.26e-11	-1.37035e-19		-7.2765e-11	0
7.2435e-11	-1.68789e-19		-7.26e-11	0
7.227e-11	-2.07701e-19		-7.2435e-11	0
7.2105e-11	-2.5534e-19		-7.227e-11	0
7.194e-11	-3.13605e-19		-7.2105e-11	0
7.1775e-11	-3.84796e-19		-7.194e-11	0
7.161e-11	-4.71695e-19		-7.1775e-11	0
7.1445e-11	-5.77666e-19		-7.161e-11	0
7.128e-11	-7.06767e-19		-7.1445e-11	0
7.1115e-11	-8.63891e-19		-7.128e-11	0
7.095e-11	-1.05493e-18		-7.1115e-11	0
7.0785e-11	-1.28699e-18		-7.095e-11	0
7.062e-11	-1.56859e-18		-7.0785e-11	0
7.0455e-11	-1.90996e-18		-7.062e-11	0
7.029e-11	-2.3234e-18		-7.0455e-11	0
7.0125e-11	-2.82363e-18		-7.029e-11	0
6.996e-11	-3.42826e-18		-7.0125e-11	0
6.9795e-11	-4.15835e-18		-6.996e-11	0
6.963e-11	-5.0391e-18		-6.9795e-11	0
6.9465e-11	-6.10054e-18		-6.963e-11	0
6.93e-11	-7.37846e-18		-6.9465e-11	0
6.9135e-11	-8.9155e-18		-6.93e-11	0
6.897e-11	-1.07624e-17		-6.9135e-11	0
6.8805e-11	-1.29793e-17		-6.897e-11	0
6.864e-11	-1.56379e-17		-6.8805e-11	0
6.8475e-11	-1.8823e-17		-6.864e-11	0
6.831e-11	-2.26349e-17		-6.8475e-11	0
6.8145e-11	-2.71927e-17		-6.831e-11	0
6.798e-11	-3.26368e-17		-6.8145e-11	0
6.7815e-11	-3.9133e-17		-6.798e-11	0
6.765e-11	-4.68772e-17		-6.7815e-11	0
6.7485e-11	-5.60998e-17		-6.765e-11	0
6.732e-11	-6.70723e-17		-6.7485e-11	0
6.7155e-11	-8.01135e-17		-6.732e-11	0
6.699e-11	-9.55981e-17		-6.7155e-11	0
6.6825e-11	-1.13966e-16		-6.699e-11	0
6.666e-11	-1.35731e-16		-6.6825e-11	0
6.6495e-11	-1.61498e-16		-6.666e-11	0
6.633e-11	-1.9197e-16		-6.6495e-11	0
6.6165e-11	-2.27972e-16		-6.633e-11	0
6.6e-11	-2.70464e-16		-6.6165e-11	0
6.5835e-11	-3.20567e-16		-6.6e-11	0
6.567e-11	-3.79584e-16		-6.5835e-11	0
6.5505e-11	-4.49031e-16		-6.567e-11	0
6.534e-11	-5.3067e-16		-6.5505e-11	0
6.5175e-11	-6.26546e-16		-6.534e-11	0
6.501e-11	-7.39028e-16		-6.5175e-11	0
6.4845e-11	-8.7086e-16		-6.501e-11	0
6.468e-11	-1.02522e-15		-6.4845e-11	0
6.4515e-11	-1.20576e-15		-6.468e-11	0
6.435e-11	-1.41673e-15		-6.4515e-11	0
6.4185e-11	-1.66299e-15		-6.435e-11	0
6.402e-11	-1.95017e-15		-6.4185e-11	0
6.3855e-11	-2.28473e-15		-6.402e-11	0
6.369e-11	-2.67408e-15		-6.3855e-11	0
6.3525e-11	-3.12674e-15		-6.369e-11	0
6.336e-11	-3.65248e-15		-6.3525e-11	0
6.3195e-11	-4.26247e-15		-6.336e-11	0
6.303e-11	-4.9695e-15		-6.3195e-11	0
6.2865e-11	-5.78817e-15		-6.303e-11	0
6.27e-11	-6.73516e-15		-6.2865e-11	0
6.2535e-11	-7.82945e-15		-6.27e-11	0
6.237e-11	-9.09268e-15		-6.2535e-11	0
6.2205e-11	-1.05494e-14		-6.237e-11	0
6.204e-11	-1.22277e-14		-6.2205e-11	0
6.1875e-11	-1.4159e-14		-6.204e-11	0
6.171e-11	-1.63795e-14		-6.1875e-11	0
6.1545e-11	-1.89297e-14		-6.171e-11	0
6.138e-11	-2.18556e-14		-6.1545e-11	0
6.1215e-11	-2.5209e-14		-6.138e-11	0
6.105e-11	-2.90486e-14		-6.1215e-11	0
6.0885e-11	-3.34403e-14		-6.105e-11	0
6.072e-11	-3.84582e-14		-6.0885e-11	0
6.0555e-11	-4.41859e-14		-6.072e-11	0
6.039e-11	-5.07168e-14		-6.0555e-11	0
6.0225e-11	-5.8156e-14		-6.039e-11	0
6.006e-11	-6.6621e-14		-6.0225e-11	0
5.9895e-11	-7.62433e-14		-6.006e-11	1.6552e-44
5.973e-11	-8.71697e-14		-5.9895e-11	5.63201e-44
5.9565e-11	-9.9564e-14		-5.973e-11	1.12069e-43
5.94e-11	-1.13609e-13		-5.9565e-11	1.90145e-43
5.9235e-11	-1.29508e-13		-5.94e-11	2.99389e-43
5.907e-11	-1.47486e-13		-5.9235e-11	4.52097e-43
5.8905e-11	-1.67795e-13		-5.907e-11	6.65361e-43
5.874e-11	-1.90712e-13		-5.8905e-11	9.62913e-43
5.8575e-11	-2.16545e-13		-5.874e-11	1.37767e-42
5.841e-11	-2.45635e-13		-5.8575e-11	1.95526e-42
5.8245e-11	-2.78357e-13		-5.841e-11	2.75884e-42
5.808e-11	-3.15127e-13		-5.8245e-11	3.87579e-42
5.7915e-11	-3.56401e-13		-5.808e-11	5.42682e-42
5.775e-11	-4.02683e-13		-5.7915e-11	7.57861e-42
5.7585e-11	-4.54524e-13		-5.775e-11	1.0561e-41
5.742e-11	-5.12531e-13		-5.7585e-11	1.46908e-41
5.7255e-11	-5.77368e-13		-5.742e-11	2.04039e-41
5.709e-11	-6.4976e-13		-5.7255e-11	2.82999e-41
5.6925e-11	-7.30502e-13		-5.709e-11	3.92025e-41
5.676e-11	-8.20461e-13		-5.6925e-11	5.42423e-41
5.6595e-11	-9.20582e-13		-5.676e-11	7.49698e-41
5.643e-11	-1.03189e-12		-5.6595e-11	1.03509e-40
5.6265e-11	-1.1555e-12		-5.643e-11	1.42766e-40
5.61e-11	-1.29264e-12		-5.6265e-11	1.96715e-40
5.5935e-11	-1.4446e-12		-5.61e-11	2.70785e-40
5.577e-11	-1.61281e-12		-5.5935e-11	3.72384e-40
5.5605e-11	-1.7988e-12		-5.577e-11	5.11611e-40
5.544e-11	-2.00424e-12		-5.5605e-11	7.02223e-40
5.5275e-11	-2.23089e-12		-5.544e-11	9.62935e-40
5.511e-11	-2.48069e-12		-5.5275e-11	1.31919e-39
5.4945e-11	-2.75568e-12		-5.511e-11	1.80555e-39
5.478e-11	-3.05807e-12		-5.4945e-11	2.46888e-39
5.4615e-11	-3.39023e-12		-5.478e-11	3.37274e-39
5.445e-11	-3.75467e-12		-5.4615e-11	4.60316e-39
5.4285e-11	-4.15409e-12		-5.445e-11	6.27657e-39
5.412e-11	-4.59135e-12		-5.4285e-11	8.55028e-39
5.3955e-11	-5.06951e-12		-5.412e-11	1.16367e-38
5.379e-11	-5.59179e-12		-5.3955e-11	1.58224e-38
5.3625e-11	-6.16161e-12		-5.379e-11	2.14935e-38
5.346e-11	-6.7826e-12		-5.3625e-11	2.91698e-38
5.3295e-11	-7.45858e-12		-5.346e-11	3.95506e-38
5.313e-11	-8.19355e-12		-5.3295e-11	5.35753e-38
5.2965e-11	-8.99176e-12		-5.313e-11	7.25051e-38
5.28e-11	-9.85765e-12		-5.2965e-11	9.80314e-38
5.2635e-11	-1.07958e-11		-5.28e-11	1.3242e-37
5.247e-11	-1.18112e-11		-5.2635e-11	1.78705e-37
5.2305e-11	-1.29088e-11		-5.247e-11	2.40941e-37
5.214e-11	-1.40939e-11		-5.2305e-11	3.24547e-37
5.1975e-11	-1.53719e-11		-5.214e-11	4.36754e-37
5.181e-11	-1.67484e-11		-5.1975e-11	5.87204e-37
5.1645e-11	-1.82294e-11		-5.181e-11	7.88739e-37
5.148e-11	-1.98208e-11		-5.1645e-11	1.05845e-36
5.1315e-11	-2.15286e-11		-5.148e-11	1.41906e-36
5.115e-11	-2.33594e-11		-5.1315e-11	1.90073e-36
5.0985e-11	-2.53193e-11		-5.115e-11	2.54353e-36
5.082e-11	-2.74151e-11		-5.0985e-11	3.4005e-36
5.0655e-11	-2.96532e-11		-5.082e-11	4.54196e-36
5.049e-11	-3.20404e-11		-5.0655e-11	6.06088e-36
5.0325e-11	-3.45833e-11		-5.049e-11	8.08016e-36
5.016e-11	-3.72887e-11		-5.0325e-11	1.07621e-35
4.9995e-11	-4.01632e-11		-5.016e-11	1.43208e-35
4.983e-11	-4.32134e-11		-4.9995e-11	1.90384e-35
4.9665e-11	-4.6446e-11		-4.983e-11	2.52863e-35
4.95e-11	-4.98671e-11		-4.9665e-11	3.35531e-35
4.9335e-11	-5.34829e-11		-4.95e-11	4.44808e-35
4.917e-11	-5.72997e-11		-4.9335e-11	5.89122e-35
4.9005e-11	-6.13228e-11		-4.917e-11	7.79525e-35
4.884e-11	-6.55577e-11		-4.9005e-11	1.0305e-34
4.8675e-11	-7.00093e-11		-4.884e-11	1.361e-34
4.851e-11	-7.4682e-11		-4.8675e-11	1.79581e-34
4.8345e-11	-7.958e-11		-4.851e-11	2.36732e-34
4.818e-11	-8.47065e-11		-4.8345e-11	3.11777e-34
4.8015e-11	-9.00646e-11		-4.818e-11	4.10227e-34
4.785e-11	-9.56562e-11		-4.8015e-11	5.39259e-34
4.7685e-11	-1.01483e-10		-4.785e-11	7.08211e-34
4.752e-11	-1.07545e-10		-4.7685e-11	9.29224e-34
4.7355e-11	-1.13842e-10		-4.752e-11	1.21807e-33
4.719e-11	-1.20373e-10		-4.7355e-11	1.5952e-33
4.7025e-11	-1.27137e-10		-4.719e-11	2.08713e-33
4.686e-11	-1.34128e-10		-4.7025e-11	2.72821e-33
4.6695e-11	-1.41344e-10		-4.686e-11	3.56286e-33
4.653e-11	-1.48778e-10		-4.6695e-11	4.64849e-33
4.6365e-11	-1.56425e-10		-4.653e-11	6.05924e-33
4.62e-11	-1.64274e-10		-4.6365e-11	7.89072e-33
4.6035e-11	-1.72318e-10		-4.62e-11	1.02661e-32
4.587e-11	-1.80546e-10		-4.6035e-11	1.33441e-32
4.5705e-11	-1.88944e-10		-4.587e-11	1.73287e-32
4.554e-11	-1.97501e-10		-4.5705e-11	2.2482e-32
4.5375e-11	-2.062e-10		-4.554e-11	2.91405e-32
4.521e-11	-2.15025e-10		-4.5375e-11	3.77355e-32
4.5045e-11	-2.23959e-10		-4.521e-11	4.88198e-32
4.488e-11	-2.32981e-10		-4.5045e-11	6.31008e-32
4.4715e-11	-2.4207e-10		-4.488e-11	8.14829e-32
4.455e-11	-2.51205e-10		-4.4715e-11	1.05121e-31
4.4385e-11	-2.60361e-10		-4.455e-11	1.3549e-31
4.422e-11	-2.69513e-10		-4.4385e-11	1.74468e-31
4.4055e-11	-2.78634e-10		-4.422e-11	2.24449e-31
4.389e-11	-2.87697e-10		-4.4055e-11	2.88477e-31
4.3725e-11	-2.96672e-10		-4.389e-11	3.70423e-31
4.356e-11	-3.0553e-10		-4.3725e-11	4.75201e-31
4.3395e-11	-3.14237e-10		-4.356e-11	6.09044e-31
4.323e-11	-3.22762e-10		-4.3395e-11	7.79853e-31
4.3065e-11	-3.31073e-10		-4.323e-11	9.9763e-31
4.29e-11	-3.39135e-10		-4.3065e-11	1.27503e-30
4.2735e-11	-3.46912e-10		-4.29e-11	1.62802e-30
4.257e-11	-3.5437e-10		-4.2735e-11	2.0768e-30
4.2405e-11	-3.61475e-10		-4.257e-11	2.64681e-30
4.224e-11	-3.68189e-10		-4.2405e-11	3.37009e-30
4.2075e-11	-3.74478e-10		-4.224e-11	4.287e-30
4.191e-11	-3.80304e-10		-4.2075e-11	5.44826e-30
4.1745e-11	-3.85635e-10		-4.191e-11	6.9176e-30
4.158e-11	-3.90435e-10		-4.1745e-11	8.77495e-30
4.1415e-11	-3.9467e-10		-4.158e-11	1.11206e-29
4.125e-11	-3.98306e-10		-4.1415e-11	1.408e-29
4.1085e-11	-4.01312e-10		-4.125e-11	1.78102e-29
4.092e-11	-4.03656e-10		-4.1085e-11	2.25076e-29
4.0755e-11	-4.0531e-10		-4.092e-11	2.84172e-29
4.059e-11	-4.06246e-10		-4.0755e-11	3.58448e-29
4.0425e-11	-4.06437e-10		-4.059e-11	4.51714e-29
4.026e-11	-4.05861e-10		-4.0425e-11	5.68713e-29
4.0095e-11	-4.04495e-10		-4.026e-11	7.15346e-29
3.993e-11	-4.0232e-10		-4.0095e-11	8.98941e-29
3.9765e-11	-3.99319e-10		-3.993e-11	1.1286e-28
3.96e-11	-3.95479e-10		-3.9765e-11	1.4156e-28
3.9435e-11	-3.90788e-10		-3.96e-11	1.77391e-28
3.927e-11	-3.85237e-10		-3.9435e-11	2.22084e-28
3.9105e-11	-3.78822e-10		-3.927e-11	2.77776e-28
3.894e-11	-3.71539e-10		-3.9105e-11	3.47109e-28
3.8775e-11	-3.63389e-10		-3.894e-11	4.33339e-28
3.861e-11	-3.54378e-10		-3.8775e-11	5.40485e-28
3.8445e-11	-3.44513e-10		-3.861e-11	6.73491e-28
3.828e-11	-3.33806e-10		-3.8445e-11	8.38441e-28
3.8115e-11	-3.2227e-10		-3.828e-11	1.04281e-27
3.795e-11	-3.09923e-10		-3.8115e-11	1.29578e-27
3.7785e-11	-2.96788e-10		-3.795e-11	1.6086e-27
3.762e-11	-2.82887e-10		-3.7785e-11	1.99508e-27
3.7455e-11	-2.6825e-10		-3.762e-11	2.47208e-27
3.729e-11	-2.52908e-10		-3.7455e-11	3.06026e-27
3.7125e-11	-2.36894e-10		-3.729e-11	3.78484e-27
3.696e-11	-2.20246e-10		-3.7125e-11	4.67658e-27
3.6795e-11	-2.03004e-10		-3.696e-11	5.773e-27
3.663e-11	-1.8521e-10		-3.6795e-11	7.1198e-27
3.6465e-11	-1.66909e-10		-3.663e-11	8.77256e-27
3.63e-11	-1.4815e-10		-3.6465e-11	1.07988e-26
3.6135e-11	-1.28981e-10		-3.63e-11	1.32807e-26
3.597e-11	-1.09453e-10		-3.6135e-11	1.63176e-26
3.5805e-11	-8.96213e-11		-3.597e-11	2.00302e-26
3.564e-11	-6.95385e-11		-3.5805e-11	2.45645e-26
3.5475e-11	-4.92608e-11		-3.564e-11	3.00968e-26
3.531e-11	-2.88448e-11		-3.5475e-11	3.68406e-26
3.5145e-11	-8.34772e-12		-3.531e-11	4.50533e-26
3.498e-11	1.21728e-11		-3.5145e-11	5.5045e-26
3.4815e-11	3.26592e-11		-3.498e-11	6.71895e-26
3.465e-11	5.30537e-11		-3.4815e-11	8.19367e-26
3.4485e-11	7.32992e-11		-3.465e-11	9.98268e-26
3.432e-11	9.33395e-11		-3.4485e-11	1.21509e-25
3.4155e-11	1.13119e-10		-3.432e-11	1.47762e-25
3.399e-11	1.32583e-10		-3.4155e-11	1.79519e-25
3.3825e-11	1.5168e-10		-3.399e-11	2.17896e-25
3.366e-11	1.70358e-10		-3.3825e-11	2.64229e-25
3.3495e-11	1.88567e-10		-3.366e-11	3.20114e-25
3.333e-11	2.06262e-10		-3.3495e-11	3.87456e-25
3.3165e-11	2.23396e-10		-3.333e-11	4.68524e-25
3.3e-11	2.39929e-10		-3.3165e-11	5.66022e-25
3.2835e-11	2.55821e-10		-3.3e-11	6.83169e-25
3.267e-11	2.71034e-10		-3.2835e-11	8.23788e-25
3.2505e-11	2.85536e-10		-3.267e-11	9.92419e-25
3.234e-11	2.99296e-10		-3.2505e-11	1.19445e-24
3.2175e-11	3.12287e-10		-3.234e-11	1.43626e-24
3.201e-11	3.24484e-10		-3.2175e-11	1.7254e-24
3.1845e-11	3.35866e-10		-3.201e-11	2.0708e-24
3.168e-11	3.46418e-10		-3.1845e-11	2.48303e-24
3.1515e-11	3.56125e-10		-3.168e-11	2.97452e-24
3.135e-11	3.64976e-10		-3.1515e-11	3.55995e-24
3.1185e-11	3.72963e-10		-3.135e-11	4.25661e-24
3.102e-11	3.80084e-10		-3.1185e-11	5.08483e-24
3.0855e-11	3.86339e-10		-3.102e-11	6.0685e-24
3.069e-11	3.9173e-10		-3.0855e-11	7.23568e-24
3.0525e-11	3.96264e-10		-3.069e-11	8.61925e-24
3.036e-11	3.99946e-10		-3.0525e-11	1.02577e-23
3.0195e-11	4.02791e-10		-3.036e-11	1.21963e-23
3.003e-11	4.04814e-10		-3.0195e-11	1.44875e-23
2.9865e-11	4.06033e-10		-3.003e-11	1.71931e-23
2.97e-11	4.06465e-10		-2.9865e-11	2.03849e-23
2.9535e-11	4.06133e-10		-2.97e-11	2.41465e-23
2.937e-11	4.05061e-10		-2.9535e-11	2.85754e-23
2.9205e-11	4.03277e-10		-2.937e-11	3.37849e-23
2.904e-11	4.00808e-10		-2.9205e-11	3.99067e-23
2.8875e-11	3.97685e-10		-2.904e-11	4.70935e-23
2.871e-11	3.93937e-10		-2.8875e-11	5.55225e-23
2.8545e-11	3.89597e-10		-2.871e-11	6.53988e-23
2.838e-11	3.84698e-10		-2.8545e-11	7.69597e-23
2.8215e-11	3.79276e-10		-2.838e-11	9.04792e-23
2.805e-11	3.73364e-10		-2.8215e-11	1.06274e-22
2.7885e-11	3.66998e-10		-2.805e-11	1.24709e-22
2.772e-11	3.60212e-10		-2.7885e-11	1.46205e-22
2.7555e-11	3.53045e-10		-2.772e-11	1.71245e-22
2.739e-11	3.4553e-10		-2.7555e-11	2.00385e-22
2.7225e-11	3.37705e-10		-2.739e-11	2.34265e-22
2.706e-11	3.29605e-10		-2.7225e-11	2.73616e-22
2.6895e-11	3.21262e-10		-2.706e-11	3.19277e-22
2.673e-11	3.12711e-10		-2.6895e-11	3.72208e-22
2.6565e-11	3.03985e-10		-2.673e-11	4.33508e-22
2.64e-11	2.95119e-10		-2.6565e-11	5.0443e-22
2.6235e-11	2.86142e-10		-2.64e-11	5.86405e-22
2.607e-11	2.77086e-10		-2.6235e-11	6.81061e-22
2.5905e-11	2.67979e-10		-2.607e-11	7.90256e-22
2.574e-11	2.5885e-10		-2.5905e-11	9.16097e-22
2.5575e-11	2.49726e-10		-2.574e-11	1.06098e-21
2.541e-11	2.40631e-10		-2.5575e-11	1.22763e-21
2.5245e-11	2.31591e-10		-2.541e-11	1.41912e-21
2.508e-11	2.22627e-10		-2.5245e-11	1.63894e-21
2.4915e-11	2.13762e-10		-2.508e-11	1.89104e-21
2.475e-11	2.05015e-10		-2.4915e-11	2.17986e-21
2.4585e-11	1.96406e-10		-2.475e-11	2.51045e-21
2.442e-11	1.8795e-10		-2.4585e-11	2.88845e-21
2.4255e-11	1.79664e-10		-2.442e-11	3.32026e-21
2.409e-11	1.71563e-10		-2.4255e-11	3.81304e-21
2.3925e-11	1.63659e-10		-2.409e-11	4.37485e-21
2.376e-11	1.55965e-10		-2.3925e-11	5.01474e-21
2.3595e-11	1.48492e-10		-2.376e-11	5.74282e-21
2.343e-11	1.41248e-10		-2.3595e-11	6.57044e-21
2.3265e-11	1.34243e-10		-2.343e-11	7.51029e-21
2.31e-11	1.27485e-10		-2.3265e-11	8.57653e-21
2.2935e-11	1.20979e-10		-2.31e-11	9.78496e-21
2.277e-11	1.14731e-10		-2.2935e-11	1.11532e-20
2.2605e-11	1.08747e-10		-2.277e-11	1.27008e-20
2.244e-11	1.0303e-10		-2.2605e-11	1.44496e-20
2.2275e-11	9.75849e-11		-2.244e-11	1.64238e-20
2.211e-11	9.24138e-11		-2.2275e-11	1.86502e-20
2.1945e-11	8.75196e-11		-2.211e-11	2.11586e-20
2.178e-11	8.29047e-11		-2.1945e-11	2.39818e-20
2.1615e-11	7.85712e-11		-2.178e-11	2.71562e-20
2.145e-11	7.45208e-11		-2.1615e-11	3.0722e-20
2.1285e-11	7.07553e-11		-2.145e-11	3.47234e-20
2.112e-11	6.72768e-11		-2.1285e-11	3.92091e-20
2.0955e-11	6.4087e-11		-2.112e-11	4.42329e-20
2.079e-11	6.11881e-11		-2.0955e-11	4.98535e-20
2.0625e-11	5.85826e-11		-2.079e-11	5.61356e-20
2.046e-11	5.62732e-11		-2.0625e-11	6.31501e-20
2.0295e-11	5.42632e-11		-2.046e-11	7.09744e-20
2.013e-11	5.25564e-11		-2.0295e-11	7.96934e-20
1.9965e-11	5.11571e-11		-2.013e-11	8.93996e-20
1.98e-11	5.00706e-11		-1.9965e-11	1.00194e-19
1.9635e-11	4.93028e-11		-1.98e-11	1.12186e-19
1.947e-11	4.88605e-11		-1.9635e-11	1.25496e-19
1.9305e-11	4.87514e-11		-1.947e-11	1.40253e-19
1.914e-11	4.8984e-11		-1.9305e-11	1.56599e-19
1.8975e-11	4.95681e-11		-1.914e-11	1.74686e-19
1.881e-11	5.05146e-11		-1.8975e-11	1.94679e-19
1.8645e-11	5.18356e-11		-1.881e-11	2.16756e-19
1.848e-11	5.35441e-11		-1.8645e-11	2.41112e-19
1.8315e-11	5.56547e-11		-1.848e-11	2.67952e-19
1.815e-11	5.8183e-11		-1.8315e-11	2.975e-19
1.7985e-11	6.1146e-11		-1.815e-11	3.29998e-19
1.782e-11	6.45619e-11		-1.7985e-11	3.65702e-19
1.7655e-11	6.84507e-11		-1.782e-11	4.04889e-19
1.749e-11	7.28335e-11		-1.7655e-11	4.47855e-19
1.7325e-11	7.77326e-11		-1.749e-11	4.94916e-19
1.716e-11	8.31714e-11		-1.7325e-11	5.46409e-19
1.6995e-11	8.91752e-11		-1.716e-11	6.02693e-19
1.683e-11	9.57704e-11		-1.6995e-11	6.64153e-19
1.6665e-11	1.02985e-10		-1.683e-11	7.31193e-19
1.65e-11	1.10847e-10		-1.6665e-11	8.04245e-19
1.6335e-11	1.19386e-10		-1.65e-11	8.83767e-19
1.617e-11	1.28634e-10		-1.6335e-11	9.7024e-19
1.6005e-11	1.38622e-10		-1.617e-11	1.06418e-18
1.584e-11	1.49383e-10		-1.6005e-11	1.16611e-18
1.5675e-11	1.6095e-10		-1.584e-11	1.27661e-18
1.551e-11	1.73358e-10		-1.5675e-11	1.39628e-18
1.5345e-11	1.86641e-10		-1.551e-11	1.52572e-18
1.518e-11	2.00834e-10		-1.5345e-11	1.66561e-18
1.5015e-11	2.15972e-10		-1.518e-11	1.81661e-18
1.485e-11	2.32089e-10		-1.5015e-11	1.97945e-18
1.4685e-11	2.4922e-10		-1.485e-11	2.15486e-18
1.452e-11	2.67399e-10		-1.4685e-11	2.34361e-18
1.4355e-11	2.86659e-10		-1.452e-11	2.54651e-18
1.419e-11	3.07032e-10		-1.4355e-11	2.76438e-18
1.4025e-11	3.2855e-10		-1.419e-11	2.99808e-18
1.386e-11	3.51242e-10		-1.4025e-11	3.24848e-18
1.3695e-11	3.75134e-10		-1.386e-11	3.51649e-18
1.353e-11	4.00253e-10		-1.3695e-11	3.80305e-18
1.3365e-11	4.2662e-10		-1.353e-11	4.1091e-18
1.32e-11	4.54256e-10		-1.3365e-11	4.43562e-18
1.3035e-11	4.8318e-10		-1.32e-11	4.7836e-18
1.287e-11	5.13403e-10		-1.3035e-11	5.15404e-18
1.2705e-11	5.44933e-10		-1.287e-11	5.54795e-18
1.254e-11	5.77778e-10		-1.2705e-11	5.96637e-18
1.2375e-11	6.11939e-10		-1.254e-11	6.41033e-18
1.221e-11	6.47408e-10		-1.2375e-11	6.88087e-18
1.2045e-11	6.84178e-10		-1.221e-11	7.37902e-18
1.188e-11	7.22235e-10		-1.2045e-11	7.90581e-18
1.1715e-11	7.61555e-10		-1.188e-11	8.46227e-18
1.155e-11	8.02112e-10		-1.1715e-11	9.0494e-18
1.1385e-11	8.43872e-10		-1.155e-11	9.66819e-18
1.122e-11	8.86794e-10		-1.1385e-11	1.03196e-17
1.1055e-11	9.30829e-10		-1.122e-11	1.10046e-17
1.089e-11	9.75922e-10		-1.1055e-11	1.1724e-17
1.0725e-11	1.02201e-09		-1.089e-11	1.24788e-17
1.056e-11	1.06902e-09		-1.0725e-11	1.32697e-17
1.0395e-11	1.11688e-09		-1.056e-11	1.40975e-17
1.023e-11	1.1655e-09		-1.0395e-11	1.49629e-17
1.0065e-11	1.21477e-09		-1.023e-11	1.58665e-17
9.9e-12	1.26461e-09		-1.0065e-11	1.68089e-17
9.735e-12	1.31489e-09		-9.9e-12	1.77906e-17
9.57e-12	1.3655e-09		-9.735e-12	1.8812e-17
9.405e-12	1.41631e-09		-9.57e-12	1.98733e-17
9.24e-12	1.46718e-09		-9.405e-12	2.09748e-17
9.075e-12	1.51796e-09		-9.24e-12	2.21167e-17
8.91e-12	1.56852e-09		-9.075e-12	2.32988e-17
8.745e-12	1.61869e-09		-8.91e-12	2.45211e-17
8.58e-12	1.6683e-09		-8.745e-12	2.57833e-17
8.415e-12	1.71719e-09		-8.58e-12	2.70851e-17
8.25e-12	1.76517e-09		-8.415e-12	2.84259e-17
8.085e-12	1.81207e-09		-8.25e-12	2.98051e-17
7.92e-12	1.8577e-09		-8.085e-12	3.12219e-17
7.755e-12	1.90187e-09		-7.92e-12	3.26754e-17
7.59e-12	1.94438e-09		-7.755e-12	3.41645e-17
7.425e-12	1.98503e-09		-7.59e-12	3.56879e-17
7.26e-12	2.02365e-09		-7.425e-12	3.72443e-17
7.095e-12	2.06001e-09		-7.26e-12	3.88322e-17
6.93e-12	2.09392e-09		-7.095e-12	4.04498e-17
6.765e-12	2.1252e-09		-6.93e-12	4.20952e-17
6.6e-12	2.15363e-09		-6.765e-12	4.37665e-17
6.435e-12	2.17904e-09		-6.6e-12	4.54615e-17
6.27e-12	2.20124e-09		-6.435e-12	4.71779e-17
6.105e-12	2.22003e-09		-6.27e-12	4.89131e-17
5.94e-12	2.23526e-09		-6.105e-12	5.06647e-17
5.775e-12	2.24674e-09		-5.94e-12	5.24297e-17
5.61e-12	2.25433e-09		-5.775e-12	5.42053e-17
5.445e-12	2.25786e-09		-5.61e-12	5.59885e-17
5.28e-12	2.25721e-09		-5.445e-12	5.77761e-17
5.115e-12	2.25224e-09		-5.28e-12	5.9565e-17
4.95e-12	2.24283e-09		-5.115e-12	6.13516e-17
4.785e-12	2.2289e-09		-4.95e-12	6.31325e-17
4.62e-12	2.21034e-09		-4.785e-12	6.49042e-17
4.455e-12	2.18709e-09		-4.62e-12	6.66631e-17
4.29e-12	2.15908e-09		-4.455e-12	6.84054e-17
4.125e-12	2.12629e-09		-4.29e-12	7.01274e-17
3.96e-12	2.08869e-09		-4.125e-12	7.18254e-17
3.795e-12	2.04627e-09		-3.96e-12	7.34955e-17
3.63e-12	1.99904e-09		-3.795e-12	7.51339e-17
3.465e-12	1.94705e-09		-3.63e-12	7.67367e-17
3.3e-12	1.89033e-09		-3.465e-12	7.83003e-17
3.135e-12	1.82896e-09		-3.3e-12	7.98209e-17
2.97e-12	1.76302e-09		-3.135e-12	8.12946e-17
2.805e-12	1.69263e-09		-2.97e-12	8.27179e-17
2.64e-12	1.61791e-09		-2.805e-12	8.40872e-17
2.475e-12	1.539e-09		-2.64e-12	8.53991e-17
2.31e-12	1.45607e-09		-2.475e-12	8.665e-17
2.145e-12	1.36929e-09		-2.31e-12	8.78368e-17
1.98e-12	1.27887e-09		-2.145e-12	8.89564e-17
1.815e-12	1.18501e-09		-1.98e-12	9.00058e-17
1.65e-12	1.08794e-09		-1.815e-12	9.09822e-17
1.485e-12	9.87911e-10		-1.65e-12	9.18829e-17
1.32e-12	8.85172e-10		-1.485e-12	9.27055e-17
1.155e-12	7.79993e-10		-1.32e-12	9.34477e-17
9.9e-13	6.72653e-10		-1.155e-12	9.41076e-17
8.25e-13	5.63443e-10		-9.9e-13	9.46832e-17
6.6e-13	4.52661e-10		-8.25e-13	9.51731e-17
4.95e-13	3.40612e-10		-6.6e-13	9.55757e-17
3.3e-13	2.27608e-10		-4.95e-13	9.58901e-17
1.65e-13	1.13964e-10		-3.3e-13	9.61152e-17
0	1.34901e-18		-1.65e-13	9.62506e-17
-1.65e-13	-1.13964e-10		0	9.62958e-17
-3.3e-13	-2.27608e-10		1.65e-13	9.62506e-17
-4.95e-13	-3.40612e-10		3.3e-13	9.61152e-17
-6.6e-13	-4.52661e-10		4.95e-13	9.58901e-17
-8.25e-13	-5.63443e-10		6.6e-13	9.55757e-17
-9.9e-13	-6.72653e-10		8.25e-13	9.51731e-17
-1.155e-12	-7.79993e-10		9.9e-13	9.46832e-17
-1.32e-12	-8.85172e-10		1.155e-12	9.41076e-17
-1.485e-12	-9.87911e-10		1.32e-12	9.34477e-17
-1.65e-12	-1.08794e-09		1.485e-12	9.27055e-17
-1.815e-12	-1.18501e-09		1.65e-12	9.18829e-17
-1.98e-12	-1.27887e-09		1.815e-12	9.09822e-17
-2.145e-12	-1.36929e-09		1.98e-12	9.00058e-17
-2.31e-12	-1.45607e-09		2.145e-12	8.89564e-17
-2.475e-12	-1.539e-09		2.31e-12	8.78368e-17
-2.64e-12	-1.61791e-09		2.475e-12	8.665e-17
-2.805e-12	-1.69263e-09		2.64e-12	8.53991e-17
-2.97e-12	-1.76302e-09		2.805e-12	8.40872e-17
-3.135e-12	-1.82896e-09		2.97e-12	8.27179e-17
-3.3e-12	-1.89033e-09		3.135e-12	8.12946e-17
-3.465e-12	-1.94705e-09		3.3e-12	7.98209e-17
-3.63e-12	-1.99904e-09		3.465e-12	7.83003e-17
-3.795e-12	-2.04627e-09		3.63e-12	7.67367e-17
-3.96e-12	-2.08869e-09		3.795e-12	7.51339e-17
-4.125e-12	-2.12629e-09		3.96e-12	7.34955e-17
-4.29e-12	-2.15908e-09		4.125e-12	7.18254e-17
-4.455e-12	-2.18709e-09		4.29e-12	7.01274e-17
-4.62e-12	-2.21034e-09		4.455e-12	6.84054e-17
-4.785e-12	-2.22889e-09		4.62e-12	6.66631e-17
-4.95e-12	-2.24283e-09		4.785e-12	6.49042e-17
-5.115e-12	-2.25223e-09		4.95e-12	6.31325e-17
-5.28e-12	-2.25721e-09		5.115e-12	6.13516e-17
-5.445e-12	-2.25786e-09		5.28e-12	5.9565e-17
-5.61e-12	-2.25432e-09		5.445e-12	5.77761e-17
-5.775e-12	-2.24674e-09		5.61e-12	5.59885e-17
-5.94e-12	-2.23526e-09		5.775e-12	5.42053e-17
-6.105e-12	-2.22003e-09		5.94e-12	5.24297e-17
-6.27e-12	-2.20123e-09		6.105e-12	5.06646e-17
-6.435e-12	-2.17904e-09		6.27e-12	4.89131e-17
-6.6e-12	-2.15363e-09		6.435e-12	4.71779e-17
-6.765e-12	-2.12519e-09		6.6e-12	4.54615e-17
-6.93e-12	-2.09392e-09		6.765e-12	4.37665e-17
-7.095e-12	-2.06e-09		6.93e-12	4.20952e-17
-7.26e-12	-2.02364e-09		7.095e-12	4.04498e-17
-7.425e-12	-1.98503e-09		7.26e-12	3.88322e-17
-7.59e-12	-1.94437e-09		7.425e-12	3.72443e-17
-7.755e-12	-1.90186e-09		7.59e-12	3.56879e-17
-7.92e-12	-1.85769e-09		7.755e-12	3.41644e-17
-8.085e-12	-1.81206e-09		7.92e-12	3.26753e-17
-8.25e-12	-1.76516e-09		8.085e-12	3.12218e-17
-8.415e-12	-1.71717e-09		8.25e-12	2.9805e-17
-8.58e-12	-1.66829e-09		8.415e-12	2.84258e-17
-8.745e-12	-1.61867e-09		8.58e-12	2.7085e-17
-8.91e-12	-1.5685e-09		8.745e-12	2.57832e-17
-9.075e-12	-1.51794e-09		8.91e-12	2.45209e-17
-9.24e-12	-1.46714e-09		9.075e-12	2.32986e-17
-9.405e-12	-1.41627e-09		9.24e-12	2.21165e-17
-9.57e-12	-1.36546e-09		9.405e-12	2.09746e-17
-9.735e-12	-1.31484e-09		9.57e-12	1.98731e-17
-9.9e-12	-1.26455e-09		9.735e-12	1.88117e-17
-1.0065e-11	-1.21471e-09		9.9e-12	1.77903e-17
-1.023e-11	-1.16542e-09		1.0065e-11	1.68085e-17
-1.0395e-11	-1.1168e-09		1.023e-11	1.58661e-17
-1.056e-11	-1.06893e-09		1.0395e-11	1.49624e-17
-1.0725e-11	-1.0219e-09		1.056e-11	1.40969e-17
-1.089e-11	-9.75797e-10		1.0725e-11	1.32691e-17
-1.1055e-11	-9.30686e-10		1.089e-11	1.24781e-17
-1.122e-11	-8.8663e-10		1.1055e-11	1.17232e-17
-1.1385e-11	-8.43686e-10		1.122e-11	1.10036e-17
-1.155e-11	-8.01901e-10		1.1385e-11	1.03185e-17
-1.1715e-11	-7.61315e-10		1.155e-11	9.66695e-18
-1.188e-11	-7.21963e-10		1.1715e-11	9.04798e-18
-1.2045e-11	-6.83871e-10		1.188e-11	8.46064e-18
-1.221e-11	-6.47061e-10		1.2045e-11	7.90396e-18
-1.2375e-11	-6.11545e-10		1.221e-11	7.37691e-18
-1.254e-11	-5.77334e-10		1.2375e-11	6.87846e-18
-1.2705e-11	-5.44432e-10		1.254e-11	6.4076e-18
-1.287e-11	-5.12838e-10		1.2705e-11	5.96326e-18
-1.3035e-11	-4.82545e-10		1.287e-11	5.54442e-18
-1.32e-11	-4.53543e-10		1.3035e-11	5.15003e-18
-1.3365e-11	-4.25818e-10		1.32e-11	4.77906e-18
-1.353e-11	-3.99351e-10		1.3365e-11	4.43049e-18
-1.3695e-11	-3.74123e-10		1.353e-11	4.1033e-18
-1.386e-11	-3.50109e-10		1.3695e-11	3.79649e-18
-1.4025e-11	-3.27284e-10		1.386e-11	3.50909e-18
-1.419e-11	-3.05617e-10		1.4025e-11	3.24012e-18
-1.4355e-11	-2.85079e-10		1.419e-11	2.98866e-18
-1.452e-11	-2.65636e-10		1.4355e-11	2.75378e-18
-1.4685e-11	-2.47255e-10		1.452e-11	2.53459e-18
-1.485e-11	-2.29902e-10		1.4685e-11	2.33022e-18
-1.5015e-11	-2.1354e-10		1.485e-11	2.13983e-18
-1.518e-11	-1.98132e-10		1.5015e-11	1.96259e-18
-1.5345e-11	-1.83642e-10		1.518e-11	1.79773e-18
-1.551e-11	-1.70033e-10		1.5345e-11	1.64447e-18
-1.5675e-11	-1.57266e-10		1.551e-11	1.50209e-18
-1.584e-11	-1.45306e-10		1.5675e-11	1.36987e-18
-1.6005e-11	-1.34115e-10		1.584e-11	1.24714e-18
-1.617e-11	-1.23656e-10		1.6005e-11	1.13325e-18
-1.6335e-11	-1.13895e-10		1.617e-11	1.02757e-18
-1.65e-11	-1.04795e-10		1.6335e-11	9.29496e-19
-1.6665e-11	-9.63219e-11		1.65e-11	8.38461e-19
-1.683e-11	-8.84423e-11		1.6665e-11	7.53915e-19
-1.6995e-11	-8.11234e-11		1.683e-11	6.75333e-19
-1.716e-11	-7.43334e-11		1.6995e-11	6.02214e-19
-1.7325e-11	-6.80416e-11		1.716e-11	5.3408e-19
-1.749e-11	-6.22183e-11		1.7325e-11	4.70471e-19
-1.7655e-11	-5.6835e-11		1.749e-11	4.10951e-19
-1.782e-11	-5.18642e-11		1.7655e-11	3.55103e-19
-1.7985e-11	-4.72798e-11		1.782e-11	3.02525e-19
-1.815e-11	-4.30566e-11		1.7985e-11	2.52837e-19
-1.8315e-11	-3.91705e-11		1.815e-11	2.0567e-19
-1.848e-11	-3.5599e-11		1.8315e-11	1.60675e-19
-1.8645e-11	-3.23202e-11		1.848e-11	1.17513e-19
-1.881e-11	-2.93136e-11		1.8645e-11	7.58608e-20
-1.8975e-11	-2.65597e-11		1.881e-11	3.54055e-20
-1.914e-11	-2.40402e-11		1.8975e-11	-4.15434e-21
-1.9305e-11	-2.17376e-11		1.914e-11	-4.31104e-20
-1.947e-11	-1.96357e-11		1.9305e-11	-8.1745e-20
-1.9635e-11	-1.77192e-11		1.947e-11	-1.20333e-19
-1.98e-11	-1.59736e-11		1.9635e-11	-1.5914e-19
-1.9965e-11	-1.43855e-11		1.98e-11	-1.98428e-19
-2.013e-11	-1.29422e-11		1.9965e-11	-2.38452e-19
-2.0295e-11	-1.1632e-11		2.013e-11	-2.79461e-19
-2.046e-11	-1.0444e-11		2.0295e-11	-3.21701e-19
-2.0625e-11	-9.36794e-12		2.046e-11	-3.65414e-19
-2.079e-11	-8.39431e-12		2.0625e-11	-4.10838e-19
-2.0955e-11	-7.51435e-12		2.079e-11	-4.58209e-19
-2.112e-11	-6.71992e-12		2.0955e-11	-5.0776e-19
-2.1285e-11	-6.00347e-12		2.112e-11	-5.59722e-19
-2.145e-11	-5.35805e-12		2.1285e-11	-6.14326e-19
-2.1615e-11	-4.77725e-12		2.145e-11	-6.71799e-19
-2.178e-11	-4.25518e-12		2.1615e-11	-7.32367e-19
-2.1945e-11	-3.78639e-12		2.178e-11	-7.96256e-19
-2.211e-11	-3.36588e-12		2.1945e-11	-8.63688e-19
-2.2275e-11	-2.98912e-12		2.211e-11	-9.34887e-19
-2.244e-11	-2.65189e-12		2.2275e-11	-1.01007e-18
-2.2605e-11	-2.35038e-12		2.244e-11	-1.08946e-18
-2.277e-11	-2.08108e-12		2.2605e-11	-1.17327e-18
-2.2935e-11	-1.84081e-12		2.277e-11	-1.26172e-18
-2.31e-11	-1.62667e-12		2.2935e-11	-1.35501e-18
-2.3265e-11	-1.43603e-12		2.31e-11	-1.45335e-18
-2.343e-11	-1.26647e-12		2.3265e-11	-1.55694e-18
-2.3595e-11	-1.11583e-12		2.343e-11	-1.66599e-18
-2.376e-11	-9.82139e-13		2.3595e-11	-1.78068e-18
-2.3925e-11	-8.63615e-13		2.376e-11	-1.9012e-18
-2.409e-11	-7.58646e-13		2.3925e-11	-2.02773e-18
-2.4255e-11	-6.65778e-13		2.409e-11	-2.16044e-18
-2.442e-11	-5.83705e-13		2.4255e-11	-2.29948e-18
-2.4585e-11	-5.11246e-13		2.442e-11	-2.44502e-18
-2.475e-11	-4.47343e-13		2.4585e-11	-2.5972e-18
-2.4915e-11	-3.91042e-13		2.475e-11	-2.75613e-18
-2.508e-11	-3.41492e-13		2.4915e-11	-2.92194e-18
-2.5245e-11	-2.97928e-13		2.508e-11	-3.09473e-18
-2.541e-11	-2.59666e-13		2.5245e-11	-3.27458e-18
-2.5575e-11	-2.26096e-13		2.541e-11	-3.46157e-18
-2.574e-11	-1.96674e-13		2.5575e-11	-3.65574e-18
-2.5905e-11	-1.70913e-13		2.574e-11	-3.85713e-18
-2.607e-11	-1.48381e-13		2.5905e-11	-4.06576e-18
-2.6235e-11	-1.28694e-13		2.607e-11	-4.28161e-18
-2.64e-11	-1.1151e-13		2.6235e-11	-4.50466e-18
-2.6565e-11	-9.65255e-14		2.64e-11	-4.73486e-18
-2.673e-11	-8.34734e-14		2.6565e-11	-4.97213e-18
-2.6895e-11	-7.21158e-14		2.673e-11	-5.21637e-18
-2.706e-11	-6.22428e-14		2.6895e-11	-5.46747e-18
-2.7225e-11	-5.36691e-14		2.706e-11	-5.72525e-18
-2.739e-11	-4.62313e-14		2.7225e-11	-5.98956e-18
-2.7555e-11	-3.97855e-14		2.739e-11	-6.26018e-18
-2.772e-11	-3.4205e-14		2.7555e-11	-6.53688e-18
-2.7885e-11	-2.93786e-14		2.772e-11	-6.8194e-18
-2.805e-11	-2.52088e-14		2.7885e-11	-7.10746e-18
-2.8215e-11	-2.16098e-14		2.805e-11	-7.40073e-18
-2.838e-11	-1.85066e-14		2.8215e-11	-7.69886e-18
-2.8545e-11	-1.58336e-14		2.838e-11	-8.0015e-18
-2.871e-11	-1.35336e-14		2.8545e-11	-8.30823e-18
-2.8875e-11	-1.15564e-14		2.871e-11	-8.61862e-18
-2.904e-11	-9.85849e-15		2.8875e-11	-8.93222e-18
-2.9205e-11	-8.4019e-15		2.904e-11	-9.24855e-18
-2.937e-11	-7.1536e-15		2.9205e-11	-9.5671e-18
-2.9535e-11	-6.08486e-15		2.937e-11	-9.88734e-18
-2.97e-11	-5.17076e-15		2.9535e-11	-1.02087e-17
-2.9865e-11	-4.38972e-15		2.97e-11	-1.05307e-17
-3.003e-11	-3.72306e-15		2.9865e-11	-1.08526e-17
-3.0195e-11	-3.15458e-15		3.003e-11	-1.11738e-17
-3.036e-11	-2.67033e-15		3.0195e-11	-1.14938e-17
-3.0525e-11	-2.25823e-15		3.036e-11	-1.18118e-17
-3.069e-11	-1.90787e-15		3.0525e-11	-1.21273e-17
-3.0855e-11	-1.61032e-15		3.069e-11	-1.24395e-17
-3.102e-11	-1.35786e-15		3.0855e-11	-1.27478e-17
-3.1185e-11	-1.14387e-15		3.102e-11	-1.30515e-17
-3.135e-11	-9.62676e-16		3.1185e-11	-1.33499e-17
-3.1515e-11	-8.09401e-16		3.135e-11	-1.36423e-17
-3.168e-11	-6.79875e-16		3.1515e-11	-1.3928e-17
-3.1845e-11	-5.70526e-16		3.168e-11	-1.42064e-17
-3.201e-11	-4.78301e-16		3.1845e-11	-1.44767e-17
-3.2175e-11	-4.00598e-16		3.201e-11	-1.47384e-17
-3.234e-11	-3.35196e-16		3.2175e-11	-1.49907e-17
-3.2505e-11	-2.80201e-16		3.234e-11	-1.5233e-17
-3.267e-11	-2.34003e-16		3.2505e-11	-1.54648e-17
-3.2835e-11	-1.95233e-16		3.267e-11	-1.56853e-17
-3.3e-11	-1.62731e-16		3.2835e-11	-1.58941e-17
-3.3165e-11	-1.35508e-16		3.3e-11	-1.60905e-17
-3.333e-11	-1.12731e-16		3.3165e-11	-1.62741e-17
-3.3495e-11	-9.36927e-17		3.333e-11	-1.64444e-17
-3.366e-11	-7.77945e-17		3.3495e-11	-1.66009e-17
-3.3825e-11	-6.45319e-17		3.366e-11	-1.67431e-17
-3.399e-11	-5.34788e-17		3.3825e-11	-1.68707e-17
-3.4155e-11	-4.42763e-17		3.399e-11	-1.69833e-17
-3.432e-11	-3.66222e-17		3.4155e-11	-1.70807e-17
-3.4485e-11	-3.02622e-17		3.432e-11	-1.71625e-17
-3.465e-11	-2.49826e-17		3.4485e-11	-1.72286e-17
-3.4815e-11	-2.06044e-17		3.465e-11	-1.72786e-17
-3.498e-11	-1.69771e-17		3.4815e-11	-1.73126e-17
-3.5145e-11	-1.39749e-17		3.498e-11	-1.73304e-17
-3.531e-11	-1.14926e-17		3.5145e-11	-1.73319e-17
-3.5475e-11	-9.44217e-18		3.531e-11	-1.73171e-17
-3.564e-11	-7.75012e-18		3.5475e-11	-1.72862e-17
-3.5805e-11	-6.35519e-18		3.564e-11	-1.72391e-17
-3.597e-11	-5.20633e-18		3.5805e-11	-1.7176e-17
-3.6135e-11	-4.26107e-18		3.597e-11	-1.70972e-17
-3.63e-11	-3.48409e-18		3.6135e-11	-1.70027e-17
-3.6465e-11	-2.84605e-18		3.63e-11	-1.68928e-17
-3.663e-11	-2.32263e-18		3.6465e-11	-1.6768e-17
-3.6795e-11	-1.89366e-18		3.663e-11	-1.66285e-17
-3.696e-11	-1.54244e-18		3.6795e-11	-1.64746e-17
-3.7125e-11	-1.25515e-18		3.696e-11	-1.63069e-17
-3.729e-11	-1.0204e-18		3.7125e-11	-1.61258e-17
-3.7455e-11	-8.2876e-19		3.729e-11	-1.59317e-17
-3.762e-11	-6.72467e-19		3.7455e-11	-1.57252e-17
-3.7785e-11	-5.45126e-19		3.762e-11	-1.55068e-17
-3.795e-11	-4.41476e-19		3.7785e-11	-1.52771e-17
-3.8115e-11	-3.57192e-19		3.795e-11	-1.50366e-17
-3.828e-11	-2.88724e-19		3.8115e-11	-1.47861e-17
-3.8445e-11	-2.33156e-19		3.828e-11	-1.45262e-17
-3.861e-11	-1.88103e-19		3.8445e-11	-1.42574e-17
-3.8775e-11	-1.51611e-19		3.861e-11	-1.39805e-17
-3.894e-11	-1.22081e-19		3.8775e-11	-1.36961e-17
-3.9105e-11	-9.82092e-20		3.894e-11	-1.34049e-17
-3.927e-11	-7.89297e-20		3.9105e-11	-1.31075e-17
-3.9435e-11	-6.33744e-20		3.927e-11	-1.28048e-17
-3.96e-11	-5.08361e-20		3.9435e-11	-1.24973e-17
-3.9765e-11	-4.07395e-20		3.96e-11	-1.21858e-17
-3.993e-11	-3.26171e-20		3.9765e-11	-1.18709e-17
-4.0095e-11	-2.60891e-20		3.993e-11	-1.15533e-17
-4.026e-11	-2.08477e-20		4.0095e-11	-1.12336e-17
-4.0425e-11	-1.66434e-20		4.026e-11	-1.09125e-17
-4.059e-11	-1.32743e-20		4.0425e-11	-1.05907e-17
-4.0755e-11	-1.05772e-20		4.059e-11	-1.02688e-17
-4.092e-11	-8.41996e-21		4.0755e-11	-9.94723e-18
-4.1085e-11	-6.69632e-21		4.092e-11	-9.62674e-18
-4.125e-11	-5.32045e-21		4.1085e-11	-9.30784e-18
-4.1415e-11	-4.22325e-21		4.125e-11	-8.99107e-18
-4.158e-11	-3.34912e-21		4.1415e-11	-8.67692e-18
-4.1745e-11	-2.65339e-21		4.158e-11	-8.36591e-18
-4.191e-11	-2.10018e-21		4.1745e-11	-8.05847e-18
-4.2075e-11	-1.66073e-21		4.191e-11	-7.75506e-18
-4.224e-11	-1.31198e-21		4.2075e-11	-7.45607e-18
-4.2405e-11	-1.03548e-21		4.224e-11	-7.16189e-18
-4.257e-11	-8.1647e-22		4.2405e-11	-6.87286e-18
-4.2735e-11	-6.43171e-22		4.257e-11	-6.58931e-18
-4.29e-11	-5.06172e-22		4.2735e-11	-6.31154e-18
-4.3065e-11	-3.97975e-22		4.29e-11	-6.0398e-18
-4.323e-11	-3.12609e-22		4.3065e-11	-5.77435e-18
-4.3395e-11	-2.4532e-22		4.323e-11	-5.51538e-18
-4.356e-11	-1.92331e-22		4.3395e-11	-5.26309e-18
-4.3725e-11	-1.50645e-22		4.356e-11	-5.01763e-18
-4.389e-11	-1.17881e-22		4.3725e-11	-4.77913e-18
-4.4055e-11	-9.21555e-23		4.389e-11	-4.5477e-18
-4.422e-11	-7.19755e-23		4.4055e-11	-4.32342e-18
-4.4385e-11	-5.61609e-23		4.422e-11	-4.10635e-18
-4.455e-11	-4.37795e-23		4.4385e-11	-3.89651e-18
-4.4715e-11	-3.40953e-23		4.455e-11	-3.69393e-18
-4.488e-11	-2.6528e-23		4.4715e-11	-3.4986e-18
-4.5045e-11	-2.06206e-23		4.488e-11	-3.3105e-18
-4.521e-11	-1.60135e-23		4.5045e-11	-3.12956e-18
-4.5375e-11	-1.24239e-23		4.521e-11	-2.95574e-18
-4.554e-11	-9.62972e-24		4.5375e-11	-2.78896e-18
-4.5705e-11	-7.4569e-24		4.554e-11	-2.62912e-18
-4.587e-11	-5.76886e-24		4.5705e-11	-2.47612e-18
-4.6035e-11	-4.45871e-24		4.587e-11	-2.32984e-18
-4.62e-11	-3.44282e-24		4.6035e-11	-2.19014e-18
-4.6365e-11	-2.65587e-24		4.62e-11	-2.05688e-18
-4.653e-11	-2.04686e-24		4.6365e-11	-1.92993e-18
-4.6695e-11	-1.576e-24		4.653e-11	-1.80911e-18
-4.686e-11	-1.2123e-24		4.6695e-11	-1.69426e-18
-4.7025e-11	-9.31647e-25		4.686e-11	-1.58522e-18
-4.719e-11	-7.15288e-25		4.7025e-11	-1.4818e-18
-4.7355e-11	-5.48653e-25		4.719e-11	-1.38383e-18
-4.752e-11	-4.20438e-25		4.7355e-11	-1.29113e-18
-4.7685e-11	-3.21879e-25		4.752e-11	-1.20351e-18
-4.785e-11	-2.4619e-25		4.7685e-11	-1.12078e-18
-4.8015e-11	-1.88121e-25		4.785e-11	-1.04276e-18
-4.818e-11	-1.43612e-25		4.8015e-11	-9.69261e-19
-4.8345e-11	-1.0953e-25		4.818e-11	-9.00098e-19
-4.851e-11	-8.34569e-26		4.8345e-11	-8.35086e-19
-4.8675e-11	-6.353e-26		4.851e-11	-7.74043e-19
-4.884e-11	-4.83152e-26		4.8675e-11	-7.1679e-19
-4.9005e-11	-3.67093e-26		4.884e-11	-6.63149e-19
-4.917e-11	-2.78648e-26		4.9005e-11	-6.12946e-19
-4.9335e-11	-2.11311e-26		4.917e-11	-5.66013e-19
-4.95e-11	-1.60095e-26		4.9335e-11	-5.22184e-19
-4.9665e-11	-1.21177e-26		4.95e-11	-4.81296e-19
-4.983e-11	-9.16332e-27		4.9665e-11	-4.43194e-19
-4.9995e-11	-6.92265e-27		4.983e-11	-4.07726e-19
-5.016e-11	-5.22492e-27		4.9995e-11	-3.74744e-19
-5.0325e-11	-3.9398e-27		5.016e-11	-3.44107e-19
-5.049e-11	-2.96795e-27		5.0325e-11	-3.15679e-19
-5.0655e-11	-2.23372e-27		5.049e-11	-2.89327e-19
-5.082e-11	-1.67953e-27		5.0655e-11	-2.64927e-19
-5.0985e-11	-1.26164e-27		5.082e-11	-2.42357e-19
-5.115e-11	-9.46825e-28		5.0985e-11	-2.21501e-19
-5.1315e-11	-7.09893e-28		5.115e-11	-2.02251e-19
-5.148e-11	-5.31746e-28		5.1315e-11	-1.845e-19
-5.1645e-11	-3.97927e-28		5.148e-11	-1.6815e-19
-5.181e-11	-2.97504e-28		5.1645e-11	-1.53104e-19
-5.1975e-11	-2.22213e-28		5.181e-11	-1.39274e-19
-5.214e-11	-1.65819e-28		5.1975e-11	-1.26575e-19
-5.2305e-11	-1.23619e-28		5.214e-11	-1.14925e-19
-5.247e-11	-9.2072e-29		5.2305e-11	-1.0425e-19
-5.2635e-11	-6.85106e-29		5.247e-11	-9.44775e-20
-5.28e-11	-5.09302e-29		5.2635e-11	-8.55409e-20
-5.2965e-11	-3.78252e-29		5.28e-11	-7.73769e-20
-5.313e-11	-2.80657e-29		5.2965e-11	-6.99264e-20
-5.3295e-11	-2.08046e-29		5.313e-11	-6.31339e-20
-5.346e-11	-1.54075e-29		5.3295e-11	-5.69478e-20
-5.3625e-11	-1.13997e-29		5.346e-11	-5.13195e-20
-5.379e-11	-8.42639e-30		5.3625e-11	-4.62041e-20
-5.3955e-11	-6.2227e-30		5.379e-11	-4.15596e-20
-5.412e-11	-4.59099e-30		5.3955e-11	-3.73467e-20
-5.4285e-11	-3.38393e-30		5.412e-11	-3.35294e-20
-5.445e-11	-2.49186e-30		5.4285e-11	-3.0074e-20
-5.4615e-11	-1.83323e-30		5.445e-11	-2.69494e-20
-5.478e-11	-1.3474e-30		5.4615e-11	-2.41266e-20
-5.4945e-11	-9.89388e-31		5.478e-11	-2.15793e-20
-5.511e-11	-7.25814e-31		5.4945e-11	-1.92827e-20
-5.5275e-11	-5.31952e-31		5.511e-11	-1.72143e-20
-5.544e-11	-3.89501e-31		5.5275e-11	-1.53533e-20
-5.5605e-11	-2.84926e-31		5.544e-11	-1.36805e-20
-5.577e-11	-2.08231e-31		5.5605e-11	-1.21786e-20
-5.5935e-11	-1.52037e-31		5.577e-11	-1.08312e-20
-5.61e-11	-1.10902e-31		5.5935e-11	-9.62386e-21
-5.6265e-11	-8.08204e-32		5.61e-11	-8.54299e-21
-5.643e-11	-5.88424e-32		5.6265e-11	-7.57633e-21
-5.6595e-11	-4.28005e-32		5.643e-11	-6.71267e-21
-5.676e-11	-3.11025e-32		5.6595e-11	-5.94181e-21
-5.6925e-11	-2.25804e-32		5.676e-11	-5.25447e-21
-5.709e-11	-1.63778e-32		5.6925e-11	-4.6422e-21
-5.7255e-11	-1.18678e-32		5.709e-11	-4.09735e-21
-5.742e-11	-8.59159e-33		5.7255e-11	-3.61298e-21
-5.7585e-11	-6.21393e-33		5.742e-11	-3.1828e-21
-5.775e-11	-4.49002e-33		5.7585e-11	-2.80113e-21
-5.7915e-11	-3.2413e-33		5.775e-11	-2.46284e-21
-5.808e-11	-2.33764e-33		5.7915e-11	-2.16328e-21
-5.8245e-11	-1.68433e-33		5.808e-11	-1.8983e-21
-5.841e-11	-1.21245e-33		5.8245e-11	-1.66412e-21
-5.8575e-11	-8.71951e-34		5.841e-11	-1.45738e-21
-5.874e-11	-6.26482e-34		5.8575e-11	-1.27504e-21
-5.8905e-11	-4.49691e-34		5.874e-11	-1.11437e-21
-5.907e-11	-3.22484e-34		5.8905e-11	-9.7295e-22
-5.9235e-11	-2.31043e-34		5.907e-11	-8.48586e-22
-5.94e-11	-1.65374e-34		5.9235e-11	-7.39332e-22
-5.9565e-11	-1.18258e-34		5.94e-11	-6.43446e-22
-5.973e-11	-8.44854e-35		5.9565e-11	-5.59376e-22
-5.9895e-11	-6.03008e-35		5.973e-11	-4.85737e-22
-6.006e-11	-3.55556e-35		5.9895e-11	-4.21299e-22
-6.0225e-11	-1.04495e-35		6.006e-11	-3.64968e-22
-6.039e-11	0		6.0225e-11	-3.15771e-22
-6.0555e-11	0		6.039e-11	-2.72849e-22
-6.072e-11	0		6.0555e-11	-2.35436e-22
-6.0885e-11	0		6.072e-11	-2.02858e-22
-6.105e-11	0		6.0885e-11	-1.74518e-22
-6.1215e-11	0		6.105e-11	-1.49889e-22
-6.138e-11	0		6.1215e-11	-1.28505e-22
-6.1545e-11	0		6.138e-11	-1.09958e-22
-6.171e-11	0		6.1545e-11	-9.3886e-23
-6.1875e-11	0		6.171e-11	-7.99732e-23
-6.204e-11	0		6.1875e-11	-6.79409e-23
-6.2205e-11	0		6.204e-11	-5.75452e-23
-6.237e-11	0		6.2205e-11	-4.85723e-23
-6.2535e-11	0		6.237e-11	-4.08349e-23
-6.27e-11	0		6.2535e-11	-3.41695e-23
-6.2865e-11	0		6.27e-11	-2.84331e-23
-6.303e-11	0		6.2865e-11	-2.3501e-23
-6.3195e-11	0		6.303e-11	-1.92646e-23
-6.336e-11	0		6.3195e-11	-1.56293e-23
-6.3525e-11	0		6.336e-11	-1.25128e-23
-6.369e-11	0		6.3525e-11	-9.84376e-24
-6.3855e-11	0		6.369e-11	-7.56007e-24
-6.402e-11	0		6.3855e-11	-5.60802e-24
-6.4185e-11	0		6.402e-11	-3.94107e-24
-6.435e-11	0		6.4185e-11	-2.51895e-24
-6.4515e-11	0		6.435e-11	-1.30689e-24
-6.468e-11	0		6.4515e-11	-2.74855e-25
-6.4845e-11	0		6.468e-11	6.03038e-25
-6.501e-11	0		6.4845e-11	1.34909e-24
-6.5175e-11	0		6.501e-11	1.98248e-24
-6.534e-11	0		6.5175e-11	2.51971e-24
-6.5505e-11	0		6.534e-11	2.97493e-24
-6.567e-11	0		6.5505e-11	3.36029e-24
-6.5835e-11	0		6.567e-11	3.68619e-24
-6.6e-11	0		6.5835e-11	3.96155e-24
-6.6165e-11	0		6.6e-11	4.19397e-24
-6.633e-11	0		6.6165e-11	4.38997e-24
-6.6495e-11	0		6.633e-11	4.55508e-24
-6.666e-11	0		6.6495e-11	4.69405e-24
-6.6825e-11	0		6.666e-11	4.81089e-24
-6.699e-11	0		6.6825e-11	4.90904e-24
-6.7155e-11	0		6.699e-11	4.99141e-24
-6.732e-11	0		6.7155e-11	5.06047e-24
-6.7485e-11	0		6.732e-11	5.11831e-24
-6.765e-11	0		6.7485e-11	5.16671e-24
-6.7815e-11	0		6.765e-11	5.20718e-24
-6.798e-11	0		6.7815e-11	5.24097e-24
-6.8145e-11	0		6.798e-11	5.26916e-24
-6.831e-11	0		6.8145e-11	5.29266e-24
-6.8475e-11	0		6.831e-11	5.31224e-24
-6.864e-11	0		6.8475e-11	5.32852e-24
-6.8805e-11	0		6.864e-11	5.34205e-24
-6.897e-11	0		6.8805e-11	5.35329e-24
-6.9135e-11	0		6.897e-11	5.36261e-24
-6.93e-11	0		6.9135e-11	5.37034e-24
-6.9465e-11	0		6.93e-11	5.37673e-24
-6.963e-11	0		6.9465e-11	5.38202e-24
-6.9795e-11	0		6.963e-11	5.3864e-24
-6.996e-11	0		6.9795e-11	5.39001e-24
-7.0125e-11	0		6.996e-11	5.39298e-24
-7.029e-11	0		7.0125e-11	5.39544e-24
-7.0455e-11	0		7.029e-11	5.39746e-24
-7.062e-11	0		7.0455e-11	5.39912e-24
-7.0785e-11	0		7.062e-11	5.40048e-24
-7.095e-11	0		7.0785e-11	5.4016e-24
-7.1115e-11	0		7.095e-11	5.40252e-24
-7.128e-11	0		7.1115e-11	5.40327e-24
-7.1445e-11	0		7.128e-11	5.40389e-24
-7.161e-11	0		7.1445e-11	5.40439e-24
-7.1775e-11	0		7.161e-11	5.4048e-24
-7.194e-11	0		7.1775e-11	5.40514e-24
-7.2105e-11	0		7.194e-11	5.40541e-24
-7.227e-11	0		7.2105e-11	5.40564e-24
-7.2435e-11	0		7.227e-11	5.40582e-24
-7.26e-11	0		7.2435e-11	5.40596e-24
-7.2765e-11	0		7.26e-11	5.40608e-24
-7.293e-11	0		7.2765e-11	5.40618e-24
-7.3095e-11	0		7.293e-11	5.40626e-24
-7.326e-11	0		7.3095e-11	5.40632e-24
-7.3425e-11	0		7.326e-11	5.40638e-24
-7.359e-11	0		7.3425e-11	5.40642e-24
-7.3755e-11	0		7.359e-11	5.40645e-24
-7.392e-11	0		7.3755e-11	5.40648e-24
-7.4085e-11	0		7.392e-11	5.4065e-24
-7.425e-11	0		7.4085e-11	5.40652e-24
-7.4415e-11	0		7.425e-11	5.40653e-24
-7.458e-11	0		7.4415e-11	5.40654e-24
-7.4745e-11	0		7.458e-11	5.40655e-24
-7.491e-11	0		7.4745e-11	5.40656e-24
-7.5075e-11	0		7.491e-11	5.40657e-24
-7.524e-11	0		7.5075e-11	5.40657e-24
-7.5405e-11	0		7.524e-11	5.40657e-24
-7.557e-11	0		7.5405e-11	5.40658e-24
-7.5735e-11	0		7.557e-11	5.40658e-24
-7.59e-11	0		7.5735e-11	5.40658e-24
-7.6065e-11	0		7.59e-11	5.40658e-24
-7.623e-11	0		7.6065e-11	5.40659e-24
-7.6395e-11	0		7.623e-11	5.40659e-24
-7.656e-11	0		7.6395e-11	5.40659e-24
-7.6725e-11	0		7.656e-11	5.40659e-24
-7.689e-11	0		7.6725e-11	5.40659e-24
-7.7055e-11	0		7.689e-11	5.40659e-24
-7.722e-11	0		7.7055e-11	5.40659e-24
-7.7385e-11	0		7.722e-11	5.40659e-24
-7.755e-11	0		7.7385e-11	5.40659e-24
-7.7715e-11	0		7.755e-11	5.40659e-24
-7.788e-11	0		7.7715e-11	5.40659e-24
-7.8045e-11	0		7.788e-11	5.40659e-24
-7.821e-11	0		7.8045e-11	5.40659e-24
-7.8375e-11	0		7.821e-11	5.40659e-24
-7.854e-11	0		7.8375e-11	5.40659e-24
-7.8705e-11	0		7.854e-11	5.40659e-24
-7.887e-11	0		7.8705e-11	5.40659e-24
-7.9035e-11	0		7.887e-11	5.40659e-24
-7.92e-11	0		7.9035e-11	5.40659e-24
-7.9365e-11	0		7.92e-11	5.40659e-24
-7.953e-11	0		7.9365e-11	5.40659e-24
-7.9695e-11	0		7.953e-11	5.40659e-24
-7.986e-11	0		7.9695e-11	5.40659e-24
-8.0025e-11	0		7.986e-11	5.40659e-24
-8.019e-11	0		8.0025e-11	5.40659e-24
-8.0355e-11	0		8.019e-11	5.40659e-24
-8.052e-11	0		8.0355e-11	5.40659e-24
-8.0685e-11	0		8.052e-11	5.40659e-24
-8.085e-11	0		8.0685e-11	5.40659e-24
-8.1015e-11	0		8.085e-11	5.40659e-24
-8.118e-11	0		8.1015e-11	5.40659e-24
-8.1345e-11	0		8.118e-11	5.40659e-24
-8.151e-11	0		8.1345e-11	5.40659e-24
-8.1675e-11	0		8.151e-11	5.40659e-24
-8.184e-11	0		8.1675e-11	5.40659e-24
-8.2005e-11	0		8.184e-11	5.40659e-24
-8.217e-11	0		8.2005e-11	5.40659e-24
-8.2335e-11	0		8.217e-11	5.40659e-24
-8.25e-11	0		8.2335e-11	5.40659e-24
-8.2665e-11	0		8.25e-11	5.40659e-24
-8.283e-11	0		8.2665e-11	5.40659e-24
-8.2995e-11	0		8.283e-11	5.40659e-24
-8.316e-11	0		8.2995e-11	5.40659e-24
-8.3325e-11	0		8.316e-11	5.40659e-24
-8.349e-11	0		8.3325e-11	5.40659e-24
-8.3655e-11	0		8.349e-11	5.40659e-24
-8.382e-11	0		8.3655e-11	5.40659e-24
-8.3985e-11	0		8.382e-11	5.40659e-24
-8.415e-11	0		8.3985e-11	5.40659e-24
-8.4315e-11	0		8.415e-11	5.40659e-24
-8.448e-11	0		8.4315e-11	5.40659e-24
-8.4645e-11	0		8.448e-11	5.40659e-24
-8.481e-11	0		8.4645e-11	5.40659e-24
-8.4975e-11	0		8.481e-11	5.40659e-24
-8.514e-11	0		8.4975e-11	5.40659e-24
-8.5305e-11	0		8.514e-11	5.40659e-24
-8.547e-11	0		8.5305e-11	5.40659e-24
-8.5635e-11	0		8.547e-11	5.40659e-24
-8.58e-11	0		8.5635e-11	5.40659e-24
-8.5965e-11	0		8.58e-11	5.40659e-24
-8.613e-11	0		8.5965e-11	5.40659e-24
-8.6295e-11	0		8.613e-11	5.40659e-24
-8.646e-11	0		8.6295e-11	5.40659e-24
-8.6625e-11	0		8.646e-11	5.40659e-24
-8.679e-11	0		8.6625e-11	5.40659e-24
-8.6955e-11	0		8.679e-11	5.40659e-24
-8.712e-11	0		8.6955e-11	5.40659e-24
-8.7285e-11	0		8.712e-11	5.40659e-24
-8.745e-11	0		8.7285e-11	5.40659e-24
-8.7615e-11	0		8.745e-11	5.40659e-24
-8.778e-11	0		8.7615e-11	5.40659e-24
-8.7945e-11	0		8.778e-11	5.40659e-24
-8.811e-11	0		8.7945e-11	5.40659e-24
-8.8275e-11	0		8.811e-11	5.40659e-24
-8.844e-11	0		8.8275e-11	5.40659e-24
-8.8605e-11	0		8.844e-11	5.40659e-24
-8.877e-11	0		8.8605e-11	5.40659e-24
-8.8935e-11	0		8.877e-11	5.40659e-24
-8.91e-11	0		8.8935e-11	5.40659e-24
-8.9265e-11	0		8.91e-11	5.40659e-24
-8.943e-11	0		8.9265e-11	5.40659e-24
-8.9595e-11	0		8.943e-11	5.40659e-24
-8.976e-11	0		8.9595e-11	5.40659e-24
-8.9925e-11	0		8.976e-11	5.40659e-24
-9.009e-11	0		8.9925e-11	5.40659e-24
-9.0255e-11	0		9.009e-11	5.40659e-24
-9.042e-11	0		9.0255e-11	5.40659e-24
-9.0585e-11	0		9.042e-11	5.40659e-24
-9.075e-11	0		9.0585e-11	5.40659e-24
-9.0915e-11	0		9.075e-11	5.40659e-24
-9.108e-11	0		9.0915e-11	5.40659e-24
-9.1245e-11	0		9.108e-11	5.40659e-24
-9.141e-11	0		9.1245e-11	5.40659e-24
-9.1575e-11	0		9.141e-11	5.40659e-24
-9.174e-11	0		9.1575e-11	5.40659e-24
-9.1905e-11	0		9.174e-11	5.40659e-24
-9.207e-11	0		9.1905e-11	5.40659e-24
-9.2235e-11	0		9.207e-11	5.40659e-24
-9.24e-11	0		9.2235e-11	5.40659e-24
-9.2565e-11	0		9.24e-11	5.40659e-24
-9.273e-11	0		9.2565e-11	5.40659e-24
-9.2895e-11	0		9.273e-11	5.40659e-24
-9.306e-11	0		9.2895e-11	5.40659e-24
-9.3225e-11	0		9.306e-11	5.40659e-24
-9.339e-11	0		9.3225e-11	5.40659e-24
-9.3555e-11	0		9.339e-11	5.40659e-24
-9.372e-11	0		9.3555e-11	5.40659e-24
-9.3885e-11	0		9.372e-11	5.40659e-24
-9.405e-11	0		9.3885e-11	5.40659e-24
-9.4215e-11	0		9.405e-11	5.40659e-24
-9.438e-11	0		9.4215e-11	5.40659e-24
-9.4545e-11	0		9.438e-11	5.40659e-24
-9.471e-11	0		9.4545e-11	5.40659e-24
-9.4875e-11	0		9.471e-11	5.40659e-24
-9.504e-11	0		9.4875e-11	5.40659e-24
-9.5205e-11	0		9.504e-11	5.40659e-24
-9.537e-11	0		9.5205e-11	5.40659e-24
-9.5535e-11	0		9.537e-11	5.40659e-24
-9.57e-11	0		9.5535e-11	5.40659e-24
-9.5865e-11	0		9.57e-11	5.40659e-24
-9.603e-11	0		9.5865e-11	5.40659e-24
-9.6195e-11	0		9.603e-11	5.40659e-24
-9.636e-11	0		9.6195e-11	5.40659e-24
-9.6525e-11	0		9.636e-11	5.40659e-24
-9.669e-11	0		9.6525e-11	5.40659e-24
-9.6855e-11	0		9.669e-11	5.40659e-24
-9.702e-11	0		9.6855e-11	5.40659e-24
-9.7185e-11	0		9.702e-11	5.40659e-24
-9.735e-11	0		9.7185e-11	5.40659e-24
-9.7515e-11	0		9.735e-11	5.40659e-24
-9.768e-11	0		9.7515e-11	5.40659e-24
-9.7845e-11	0		9.768e-11	5.40659e-24
-9.801e-11	0		9.7845e-11	5.40659e-24
-9.8175e-11	0		9.801e-11	5.40659e-24
-9.834e-11	0		9.8175e-11	5.40659e-24
-9.8505e-11	0		9.834e-11	5.40659e-24
-9.867e-11	0		9.8505e-11	5.40659e-24
-9.8835e-11	0		9.867e-11	5.40659e-24
-9.9e-11	0		9.8835e-11	5.40659e-24
-9.9165e-11	0		9.9e-11	5.40659e-24
-9.933e-11	0		9.9165e-11	5.40659e-24
-9.9495e-11	0		9.933e-11	5.40659e-24
-9.966e-11	0		9.9495e-11	5.40659e-24
-9.9825e-11	0		9.966e-11	5.40659e-24
-9.999e-11	0		9.9825e-11	5.40659e-24
-1.00155e-10	0		9.999e-11	5.40659e-24
-1.0032e-10	0		1.00155e-10	5.40659e-24
-1.00485e-10	0		1.0032e-10	5.40659e-24
-1.0065e-10	0		1.00485e-10	5.40659e-24
-1.00815e-10	0		1.0065e-10	5.40659e-24
-1.0098e-10	0		1.00815e-10	5.40659e-24
-1.01145e-10	0		1.0098e-10	5.40659e-24
-1.0131e-10	0		1.01145e-10	5.40659e-24
-1.01475e-10	0		1.0131e-10	5.40659e-24
-1.0164e-10	0		1.01475e-10	5.40659e-24
-1.01805e-10	0		1.0164e-10	5.40659e-24
-1.0197e-10	0		1.01805e-10	5.40659e-24
-1.02135e-10	0		1.0197e-10	5.40659e-24
-1.023e-10	0		1.02135e-10	5.40659e-24
-1.02465e-10	0		1.023e-10	5.40659e-24
-1.0263e-10	0		1.02465e-10	5.40659e-24
-1.02795e-10	0		1.0263e-10	5.40659e-24
-1.0296e-10	0		1.02795e-10	5.40659e-24
-1.03125e-10	0		1.0296e-10	5.40659e-24
-1.0329e-10	0		1.03125e-10	5.40659e-24
-1.03455e-10	0		1.0329e-10	5.40659e-24
-1.0362e-10	0		1.03455e-10	5.40659e-24
-1.03785e-10	0		1.0362e-10	5.40659e-24
-1.0395e-10	0		1.03785e-10	5.40659e-24
-1.04115e-10	0		1.0395e-10	5.40659e-24
-1.0428e-10	0		1.04115e-10	5.40659e-24
-1.04445e-10	0		1.0428e-10	5.40659e-24
-1.0461e-10	0		1.04445e-10	5.40659e-24
-1.04775e-10	0		1.0461e-10	5.40659e-24
-1.0494e-10	0		1.04775e-10	5.40659e-24
-1.05105e-10	0		1.0494e-10	5.40659e-24
-1.0527e-10	0		1.05105e-10	5.40659e-24
-1.05435e-10	0		1.0527e-10	5.40659e-24
-1.056e-10	0		1.05435e-10	5.40659e-24
-1.05765e-10	0		1.056e-10	5.40659e-24
-1.0593e-10	0		1.05765e-10	5.40659e-24
-1.06095e-10	0		1.0593e-10	5.40659e-24
-1.0626e-10	0		1.06095e-10	5.40659e-24
-1.06425e-10	0		1.0626e-10	5.40659e-24
-1.0659e-10	0		1.06425e-10	5.40659e-24
-1.06755e-10	0		1.0659e-10	5.40659e-24
-1.0692e-10	0		1.06755e-10	5.40659e-24
-1.07085e-10	0		1.0692e-10	5.40659e-24
-1.0725e-10	0		1.07085e-10	5.40659e-24
-1.07415e-10	0		1.0725e-10	5.40659e-24
-1.0758e-10	0		1.07415e-10	5.40659e-24
-1.07745e-10	0		1.0758e-10	5.40659e-24
-1.0791e-10	0		1.07745e-10	5.40659e-24
-1.08075e-10	0		1.0791e-10	5.40659e-24
-1.0824e-10	0		1.08075e-10	5.40659e-24
-1.08405e-10	0		1.0824e-10	5.40659e-24
-1.0857e-10	0		1.08405e-10	5.40659e-24
-1.08735e-10	0		1.0857e-10	5.40659e-24
-1.089e-10	0		1.08735e-10	5.40659e-24
-1.09065e-10	0		1.089e-10	5.40659e-24
-1.0923e-10	0		1.09065e-10	5.40659e-24
-1.09395e-10	0		1.0923e-10	5.40659e-24
-1.0956e-10	0		1.09395e-10	5.40659e-24
-1.09725e-10	0		1.0956e-10	5.40659e-24
-1.0989e-10	0		1.09725e-10	5.40659e-24
-1.10055e-10	0		1.0989e-10	5.40659e-24
-1.1022e-10	0		1.10055e-10	5.40659e-24
-1.10385e-10	0		1.1022e-10	5.40659e-24
-1.1055e-10	0		1.10385e-10	5.40659e-24
-1.10715e-10	0		1.1055e-10	5.40659e-24
-1.1088e-10	0		1.10715e-10	5.40659e-24
-1.11045e-10	0		1.1088e-10	5.40659e-24
-1.1121e-10	0		1.11045e-10	5.40659e-24
-1.11375e-10	0		1.1121e-10	5.40659e-24
-1.1154e-10	0		1.11375e-10	5.40659e-24
-1.11705e-10	0		1.1154e-10	5.40659e-24
-1.1187e-10	0		1.11705e-10	5.40659e-24
-1.12035e-10	0		1.1187e-10	5.40659e-24
-1.122e-10	0		1.12035e-10	5.40659e-24
-1.12365e-10	0		1.122e-10	5.40659e-24
-1.1253e-10	0		1.12365e-10	5.40659e-24
-1.12695e-10	0		1.1253e-10	5.40659e-24
-1.1286e-10	0		1.12695e-10	5.40659e-24
-1.13025e-10	0		1.1286e-10	5.40659e-24
-1.1319e-10	0		1.13025e-10	5.40659e-24
-1.13355e-10	0		1.1319e-10	5.40659e-24
-1.1352e-10	0		1.13355e-10	5.40659e-24
-1.13685e-10	0		1.1352e-10	5.40659e-24
-1.1385e-10	0		1.13685e-10	5.40659e-24
-1.14015e-10	0		1.1385e-10	5.40659e-24
-1.1418e-10	0		1.14015e-10	5.40659e-24
-1.14345e-10	0		1.1418e-10	5.40659e-24
-1.1451e-10	0		1.14345e-10	5.40659e-24
-1.14675e-10	0		1.1451e-10	5.40659e-24
-1.1484e-10	0		1.14675e-10	5.40659e-24
-1.15005e-10	0		1.1484e-10	5.40659e-24
-1.1517e-10	0		1.15005e-10	5.40659e-24
-1.15335e-10	0		1.1517e-10	5.40659e-24
-1.155e-10	0		1.15335e-10	5.40659e-24
-1.15665e-10	0		1.155e-10	5.40659e-24
-1.1583e-10	0		1.15665e-10	5.40659e-24
-1.15995e-10	0		1.1583e-10	5.40659e-24
-1.1616e-10	0		1.15995e-10	5.40659e-24
-1.16325e-10	0		1.1616e-10	5.40659e-24
-1.1649e-10	0		1.16325e-10	5.40659e-24
-1.16655e-10	0		1.1649e-10	5.40659e-24
-1.1682e-10	0		1.16655e-10	5.40659e-24
-1.16985e-10	0		1.1682e-10	5.40659e-24
-1.1715e-10	0		1.16985e-10	5.40659e-24
-1.17315e-10	0		1.1715e-10	5.40659e-24
-1.1748e-10	0		1.17315e-10	5.40659e-24
-1.17645e-10	0		1.1748e-10	5.40659e-24
-1.1781e-10	0		1.17645e-10	5.40659e-24
-1.17975e-10	0		1.1781e-10	5.40659e-24
-1.1814e-10	0		1.17975e-10	5.40659e-24
-1.18305e-10	0		1.1814e-10	5.40659e-24
-1.1847e-10	0		1.18305e-10	5.40659e-24
-1.18635e-10	0		1.1847e-10	5.40659e-24
-1.188e-10	0		1.18635e-10	5.40659e-24
-1.18965e-10	0		1.188e-10	5.40659e-24
-1.1913e-10	0		1.18965e-10	5.40659e-24
-1.19295e-10	0		1.1913e-10	5.40659e-24
-1.1946e-10	0		1.19295e-10	5.40659e-24
-1.19625e-10	0		1.1946e-10	5.40659e-24
-1.1979e-10	0		1.19625e-10	5.40659e-24
-1.19955e-10	0		1.1979e-10	5.40659e-24
-1.2012e-10	0		1.19955e-10	5.40659e-24
-1.20285e-10	0		1.2012e-10	5.40659e-24
-1.2045e-10	0		1.20285e-10	5.40659e-24
-1.20615e-10	0		1.2045e-10	5.40659e-24
-1.2078e-10	0		1.20615e-10	5.40659e-24
-1.20945e-10	0		1.2078e-10	5.40659e-24
-1.2111e-10	0		1.20945e-10	5.40659e-24
-1.21275e-10	0		1.2111e-10	5.40659e-24
-1.2144e-10	0		1.21275e-10	5.40659e-24
-1.21605e-10	0		1.2144e-10	5.40659e-24
-1.2177e-10	0		1.21605e-10	5.40659e-24
-1.21935e-10	0		1.2177e-10	5.40659e-24
-1.221e-10	0		1.21935e-10	5.40659e-24
-1.22265e-10	0		1.221e-10	5.40659e-24
-1.2243e-10	0		1.22265e-10	5.40659e-24
-1.22595e-10	0		1.2243e-10	5.40659e-24
-1.2276e-10	0		1.22595e-10	5.40659e-24
-1.22925e-10	0		1.2276e-10	5.40659e-24
-1.2309e-10	0		1.22925e-10	5.40659e-24
-1.23255e-10	0		1.2309e-10	5.40659e-24
-1.2342e-10	0		1.23255e-10	5.40659e-24
-1.23585e-10	0		1.2342e-10	5.40659e-24
-1.2375e-10	0		1.23585e-10	5.40659e-24
-1.23915e-10	0		1.2375e-10	5.40659e-24
-1.2408e-10	0		1.23915e-10	5.40659e-24
-1.24245e-10	0		1.2408e-10	5.40659e-24
-1.2441e-10	0		1.24245e-10	5.40659e-24
-1.24575e-10	0		1.2441e-10	5.40659e-24
-1.2474e-10	0		1.24575e-10	5.40659e-24
-1.24905e-10	0		1.2474e-10	5.40659e-24
-1.2507e-10	0		1.24905e-10	5.40659e-24
-1.25235e-10	0		1.2507e-10	5.40659e-24
-1.254e-10	0		1.25235e-10	5.40659e-24
-1.25565e-10	0		1.254e-10	5.40659e-24
-1.2573e-10	0		1.25565e-10	5.40659e-24
-1.25895e-10	0		1.2573e-10	5.40659e-24
-1.2606e-10	0		1.25895e-10	5.40659e-24
-1.26225e-10	0		1.2606e-10	5.40659e-24
-1.2639e-10	0		1.26225e-10	5.40659e-24
-1.26555e-10	0		1.2639e-10	5.40659e-24
-1.2672e-10	0		1.26555e-10	5.40659e-24
-1.26885e-10	0		1.2672e-10	5.40659e-24
-1.2705e-10	0		1.26885e-10	5.40659e-24
-1.27215e-10	0		1.2705e-10	5.40659e-24
-1.2738e-10	0		1.27215e-10	5.40659e-24
-1.27545e-10	0		1.2738e-10	5.40659e-24
-1.2771e-10	0		1.27545e-10	5.40659e-24
-1.27875e-10	0		1.2771e-10	5.40659e-24
-1.2804e-10	0		1.27875e-10	5.40659e-24
-1.28205e-10	0		1.2804e-10	5.40659e-24
-1.2837e-10	0		1.28205e-10	5.40659e-24
-1.28535e-10	0		1.2837e-10	5.40659e-24
-1.287e-10	0		1.28535e-10	5.40659e-24
-1.28865e-10	0		1.287e-10	5.40659e-24
-1.2903e-10	0		1.28865e-10	5.40659e-24
-1.29195e-10	0		1.2903e-10	5.40659e-24
-1.2936e-10	0		1.29195e-10	5.40659e-24
-1.29525e-10	0		1.2936e-10	5.40659e-24
-1.2969e-10	0		1.29525e-10	5.40659e-24
-1.29855e-10	0		1.2969e-10	5.40659e-24
-1.3002e-10	0		1.29855e-10	5.40659e-24
-1.30185e-10	0		1.3002e-10	5.40659e-24
-1.3035e-10	0		1.30185e-10	5.40659e-24
-1.30515e-10	0		1.3035e-10	5.40659e-24
-1.3068e-10	0		1.30515e-10	5.40659e-24
-1.30845e-10	0		1.3068e-10	5.40659e-24
-1.3101e-10	0		1.30845e-10	5.40659e-24
-1.31175e-10	0		1.3101e-10	5.40659e-24
-1.3134e-10	0		1.31175e-10	5.40659e-24
-1.31505e-10	0		1.3134e-10	5.40659e-24
-1.3167e-10	0		1.31505e-10	5.40659e-24
-1.31835e-10	0		1.3167e-10	5.40659e-24
-1.32e-10	0		1.31835e-10	5.40659e-24
-1.32165e-10	0		1.32e-10	5.40659e-24
-1.3233e-10	0		1.32165e-10	5.40659e-24
-1.32495e-10	0		1.3233e-10	5.40659e-24
-1.3266e-10	0		1.32495e-10	5.40659e-24
-1.32825e-10	0		1.3266e-10	5.40659e-24
-1.3299e-10	0		1.32825e-10	5.40659e-24
-1.33155e-10	0		1.3299e-10	5.40659e-24
-1.3332e-10	0		1.33155e-10	5.40659e-24
-1.33485e-10	0		1.3332e-10	5.40659e-24
-1.3365e-10	0		1.33485e-10	5.40659e-24
-1.33815e-10	0		1.3365e-10	5.40659e-24
-1.3398e-10	0		1.33815e-10	5.40659e-24
-1.34145e-10	0		1.3398e-10	5.40659e-24
-1.3431e-10	0		1.34145e-10	5.40659e-24
-1.34475e-10	0		1.3431e-10	5.40659e-24
-1.3464e-10	0		1.34475e-10	5.40659e-24
-1.34805e-10	0		1.3464e-10	5.40659e-24
-1.3497e-10	0		1.34805e-10	5.40659e-24
-1.35135e-10	0		1.3497e-10	5.40659e-24
-1.353e-10	0		1.35135e-10	5.40659e-24
-1.35465e-10	0		1.353e-10	5.40659e-24
-1.3563e-10	0		1.35465e-10	5.40659e-24
-1.35795e-10	0		1.3563e-10	5.40659e-24
-1.3596e-10	0		1.35795e-10	5.40659e-24
-1.36125e-10	0		1.3596e-10	5.40659e-24
-1.3629e-10	0		1.36125e-10	5.40659e-24
-1.36455e-10	0		1.3629e-10	5.40659e-24
-1.3662e-10	0		1.36455e-10	5.40659e-24
-1.36785e-10	0		1.3662e-10	5.40659e-24
-1.3695e-10	0		1.36785e-10	5.40659e-24
-1.37115e-10	0		1.3695e-10	5.40659e-24
-1.3728e-10	0		1.37115e-10	5.40659e-24
-1.37445e-10	0		1.3728e-10	5.40659e-24
-1.3761e-10	0		1.37445e-10	5.40659e-24
-1.37775e-10	0		1.3761e-10	5.40659e-24
-1.3794e-10	0		1.37775e-10	5.40659e-24
-1.38105e-10	0		1.3794e-10	5.40659e-24
-1.3827e-10	0		1.38105e-10	5.40659e-24
-1.38435e-10	0		1.3827e-10	5.40659e-24
-1.386e-10	0		1.38435e-10	5.40659e-24
-1.38765e-10	0		1.386e-10	5.40659e-24
-1.3893e-10	0		1.38765e-10	5.40659e-24
-1.39095e-10	0		1.3893e-10	5.40659e-24
-1.3926e-10	0		1.39095e-10	5.40659e-24
-1.39425e-10	0		1.3926e-10	5.40659e-24
-1.3959e-10	0		1.39425e-10	5.40659e-24
-1.39755e-10	0		1.3959e-10	5.40659e-24
-1.3992e-10	0		1.39755e-10	5.40659e-24
-1.40085e-10	0		1.3992e-10	5.40659e-24
-1.4025e-10	0		1.40085e-10	5.40659e-24
-1.40415e-10	0		1.4025e-10	5.40659e-24
-1.4058e-10	0		1.40415e-10	5.40659e-24
-1.40745e-10	0		1.4058e-10	5.40659e-24
-1.4091e-10	0		1.40745e-10	5.40659e-24
-1.41075e-10	0		1.4091e-10	5.40659e-24
-1.4124e-10	0		1.41075e-10	5.40659e-24
-1.41405e-10	0		1.4124e-10	5.40659e-24
-1.4157e-10	0		1.41405e-10	5.40659e-24
-1.41735e-10	0		1.4157e-10	5.40659e-24
-1.419e-10	0		1.41735e-10	5.40659e-24
-1.42065e-10	0		1.419e-10	5.40659e-24
-1.4223e-10	0		1.42065e-10	5.40659e-24
-1.42395e-10	0		1.4223e-10	5.40659e-24
-1.4256e-10	0		1.42395e-10	5.40659e-24
-1.42725e-10	0		1.4256e-10	5.40659e-24
-1.4289e-10	0		1.42725e-10	5.40659e-24
-1.43055e-10	0		1.4289e-10	5.40659e-24
-1.4322e-10	0		1.43055e-10	5.40659e-24
-1.43385e-10	0		1.4322e-10	5.40659e-24
-1.4355e-10	0		1.43385e-10	5.40659e-24
-1.43715e-10	0		1.4355e-10	5.40659e-24
-1.4388e-10	0		1.43715e-10	5.40659e-24
-1.44045e-10	0		1.4388e-10	5.40659e-24
-1.4421e-10	0		1.44045e-10	5.40659e-24
-1.44375e-10	0		1.4421e-10	5.40659e-24
-1.4454e-10	0		1.44375e-10	5.40659e-24
-1.44705e-10	0		1.4454e-10	5.40659e-24
-1.4487e-10	0		1.44705e-10	5.40659e-24
-1.45035e-10	0		1.4487e-10	5.40659e-24
-1.452e-10	0		1.45035e-10	5.40659e-24
-1.45365e-10	0		1.452e-10	5.40659e-24
-1.4553e-10	0		1.45365e-10	5.40659e-24
-1.45695e-10	0		1.4553e-10	5.40659e-24
-1.4586e-10	0		1.45695e-10	5.40659e-24
-1.46025e-10	0		1.4586e-10	5.40659e-24
-1.4619e-10	0		1.46025e-10	5.40659e-24
-1.46355e-10	0		1.4619e-10	5.40659e-24
-1.4652e-10	0		1.46355e-10	5.40659e-24
-1.46685e-10	0		1.4652e-10	5.40659e-24
-1.4685e-10	0		1.46685e-10	5.40659e-24
-1.47015e-10	0		1.4685e-10	5.40659e-24
-1.4718e-10	0		1.47015e-10	5.40659e-24
-1.47345e-10	0		1.4718e-10	5.40659e-24
-1.4751e-10	0		1.47345e-10	5.40659e-24
-1.47675e-10	0		1.4751e-10	5.40659e-24
-1.4784e-10	0		1.47675e-10	5.40659e-24
-1.48005e-10	0		1.4784e-10	5.40659e-24
-1.4817e-10	0		1.48005e-10	5.40659e-24
-1.48335e-10	0		1.4817e-10	5.40659e-24
-1.485e-10	0		1.48335e-10	5.40659e-24
-1.48665e-10	0		1.485e-10	5.40659e-24
-1.4883e-10	0		1.48665e-10	5.40659e-24
-1.48995e-10	0		1.4883e-10	5.40659e-24
-1.4916e-10	0		1.48995e-10	5.40659e-24
-1.49325e-10	0		1.4916e-10	5.40659e-24
-1.4949e-10	0		1.49325e-10	5.40659e-24
-1.49655e-10	0		1.4949e-10	5.40659e-24
-1.4982e-10	0		1.49655e-10	5.40659e-24
-1.49985e-10	0		1.4982e-10	5.40659e-24
-1.5015e-10	0		1.49985e-10	5.40659e-24
-1.50315e-10	0		1.5015e-10	5.40659e-24
-1.5048e-10	0		1.50315e-10	5.40659e-24
-1.50645e-10	0		1.5048e-10	5.40659e-24
-1.5081e-10	0		1.50645e-10	5.40659e-24
-1.50975e-10	0		1.5081e-10	5.40659e-24
-1.5114e-10	0		1.50975e-10	5.40659e-24
-1.51305e-10	0		1.5114e-10	5.40659e-24
-1.5147e-10	0		1.51305e-10	5.40659e-24
-1.51635e-10	0		1.5147e-10	5.40659e-24
-1.518e-10	0		1.51635e-10	5.40659e-24
-1.51965e-10	0		1.518e-10	5.40659e-24
-1.5213e-10	0		1.51965e-10	5.40659e-24
-1.52295e-10	0		1.5213e-10	5.40659e-24
-1.5246e-10	0		1.52295e-10	5.40659e-24
-1.52625e-10	0		1.5246e-10	5.40659e-24
-1.5279e-10	0		1.52625e-10	5.40659e-24
-1.52955e-10	0		1.5279e-10	5.40659e-24
-1.5312e-10	0		1.52955e-10	5.40659e-24
-1.53285e-10	0		1.5312e-10	5.40659e-24
-1.5345e-10	0		1.53285e-10	5.40659e-24
-1.53615e-10	0		1.5345e-10	5.40659e-24
-1.5378e-10	0		1.53615e-10	5.40659e-24
-1.53945e-10	0		1.5378e-10	5.40659e-24
-1.5411e-10	0		1.53945e-10	5.40659e-24
-1.54275e-10	0		1.5411e-10	5.40659e-24
-1.5444e-10	0		1.54275e-10	5.40659e-24
-1.54605e-10	0		1.5444e-10	5.40659e-24
-1.5477e-10	0		1.54605e-10	5.40659e-24
-1.54935e-10	0		1.5477e-10	5.40659e-24
-1.551e-10	0		1.54935e-10	5.40659e-24
-1.55265e-10	0		1.551e-10	5.40659e-24
-1.5543e-10	0		1.55265e-10	5.40659e-24
-1.55595e-10	0		1.5543e-10	5.40659e-24
-1.5576e-10	0		1.55595e-10	5.40659e-24
-1.55925e-10	0		1.5576e-10	5.40659e-24
-1.5609e-10	0		1.55925e-10	5.40659e-24
-1.56255e-10	0		1.5609e-10	5.40659e-24
-1.5642e-10	0		1.56255e-10	5.40659e-24
-1.56585e-10	0		1.5642e-10	5.40659e-24
-1.5675e-10	0		1.56585e-10	5.40659e-24
-1.56915e-10	0		1.5675e-10	5.40659e-24
-1.5708e-10	0		1.56915e-10	5.40659e-24
-1.57245e-10	0		1.5708e-10	5.40659e-24
-1.5741e-10	0		1.57245e-10	5.40659e-24
-1.57575e-10	0		1.5741e-10	5.40659e-24
-1.5774e-10	0		1.57575e-10	5.40659e-24
-1.57905e-10	0		1.5774e-10	5.40659e-24
-1.5807e-10	0		1.57905e-10	5.40659e-24
-1.58235e-10	0		1.5807e-10	5.40659e-24
-1.584e-10	0		1.58235e-10	5.40659e-24
-1.58565e-10	0		1.584e-10	5.40659e-24
-1.5873e-10	0		1.58565e-10	5.40659e-24
-1.58895e-10	0		1.5873e-10	5.40659e-24
-1.5906e-10	0		1.58895e-10	5.40659e-24
-1.59225e-10	0		1.5906e-10	5.40659e-24
-1.5939e-10	0		1.59225e-10	5.40659e-24
-1.59555e-10	0		1.5939e-10	5.40659e-24
-1.5972e-10	0		1.59555e-10	5.40659e-24
-1.59885e-10	0		1.5972e-10	5.40659e-24
-1.6005e-10	0		1.59885e-10	5.40659e-24
-1.60215e-10	0		1.6005e-10	5.40659e-24
-1.6038e-10	0		1.60215e-10	5.40659e-24
-1.60545e-10	0		1.6038e-10	5.40659e-24
-1.6071e-10	0		1.60545e-10	5.40659e-24
-1.60875e-10	0		1.6071e-10	5.40659e-24
[truncated: 49 more rows]

## Sheet: 2b_Inset
Frequency (Hz)	Amplitude
0	1.11718e-12
2959280000	4.06895e-11
5918560000	8.7445e-11
8877840000	1.39686e-10
11837100000	1.90271e-10
14796400000	2.29977e-10
17755700000	2.51771e-10
20715000000	2.54039e-10
23674200000	2.42501e-10
26633500000	2.298e-10
29592800000	2.2944e-10
32552100000	2.44285e-10
35511400000	2.64147e-10
38470600000	2.76236e-10
41429900000	2.72879e-10
44389200000	2.52769e-10
47348500000	2.19709e-10
50307800000	1.80813e-10
53267000000	1.44562e-10
56226300000	1.18236e-10
59185600000	1.04032e-10
62144900000	9.73037e-11
65104200000	9.13793e-11
68063400000	8.25632e-11
71022700000	7.04763e-11
73982000000	5.6552e-11
76941300000	4.27601e-11
79900600000	3.08507e-11
82859800000	2.19577e-11
85819100000	1.63223e-11
88778400000	1.31342e-11
91737700000	1.10675e-11
94697000000	9.22183e-12
97656300000	7.342e-12
100616000000	5.51297e-12
103575000000	3.89427e-12
106534000000	2.60032e-12
109493000000	1.67055e-12
112453000000	1.07687e-12
115412000000	7.38122e-13
118371000000	5.46155e-13
121330000000	4.15414e-13
124290000000	3.08237e-13
127249000000	2.17333e-13
130208000000	1.44333e-13
133168000000	9.02526e-14
136127000000	5.35542e-14
139086000000	3.08873e-14
142045000000	1.82033e-14
145005000000	1.15499e-14
147964000000	7.82877e-15
150923000000	5.35643e-15
153883000000	3.5385e-15
156842000000	2.21349e-15
159801000000	1.30284e-15
162760000000	7.19996e-16
165720000000	3.72233e-16
168679000000	1.77408e-16
171638000000	7.40836e-17
174598000000	2.39272e-17
177557000000	1.44164e-17
180516000000	2.00844e-17
183475000000	2.18022e-17
186435000000	2.27637e-17
189394000000	2.60474e-17
192353000000	3.09437e-17
195313000000	3.49648e-17
198272000000	3.61368e-17
201231000000	3.34801e-17
204190000000	2.71701e-17
207150000000	1.93702e-17
210109000000	1.69031e-17
213068000000	2.44431e-17
216027000000	3.46404e-17
218987000000	4.21453e-17
221946000000	4.45343e-17
224905000000	4.09066e-17
227865000000	3.16444e-17
230824000000	1.83253e-17
233783000000	5.31942e-18
236742000000	1.41491e-17
239702000000	2.62272e-17
242661000000	3.41972e-17
245620000000	3.70415e-17
248580000000	3.49098e-17
251539000000	2.8911e-17
254498000000	2.11099e-17
257457000000	1.51513e-17
260417000000	1.56742e-17
263376000000	2.06671e-17
266335000000	2.52849e-17
269295000000	2.7449e-17
272254000000	2.65235e-17
275213000000	2.26174e-17
278172000000	1.66075e-17
281132000000	1.10647e-17
284091000000	1.16275e-17
287050000000	1.72523e-17
290009000000	2.21419e-17
292969000000	2.37e-17
295928000000	2.09548e-17
298887000000	1.41222e-17
301847000000	5.84354e-18
304806000000	1.07456e-17
307765000000	2.13833e-17
310724000000	2.97246e-17
313684000000	3.3791e-17
316643000000	3.28628e-17
319602000000	2.73676e-17
322562000000	1.8746e-17
325521000000	9.11895e-18
328480000000	1.59798e-18
331439000000	5.27528e-18
334399000000	6.79754e-18
337358000000	4.87208e-18
340317000000	4.21873e-18
343277000000	9.73195e-18
346236000000	1.5613e-17
349195000000	1.93621e-17
352154000000	2.00307e-17
355114000000	1.80546e-17
358073000000	1.58149e-17
361032000000	1.70732e-17
363991000000	2.1998e-17
366951000000	2.72095e-17
369910000000	3.0153e-17
372869000000	2.96404e-17
375829000000	2.55238e-17
378788000000	1.84893e-17
381747000000	1.00007e-17
384706000000	4.7246e-18
387666000000	1.02025e-17
390625000000	1.61204e-17
393584000000	1.9717e-17
396544000000	2.08598e-17
399503000000	2.01214e-17
402462000000	1.83295e-17
405421000000	1.60538e-17
408381000000	1.32849e-17
411340000000	9.7196e-18
414299000000	5.72049e-18
417259000000	5.09305e-18
420218000000	9.44708e-18
423177000000	1.38617e-17
426136000000	1.65128e-17
429096000000	1.68764e-17
432055000000	1.53303e-17
435014000000	1.30716e-17
437973000000	1.1514e-17
440933000000	1.08167e-17
443892000000	9.58598e-18
446851000000	6.69466e-18
449811000000	3.51462e-18
452770000000	7.24534e-18
455729000000	1.35038e-17
458688000000	1.85281e-17
461648000000	2.08509e-17
464607000000	1.98479e-17
467566000000	1.58956e-17
470526000000	1.09423e-17
473485000000	1.00182e-17
476444000000	1.47407e-17
479403000000	1.9865e-17
482363000000	2.26615e-17
485322000000	2.2236e-17
488281000000	1.8606e-17
491241000000	1.24065e-17
494200000000	4.67729e-18
497159000000	3.6037e-18
500118000000	1.09852e-17
503078000000	1.67897e-17
506037000000	2.03991e-17
508996000000	2.15766e-17
511955000000	2.04285e-17
514915000000	1.73687e-17
517874000000	1.31017e-17
520833000000	8.75525e-18
523793000000	6.48254e-18
526752000000	7.91913e-18
529711000000	1.05636e-17
532670000000	1.2502e-17
535630000000	1.32301e-17
538589000000	1.27804e-17
541548000000	1.14144e-17
544508000000	9.45019e-18
547467000000	7.18995e-18
550426000000	5.26304e-18
553385000000	5.69471e-18
556345000000	9.39098e-18
559304000000	1.46886e-17
562263000000	2.03908e-17
565223000000	2.55421e-17
568182000000	2.92365e-17
571141000000	3.07271e-17
574100000000	2.95891e-17
577060000000	2.58671e-17
580019000000	2.02119e-17
582978000000	1.42215e-17
585938000000	1.14002e-17
588897000000	1.43428e-17
591856000000	1.94602e-17
594815000000	2.38118e-17
597775000000	2.6467e-17
600734000000	2.73477e-17
603693000000	2.67923e-17
606652000000	2.53257e-17
609612000000	2.3476e-17
612571000000	2.16298e-17
615530000000	1.99536e-17
618490000000	1.84036e-17
621449000000	1.68095e-17
624408000000	1.4977e-17
627367000000	1.27655e-17
630327000000	1.01396e-17
633286000000	7.25256e-18
636245000000	4.81297e-18
639205000000	4.90696e-18
642164000000	7.72433e-18
645123000000	1.11927e-17
648082000000	1.43362e-17
651042000000	1.66349e-17
654001000000	1.77348e-17
656960000000	1.74506e-17
659920000000	1.58075e-17
662879000000	1.30607e-17
665838000000	9.68201e-18
668797000000	6.39214e-18
671757000000	4.48634e-18
674716000000	5.21081e-18
677675000000	7.12341e-18
680634000000	8.83291e-18
683594000000	9.85019e-18
686553000000	9.97832e-18
689512000000	9.27616e-18
692472000000	8.2701e-18
695431000000	8.04691e-18
698390000000	9.26668e-18
701349000000	1.1097e-17
704309000000	1.22752e-17
707268000000	1.19741e-17
710227000000	9.89955e-18
713187000000	6.27351e-18
716146000000	2.25132e-18
719105000000	4.47806e-18
722064000000	8.95257e-18
725024000000	1.24914e-17
727983000000	1.45712e-17
730942000000	1.50594e-17
733902000000	1.40753e-17
736861000000	1.18868e-17
739820000000	8.82505e-18
742779000000	5.30134e-18
745739000000	2.61563e-18
748698000000	4.6098e-18
751657000000	8.25087e-18
754616000000	1.14713e-17
757576000000	1.3625e-17
760535000000	1.4241e-17
763494000000	1.30079e-17
766454000000	9.87302e-18
769413000000	5.22671e-18
772372000000	2.78046e-18
775331000000	8.20931e-18
778291000000	1.38372e-17
781250000000	1.79874e-17
784209000000	1.99054e-17
787169000000	1.92929e-17
790128000000	1.63492e-17
793087000000	1.17391e-17
796046000000	6.47141e-18
799006000000	1.92785e-18
801965000000	2.64092e-18
804924000000	4.2839e-18
807884000000	4.23119e-18
810843000000	3.1307e-18
813802000000	2.86442e-18
816761000000	4.13077e-18
819721000000	5.17347e-18
822680000000	5.55466e-18
825639000000	6.54168e-18
828598000000	9.50221e-18
831558000000	1.36769e-17
834517000000	1.75355e-17
837476000000	1.98117e-17
840436000000	1.97184e-17
843395000000	1.71104e-17
846354000000	1.2697e-17
849313000000	8.75873e-18
852273000000	9.53661e-18
855232000000	1.3734e-17
858191000000	1.72884e-17
861151000000	1.85802e-17
864110000000	1.72383e-17
867069000000	1.37071e-17
870028000000	9.4034e-18
872988000000	7.7244e-18
875947000000	1.07863e-17
878906000000	1.49918e-17
881866000000	1.81824e-17
884825000000	1.9844e-17
887784000000	2.01593e-17
890743000000	1.96461e-17
893703000000	1.88451e-17
896662000000	1.80551e-17
899621000000	1.73063e-17
902580000000	1.65948e-17
905540000000	1.60878e-17
908499000000	1.60039e-17
911458000000	1.62495e-17
914418000000	1.62999e-17
917377000000	1.55167e-17
920336000000	1.35381e-17
923295000000	1.0495e-17
926255000000	7.124e-18
929214000000	4.94701e-18
932173000000	5.08294e-18
935133000000	5.60211e-18
938092000000	4.77089e-18
941051000000	2.24351e-18
944010000000	1.73569e-18
946970000000	6.20537e-18
949929000000	1.0435e-17
952888000000	1.36343e-17
955848000000	1.53261e-17
958807000000	1.54059e-17
961766000000	1.40956e-17
964725000000	1.17939e-17
967685000000	8.91459e-18
970644000000	5.94629e-18
973603000000	4.41798e-18
976563000000	6.59876e-18
979522000000	1.05583e-17
982481000000	1.44898e-17
985440000000	1.75152e-17
988400000000	1.90855e-17
991359000000	1.89702e-17
994318000000	1.72881e-17
997277000000	1.44569e-17
1000240000000	1.10409e-17
1003200000000	7.5208e-18
1006160000000	4.08009e-18
1009110000000	9.37011e-19
1012070000000	3.77455e-18
1015030000000	8.24429e-18
1017990000000	1.29266e-17
1020950000000	1.72281e-17
1023910000000	2.05168e-17
1026870000000	2.22969e-17
1029830000000	2.23462e-17
1032790000000	2.07678e-17
1035750000000	1.79422e-17
1038710000000	1.43931e-17
1041670000000	1.06472e-17
1044630000000	7.3197e-18
1047590000000	5.83127e-18
1050540000000	7.57283e-18
1053500000000	1.07176e-17
1056460000000	1.32647e-17
1059420000000	1.39661e-17
1062380000000	1.20238e-17
1065340000000	7.36162e-18
1068300000000	4.27258e-18
1071260000000	1.21461e-17
1074220000000	2.20511e-17
1077180000000	3.08828e-17
1080140000000	3.69383e-17
1083100000000	3.90734e-17
1086060000000	3.68627e-17
1089020000000	3.06783e-17
1091970000000	2.16101e-17
1094930000000	1.12883e-17
1097890000000	2.98715e-18
1100850000000	8.23036e-18
1103810000000	1.35966e-17
1106770000000	1.58913e-17
1109730000000	1.52836e-17
1112690000000	1.29138e-17
1115650000000	1.14068e-17
1118610000000	1.38864e-17
1121570000000	1.94584e-17
1124530000000	2.54871e-17
1127490000000	3.02159e-17
1130450000000	3.24566e-17
1133400000000	3.14089e-17
1136360000000	2.67414e-17
1139320000000	1.88187e-17
1142280000000	9.81193e-18
1145240000000	1.09437e-17
1148200000000	2.19516e-17
1151160000000	3.25962e-17
1154120000000	4.00648e-17
1157080000000	4.29685e-17
1160040000000	4.0786e-17
1163000000000	3.39274e-17
1165960000000	2.3846e-17
1168920000000	1.3788e-17
1171880000000	1.21639e-17
1174830000000	1.92973e-17
1177790000000	2.56737e-17
1180750000000	2.84678e-17
1183710000000	2.73547e-17
1186670000000	2.30476e-17
1189630000000	1.68157e-17
1192590000000	1.00924e-17
1195550000000	4.49272e-18
1198510000000	4.46568e-18
1201470000000	8.54028e-18
1204430000000	1.25706e-17
1207390000000	1.58139e-17
1210350000000	1.75758e-17
1213300000000	1.71588e-17
1216260000000	1.41845e-17
1219220000000	8.81467e-18
1222180000000	2.01002e-18
1225140000000	6.25482e-18
1228100000000	1.33368e-17
1231060000000	1.87994e-17
1234020000000	2.19666e-17
1236980000000	2.27655e-17
1239940000000	2.1699e-17
1242900000000	1.96486e-17
1245860000000	1.74505e-17
1248820000000	1.53689e-17
1251780000000	1.29527e-17
1254730000000	9.53143e-18
1257690000000	4.86148e-18
1260650000000	2.38573e-18
1263610000000	8.30502e-18
1266570000000	1.44148e-17
1269530000000	1.92844e-17
1272490000000	2.21389e-17
1275450000000	2.25854e-17
1278410000000	2.06768e-17
1281370000000	1.69218e-17
1284330000000	1.22571e-17
1287290000000	8.10076e-18
1290250000000	6.35294e-18
1293210000000	7.04247e-18
1296160000000	7.77289e-18
1299120000000	7.4158e-18
1302080000000	6.03876e-18
1305040000000	4.21323e-18
1308000000000	2.63555e-18
1310960000000	1.81256e-18
1313920000000	2.38421e-18
1316880000000	4.81504e-18
1319840000000	8.61747e-18
1322800000000	1.31049e-17
1325760000000	1.74265e-17
1328720000000	2.06634e-17
1331680000000	2.19998e-17
1334640000000	2.09026e-17
1337590000000	1.72994e-17
1340550000000	1.18606e-17
1343510000000	7.41154e-18
1346470000000	1.0286e-17
1349430000000	1.68596e-17
1352390000000	2.25383e-17
1355350000000	2.58322e-17
1358310000000	2.62393e-17
1361270000000	2.39222e-17
1364230000000	1.9582e-17
1367190000000	1.42758e-17
1370150000000	9.18493e-18
1373110000000	5.37628e-18
1376070000000	3.37533e-18
1379020000000	2.36681e-18
1381980000000	1.38664e-18
1384940000000	2.03154e-18
1387900000000	4.17796e-18
1390860000000	6.53992e-18
1393820000000	8.95243e-18
1396780000000	1.15431e-17
1399740000000	1.43345e-17
1402700000000	1.70131e-17
1405660000000	1.89966e-17
1408620000000	1.96705e-17
1411580000000	1.86185e-17
1414540000000	1.57781e-17
1417500000000	1.15202e-17
1420450000000	6.7689e-18
1423410000000	4.0386e-18
1426370000000	6.02551e-18
1429330000000	8.39774e-18
1432290000000	9.11651e-18
1435250000000	7.9207e-18
1438210000000	5.255e-18
1441170000000	2.85481e-18
1444130000000	4.68696e-18
1447090000000	7.80178e-18
1450050000000	9.93152e-18
1453010000000	1.05833e-17
1455970000000	9.89476e-18
1458930000000	8.63154e-18
1461880000000	8.17035e-18
1464840000000	9.38062e-18
1467800000000	1.14252e-17
1470760000000	1.3066e-17
1473720000000	1.35677e-17
1476680000000	1.26678e-17
1479640000000	1.0487e-17
1482600000000	7.52226e-18
1485560000000	4.89607e-18
1488520000000	4.71544e-18
1491480000000	6.59329e-18
1494440000000	8.2608e-18
1497400000000	8.83683e-18
1500360000000	8.12629e-18
1503310000000	6.26445e-18
1506270000000	3.69196e-18
1509230000000	2.15998e-18
1512190000000	4.40291e-18
1515150000000	7.27023e-18
1518110000000	9.48966e-18
1521070000000	1.06117e-17
1524030000000	1.04001e-17
1526990000000	8.83308e-18
1529950000000	6.16891e-18
1532910000000	3.26204e-18
1535870000000	3.37474e-18
1538830000000	6.24288e-18
1541790000000	8.68888e-18
1544740000000	9.89054e-18
1547700000000	9.61179e-18
1550660000000	7.95534e-18
1553620000000	5.32433e-18
1556580000000	2.54241e-18
1559540000000	2.33375e-18
1562500000000	4.30798e-18
1565460000000	5.58764e-18
1568420000000	5.67877e-18
1571380000000	4.62188e-18
1574340000000	2.84772e-18
1577300000000	1.93728e-18
1580260000000	3.54552e-18
1583210000000	5.3813e-18
1586170000000	6.48177e-18
1589130000000	6.60257e-18
1592090000000	5.79073e-18
1595050000000	4.2964e-18
1598010000000	2.47597e-18
1600970000000	7.22379e-19
1603930000000	1.16967e-18
1606890000000	2.66618e-18
1609850000000	4.13367e-18
1612810000000	5.51993e-18
1615770000000	6.61242e-18
1618730000000	7.12092e-18
1621690000000	6.83463e-18
1624640000000	5.74928e-18
1627600000000	4.15511e-18
1630560000000	2.78911e-18
1633520000000	2.73603e-18
1636480000000	3.45642e-18
1639440000000	3.72638e-18
1642400000000	3.13575e-18
1645360000000	1.75984e-18
1648320000000	9.32473e-19
1651280000000	2.90277e-18
1654240000000	5.03464e-18
1657200000000	6.801e-18
1660160000000	8.03879e-18
1663120000000	8.74001e-18
1666070000000	9.00753e-18
1669030000000	9.00189e-18
1671990000000	8.88638e-18
1674950000000	8.77613e-18
1677910000000	8.69503e-18
1680870000000	8.55888e-18
1683830000000	8.21314e-18
1686790000000	7.52985e-18
1689750000000	6.54938e-18
1692710000000	5.65947e-18
1695670000000	5.61233e-18
1698630000000	6.72832e-18
1701590000000	8.41414e-18
1704550000000	1.00526e-17
1707500000000	1.14306e-17
1710460000000	1.26632e-17
1713420000000	1.39476e-17
1716380000000	1.52627e-17
1719340000000	1.62706e-17
1722300000000	1.6511e-17
1725260000000	1.56956e-17
1728220000000	1.39396e-17
1731180000000	1.18957e-17
1734140000000	1.0641e-17
1737100000000	1.08086e-17
1740060000000	1.17004e-17
1743020000000	1.21743e-17
1745980000000	1.16241e-17
1748930000000	1.00612e-17
1751890000000	7.92442e-18
1754850000000	5.85236e-18
1757810000000	4.47474e-18
1760770000000	4.30592e-18
1763730000000	5.54895e-18
1766690000000	7.84908e-18
1769650000000	1.0523e-17
1772610000000	1.2785e-17
1775570000000	1.39112e-17
1778530000000	1.34171e-17
1781490000000	1.11952e-17
1784450000000	7.59014e-18
1787410000000	3.6053e-18
1790360000000	3.24092e-18
1793320000000	6.28226e-18
1796280000000	8.3462e-18
1799240000000	8.67947e-18
1802200000000	7.3146e-18
1805160000000	4.75662e-18
1808120000000	2.21423e-18
1811080000000	2.89786e-18
1814040000000	4.82703e-18
1817000000000	5.75428e-18
1819960000000	5.39294e-18
1822920000000	3.94157e-18
1825880000000	1.8842e-18
1828840000000	8.72788e-19
1831790000000	2.56007e-18
1834750000000	3.89499e-18
1837710000000	4.6743e-18
1840670000000	5.08104e-18
1843630000000	5.34948e-18
1846590000000	5.5645e-18
1849550000000	5.6347e-18
1852510000000	5.44116e-18
1855470000000	4.96947e-18
1858430000000	4.33353e-18
1861390000000	3.72227e-18
1864350000000	3.31923e-18
1867310000000	3.23573e-18
1870270000000	3.48372e-18
1873220000000	3.98081e-18
1876180000000	4.57428e-18
1879140000000	5.08745e-18
1882100000000	5.37526e-18
1885060000000	5.36871e-18
1888020000000	5.09852e-18
1890980000000	4.69412e-18
1893940000000	4.34887e-18
1896900000000	4.23534e-18
1899860000000	4.41165e-18
1902820000000	4.84024e-18
1905780000000	5.49187e-18
1908740000000	6.36824e-18
1911700000000	7.435e-18
1914650000000	8.5773e-18
1917610000000	9.62711e-18
1920570000000	1.04233e-17
1923530000000	1.08577e-17
1926490000000	1.08881e-17
1929450000000	1.05194e-17
1932410000000	9.77351e-18
1935370000000	8.67328e-18
1938330000000	7.26023e-18
1941290000000	5.63899e-18
1944250000000	4.03337e-18
1947210000000	2.84239e-18
1950170000000	2.47373e-18
1953130000000	2.63116e-18
1956080000000	2.68567e-18
1959040000000	2.51832e-18
1962000000000	2.56171e-18
1964960000000	3.29475e-18
1967920000000	4.49215e-18
1970880000000	5.69268e-18
1973840000000	6.60338e-18
1976800000000	7.09472e-18
1979760000000	7.15263e-18
1982720000000	6.83673e-18
1985680000000	6.26208e-18
1988640000000	5.61828e-18
1991600000000	5.17927e-18
1994550000000	5.15873e-18
1997510000000	5.44106e-18
2000470000000	5.62132e-18
2003430000000	5.30806e-18
2006390000000	4.30269e-18
2009350000000	2.64404e-18
2012310000000	6.08898e-19
2015270000000	1.49716e-18
2018230000000	3.08737e-18
2021190000000	3.85004e-18
2024150000000	3.63166e-18
2027110000000	2.77588e-18
2030070000000	2.85321e-18
2033030000000	4.79461e-18
2035980000000	7.15252e-18
2038940000000	8.98262e-18
2041900000000	9.81603e-18
2044860000000	9.51746e-18
2047820000000	8.30162e-18
2050780000000	6.75256e-18
2053740000000	5.72584e-18
2056700000000	5.67271e-18
2059660000000	5.96411e-18
2062620000000	5.7733e-18
2065580000000	4.82527e-18
2068540000000	3.5202e-18
2071500000000	3.18572e-18
2074460000000	4.43999e-18
2077410000000	5.88379e-18
2080370000000	6.6175e-18
2083330000000	6.3526e-18
2086290000000	5.16149e-18
2089250000000	3.38736e-18
2092210000000	1.63946e-18
2095170000000	1.26066e-18
2098130000000	1.93274e-18
2101090000000	2.09575e-18
2104050000000	1.77469e-18
2107010000000	1.9082e-18
2109970000000	3.0431e-18
2112930000000	4.3945e-18
2115890000000	5.39685e-18
2118840000000	5.80488e-18
2121800000000	5.59976e-18
2124760000000	4.94932e-18
2127720000000	4.15443e-18
2130680000000	3.55063e-18
2133640000000	3.3138e-18
2136600000000	3.31468e-18
2139560000000	3.29942e-18
2142520000000	3.10643e-18
2145480000000	2.69044e-18
2148440000000	2.10794e-18
2151400000000	1.59374e-18
2154360000000	1.6351e-18
2157320000000	2.24321e-18
2160270000000	2.88823e-18
2163230000000	3.21888e-18
2166190000000	3.06268e-18
2169150000000	2.39469e-18
2172110000000	1.41136e-18
2175070000000	1.15073e-18
2178030000000	2.25908e-18
2180990000000	3.40801e-18
2183950000000	4.13317e-18
2186910000000	4.28627e-18
2189870000000	3.903e-18
2192830000000	3.20484e-18
2195790000000	2.58437e-18
2198750000000	2.39367e-18
2201700000000	2.48153e-18
2204660000000	2.41063e-18
2207620000000	1.96193e-18
2210580000000	1.1746e-18
2213540000000	2.60614e-19
2216500000000	5.62196e-19
2219460000000	9.85991e-19
2222420000000	9.17349e-19
2225380000000	5.49628e-19
2228340000000	1.07828e-18
2231300000000	2.18064e-18
2234260000000	3.19131e-18
2237220000000	3.82275e-18
2240180000000	3.93034e-18
2243130000000	3.51879e-18
2246090000000	2.72903e-18
2249050000000	1.7905e-18
2252010000000	9.78817e-19
2254970000000	7.38857e-19
2257930000000	1.21227e-18
2260890000000	1.93144e-18
2263850000000	2.71726e-18
2266810000000	3.39071e-18
2269770000000	3.75052e-18
2272730000000	3.66462e-18
2275690000000	3.15399e-18
2278650000000	2.48024e-18
2281610000000	2.21068e-18
2284560000000	2.63898e-18
2287520000000	3.2275e-18
2290480000000	3.47703e-18
2293440000000	3.1947e-18
2296400000000	2.39616e-18
2299360000000	1.24199e-18
2302320000000	2.40052e-19
2305280000000	1.26093e-18
2308240000000	2.08522e-18
2311200000000	2.45258e-18
2314160000000	2.33465e-18
2317120000000	1.8123e-18
2320080000000	1.09281e-18
2323040000000	7.9051e-19
2325990000000	1.38289e-18
2328950000000	2.06496e-18
2331910000000	2.52763e-18
2334870000000	2.69412e-18
2337830000000	2.56655e-18
2340790000000	2.21412e-18
2343750000000	1.80094e-18
2346710000000	1.61736e-18
2349670000000	1.84277e-18
2352630000000	2.23828e-18
2355590000000	2.48951e-18
2358550000000	2.41639e-18
2361510000000	1.95939e-18
2364460000000	1.16336e-18
2367420000000	1.65374e-19
2370380000000	8.62291e-19
2373340000000	1.69573e-18
2376300000000	2.175e-18
2379260000000	2.20914e-18
2382220000000	1.81297e-18
2385180000000	1.13355e-18
2388140000000	6.74507e-19
2391100000000	1.16699e-18
2394060000000	1.78634e-18
2397020000000	2.11923e-18
2399980000000	2.07757e-18
2402940000000	1.68477e-18
2405890000000	1.03393e-18
2408850000000	2.64873e-19
2411810000000	5.62139e-19
2414770000000	1.25164e-18
2417730000000	1.77496e-18
2420690000000	2.08427e-18
2423650000000	2.15637e-18
2426610000000	1.98783e-18
2429570000000	1.6016e-18
2432530000000	1.06696e-18
2435490000000	5.98651e-19
2438450000000	7.60113e-19
2441410000000	1.26348e-18
2444370000000	1.66673e-18
2447320000000	1.85578e-18
2450280000000	1.80854e-18
2453240000000	1.55647e-18
2456200000000	1.16724e-18
2459160000000	7.24882e-19
2462120000000	3.08874e-19
2465080000000	2.3753e-20
2468040000000	2.47359e-19
2471000000000	3.72357e-19
2473960000000	4.33092e-19
2476920000000	4.67701e-19
2479880000000	4.92786e-19
2482840000000	4.99017e-19
2485800000000	4.69005e-19
2488750000000	3.91252e-19
2491710000000	2.61611e-19
2494670000000	1.00795e-19
2497630000000	2.24682e-19
2500590000000	5.30846e-19
2503550000000	8.76765e-19
2506510000000	1.2111e-18
2509470000000	1.47472e-18
2512430000000	1.61275e-18
2515390000000	1.59383e-18
2518350000000	1.42811e-18
2521310000000	1.17992e-18
2524270000000	9.6481e-19
2527230000000	8.79992e-19
2530180000000	8.71739e-19
2533140000000	7.9779e-19
2536100000000	5.91094e-19
2539060000000	3.72549e-19
2542020000000	5.79166e-19
2544980000000	1.01381e-18
2547940000000	1.38289e-18
2550900000000	1.57573e-18
2553860000000	1.551e-18
2556820000000	1.32574e-18
2559780000000	9.66904e-19
2562740000000	5.76063e-19
2565700000000	2.80996e-19
2568660000000	2.04942e-19
2571610000000	1.82754e-19
2574570000000	1.13438e-19
2577530000000	3.15979e-19
2580490000000	6.43771e-19
2583450000000	9.56445e-19
2586410000000	1.17635e-18
2589370000000	1.25572e-18
2592330000000	1.18633e-18
2595290000000	1.01162e-18
2598250000000	8.44421e-19
2601210000000	8.38426e-19
2604170000000	9.94769e-19
2607130000000	1.15317e-18
2610090000000	1.18815e-18
2613040000000	1.04598e-18
2616000000000	7.32852e-19
2618960000000	3.32204e-19
2621920000000	3.59947e-19
2624880000000	7.84545e-19
2627840000000	1.12523e-18
2630800000000	1.29211e-18
2633760000000	1.26321e-18
2636720000000	1.06952e-18
2639680000000	8.03307e-19
2642640000000	6.43952e-19
2645600000000	7.40374e-19
2648560000000	9.50114e-19
2651520000000	1.11108e-18
2654470000000	1.16798e-18
2657430000000	1.11926e-18
2660390000000	9.85194e-19
2663350000000	7.90281e-19
2666310000000	5.5663e-19
2669270000000	3.15808e-19
2672230000000	2.05631e-19
2675190000000	3.76591e-19
2678150000000	5.82891e-19
2681110000000	7.26318e-19
2684070000000	7.75164e-19
2687030000000	7.23097e-19
2689990000000	5.88501e-19
2692950000000	4.17327e-19
2695900000000	2.93343e-19
2698860000000	2.97207e-19
2701820000000	3.52665e-19
2704780000000	3.63671e-19
2707740000000	3.12871e-19
2710700000000	2.42147e-19
2713660000000	2.42375e-19
2716620000000	3.18334e-19
2719580000000	3.78393e-19
2722540000000	3.6991e-19
2725500000000	2.81074e-19
2728460000000	1.33223e-19
2731420000000	1.0044e-19
2734380000000	2.6254e-19
2737330000000	3.85754e-19
2740290000000	4.29108e-19
2743250000000	3.81483e-19
2746210000000	2.53708e-19
2749170000000	7.42681e-20
2752130000000	1.18596e-19
2755090000000	2.86192e-19
2758050000000	3.98772e-19
2761010000000	4.41567e-19
2763970000000	4.17255e-19
2766930000000	3.44626e-19
2769890000000	2.55101e-19
2772850000000	1.87562e-19
2775800000000	1.65695e-19
2778760000000	1.63475e-19
2781720000000	1.44705e-19
2784680000000	9.89762e-20
2787640000000	3.43681e-20
2790600000000	4.43284e-20
2793560000000	1.09915e-19
2796520000000	1.60126e-19
2799480000000	1.90382e-19
2802440000000	2.02949e-19
2805400000000	2.03939e-19
2808360000000	1.99054e-19
2811320000000	1.89767e-19
2814280000000	1.73161e-19
2817230000000	1.45299e-19
2820190000000	1.04575e-19
2823150000000	5.30303e-20
2826110000000	1.23999e-20
2829070000000	6.69514e-20
2832030000000	1.20398e-19
2834990000000	1.62642e-19
2837950000000	1.88577e-19
2840910000000	1.94735e-19
2843870000000	1.79961e-19
2846830000000	1.46182e-19
2849790000000	9.8715e-20
2852750000000	4.57833e-20
2855710000000	8.05632e-21
2858660000000	4.23943e-20
2861620000000	6.26183e-20
2864580000000	6.57445e-20
2867540000000	5.78524e-20
2870500000000	5.13116e-20
2873460000000	5.51307e-20
2876420000000	6.17568e-20
2879380000000	6.04364e-20
2882340000000	4.80336e-20
2885300000000	3.08939e-20
2888260000000	3.13557e-20
2891220000000	5.03541e-20
2894180000000	6.56425e-20
2897140000000	6.90174e-20
2900090000000	5.90971e-20
2903050000000	3.84904e-20
2906010000000	1.2339e-20
2908970000000	1.38736e-20
2911930000000	3.44184e-20
2914890000000	4.65443e-20
2917850000000	4.95394e-20
2920810000000	4.49612e-20
2923770000000	3.58353e-20
2926730000000	2.56299e-20
2929690000000	1.7228e-20
2932650000000	1.20773e-20
2935610000000	1.02502e-20
2938570000000	1.17315e-20
2941520000000	1.56353e-20
2944480000000	1.98354e-20
2947440000000	2.23881e-20
2950400000000	2.21075e-20
2953360000000	1.87434e-20
2956320000000	1.30891e-20
2959280000000	7.51768e-21
2962240000000	7.52904e-21
2965200000000	1.14534e-20
2968160000000	1.3872e-20
2971120000000	1.34922e-20
2974080000000	1.05363e-20
2977040000000	5.98918e-21
2980000000000	1.70151e-21
2982950000000	3.82169e-21
2985910000000	6.39788e-21
2988870000000	7.27891e-21
2991830000000	6.64398e-21
2994790000000	5.06644e-21
2997750000000	3.22097e-21
3000710000000	1.66698e-21
3003670000000	7.48778e-22
3006630000000	5.05609e-22
3009590000000	4.61312e-22
3012550000000	4.11353e-22
3015510000000	3.74748e-22
3018470000000	3.08833e-22
3021430000000	2.02359e-22
3024380000000	9.60978e-23
3027340000000	2.88134e-23
3030300000000	3.66343e-24

## Sheet: 2c
Time (ps)	ΔR/R0, W = 60000 nJ	ΔR/R0, W = 600 nJ	ΔR/R0, W = 30 nJ		Time (ps)	ΔR/R0, Simulation
-319.98		0			-255	0
-319.96		-2.99072e-05			-254	0
-319.94		-2.86865e-05			-253	0
-319.92		-5.85938e-05			-252	0
-319.9		1.15967e-05			-251	0
-319.88		3.66211e-06			-250	0
-319.86		2.56348e-05			-249	0
-319.84		2.13623e-05			-248	0
-319.82		3.11279e-05			-247	0
-319.8		1.83105e-05			-246	0
-319.78		2.99072e-05			-245	0
-319.76		5.85938e-05			-244	0
-319.74		6.40869e-05			-243	0
-319.72		8.91113e-05			-242	0
-319.7		3.05176e-05			-241	0
-319.68		3.84521e-05			-240	0
-319.66		1.64795e-05			-239	0
-319.64		1.83105e-05			-238	0
-319.62		1.64795e-05			-237	0
-319.6		2.99072e-05			-236	0
-319.58		3.35693e-05			-235	0
-319.56		2.44141e-06			-234	0
-319.54		1.2207e-06			-233	0
-319.52		-2.31934e-05			-232	0
-319.5		3.23486e-05			-231	0
-319.48		3.17383e-05			-230	0
-319.46		4.94385e-05			-229	0
-319.44		4.57764e-05			-228	0
-319.42		4.57764e-05			-227	0
-319.4		4.27246e-05			-226	0
-319.38		3.96729e-05			-225	0
-319.36		6.40869e-05			-224	0
-319.34		7.87354e-05			-223	0
-319.32		9.82666e-05			-222	0
-319.3		4.39453e-05			-221	0
-319.28		4.5166e-05			-220	0
-319.26		1.83105e-05			-219	0
-319.24		3.17383e-05			-218	0
-319.22		2.62451e-05			-217	0
-319.2		3.90625e-05			-216	0
-319.18		3.66211e-05			-215	0
-319.16		4.88281e-06			-214	0
-319.14		3.66211e-06			-213	0
-319.12		-3.54004e-05			-212	0
-319.1		2.68555e-05			-211	0
-319.08		1.77002e-05			-210	0
-319.06		4.82178e-05			-209	0
-319.04		3.96729e-05			-208	0
-319.02		3.35693e-05			-207	0
-319		3.78418e-05			-206	0
-318.98		2.74658e-05			-205	0
-318.96		5.43213e-05			-204	0
-318.94		6.53076e-05			-203	0
-318.92		8.78906e-05			-202	0
-318.9		2.80762e-05			-201	0
-318.88		2.38037e-05			-200	0
-318.86		4.27246e-06			-199	0
-318.84		1.52588e-05			-198	0
-318.82		9.76562e-06			-197	0
-318.8		1.64795e-05			-196	0
-318.78		7.32422e-06			-195	0
-318.76		-2.50244e-05			-194	0
-318.74		-2.2583e-05			-193	0
-318.72		-5.37109e-05			-192	0
-318.7		2.44141e-06			-191	0
-318.68		-6.71387e-06			-190	0
-318.66		2.68555e-05			-189	0
-318.64		4.88281e-06			-188	0
-318.62		1.46484e-05			-187	0
-318.6		8.54492e-06			-186	0
-318.58		3.66211e-06			-185	0
-318.56		2.50244e-05			-184	0
-318.54		3.66211e-05			-183	0
-318.52		6.46973e-05			-182	7.48025e-13
-318.5		5.49316e-06			-181	0
-318.48		8.54492e-06			-180	7.48025e-13
-318.46		-1.40381e-05			-179	0
-318.44		-1.2207e-05			-178	3.36611e-12
-318.42		-1.70898e-05			-177	1.08464e-11
-318.4		-7.93457e-06			-176	3.92713e-11
-318.38		-1.0376e-05			-175	1.45117e-10
-318.36		-3.66211e-05			-174	5.10527e-10
-318.34		-4.21143e-05			-173	1.69241e-09
-318.32		-6.83594e-05			-172	5.30462e-09
-318.3		-1.70898e-05			-171	1.57224e-08
-318.28		-2.01416e-05			-170	4.40146e-08
-318.26		0			-169	1.1639e-07
-318.24		-9.76563e-06			-168	2.90686e-07
-318.22		-3.05176e-06			-167	6.85595e-07
-318.2		-9.15527e-06			-166	1.5268e-06
-318.18		-1.15967e-05			-165	3.20982e-06
-318.16		1.2207e-05			-164	6.36852e-06
-318.14		2.31934e-05			-163	1.19204e-05
-318.12		4.21143e-05			-162	2.10385e-05
-318.1		-1.46484e-05			-161	3.49849e-05
-318.08		-1.09863e-05			-160	5.47555e-05
-318.06		-3.23486e-05			-159	8.05337e-05
-318.04		-2.44141e-05			-158	0.000111047
-318.02		-2.38037e-05			-157	0.000143029
-318		-2.50244e-05			-156	0.000171053
-317.98		-1.58691e-05			-155	0.000187979
-317.96		-5.12695e-05			-154	0.0001861
-317.94		-4.63867e-05			-153	0.000158809
-317.92		-7.8125e-05			-152	0.000102393
-317.9		-1.95313e-05			-151	1.74092e-05
-317.88		-2.92969e-05			-150	-9.0781e-05
-317.86		-1.2207e-06			-149	-0.000212519
-317.84		-1.52588e-05			-148	-0.000335244
-317.82		-8.54492e-06			-147	-0.00044539
-317.8		-1.15967e-05			-146	-0.000530288
-317.78		-2.38037e-05			-145	-0.000579713
-317.76		1.70898e-05			-144	-0.000586857
-317.74		2.44141e-05			-143	-0.000548761
-317.72		5.31006e-05			-142	-0.000466301
-317.7		-1.89209e-05			-141	-0.00034391
-317.68		-1.34277e-05			-140	-0.000189122
-317.66		-2.86865e-05			-139	-1.20156e-05
-317.64		-2.44141e-05			-138	0.000175434
-317.62		-2.19727e-05			-137	0.000360105
-317.6		-1.77002e-05			-136	0.000528558
-317.58		-1.15967e-05			-135	0.000667928
-317.56		-5.49316e-05			-134	0.000766825
-317.54		-5.5542e-05			-133	0.000816187
-317.52		-7.87354e-05			-132	0.000810013
-317.5		-1.77002e-05			-131	0.00074592
-317.48		-2.99072e-05			-130	0.000625475
-317.46		-3.66211e-06			-129	0.000454261
-317.44		6.10352e-07			-128	0.000241675
-317.42		-4.88281e-06			-127	4.60515e-07
-317.4		-7.32422e-06			-126	-0.000253986
-317.38		-8.54492e-06			-125	-0.000504502
-317.36		2.38037e-05			-124	-0.000733193
-317.34		2.92969e-05			-123	-0.000922564
-317.32		5.00488e-05			-122	-0.00106
-317.3		-1.28174e-05			-121	-0.00112
-317.28		-1.2207e-05			-120	-0.00111
-317.26		-3.05176e-05			-119	-0.00102
-317.24		-1.77002e-05			-118	-0.000846045
-317.22		-2.19727e-05			-117	-0.000601993
-317.2		-1.64795e-05			-116	-0.000300082
-317.18		-7.32422e-06			-115	4.06456e-05
-317.16		-4.39453e-05			-114	0.000397179
-317.14		-4.45557e-05			-113	0.00074417
-317.12		-6.95801e-05			-112	0.00106
-317.1		-1.46484e-05			-111	0.00131
-317.08		-1.34277e-05			-110	0.00148
-317.06		1.52588e-05			-109	0.00155
-317.04		1.0376e-05			-108	0.00152
-317.02		6.10352e-06			-107	0.00138
-317		-6.71387e-06			-106	0.00113
-316.98		-6.71387e-06			-105	0.000787069
-316.96		2.44141e-05			-104	0.000373452
-316.94		3.23486e-05			-103	-8.72276e-05
-316.92		6.28662e-05			-102	-0.000564582
-316.9		0			-101	-0.00103
-316.88		8.54492e-06			-100	-0.00144
-316.86		-1.0376e-05			-99	-0.00177
-316.84		-1.28174e-05			-98	-0.00199
-316.82		-8.54492e-06			-97	-0.00208
-316.8		-4.27246e-06			-96	-0.00202
-316.78		2.44141e-06			-95	-0.00183
-316.76		-2.86865e-05			-94	-0.00149
-316.74		-2.99072e-05			-93	-0.00103
-316.72		-5.31006e-05			-92	-0.000471823
-316.7		1.46484e-05			-91	0.000145286
-316.68		6.10352e-06			-90	0.000782673
-316.66		3.11279e-05			-89	0.0014
-316.64		2.13623e-05			-88	0.00194
-316.62		2.19727e-05			-87	0.00238
-316.6		1.09863e-05			-86	0.00266
-316.58		1.0376e-05			-85	0.00277
-316.56		3.90625e-05			-84	0.0027
-316.54		5.12695e-05			-83	0.00242
-316.52		7.50732e-05			-82	0.00196
-316.5		1.52588e-05			-81	0.00134
-316.48		1.52588e-05			-80	0.000593982
-316.46		-7.32422e-06			-79	-0.000232502
-316.44		0			-78	-0.00108
-316.42		0			-77	-0.0019
-316.4		5.49316e-06			-76	-0.00262
-316.38		1.95313e-05			-75	-0.00319
-316.36		-1.46484e-05			-74	-0.00357
-316.34		-2.2583e-05			-73	-0.00371
-316.32		-4.82178e-05			-72	-0.00359
-316.3		1.58691e-05			-71	-0.00321
-316.28		1.52588e-05			-70	-0.00259
-316.26		3.479e-05			-69	-0.00175
-316.24		3.72314e-05			-68	-0.000744899
-316.22		3.72314e-05			-67	0.000361879
-316.2		3.23486e-05			-66	0.0015
-316.18		2.68555e-05			-65	0.00258
-316.16		5.98145e-05			-64	0.00354
-316.14		5.98145e-05			-63	0.00429
-316.12		8.8501e-05			-62	0.00478
-316.1		3.2959e-05			-61	0.00495
-316.08		3.11279e-05			-60	0.00478
-316.06		1.52588e-05			-59	0.00426
-316.04		2.01416e-05			-58	0.00341
-316.02		1.77002e-05			-57	0.00228
-316		2.13623e-05			-56	0.000930055
-315.98		3.2959e-05			-55	-0.00055189
-315.96		0			-54	-0.00207
-315.94		-1.28174e-05			-53	-0.00351
-315.92		-2.86865e-05			-52	-0.00478
-315.9		2.92969e-05			-51	-0.00577
-315.88		2.44141e-05			-50	-0.0064
-315.86		5.49316e-05			-49	-0.00661
-315.84		5.43213e-05			-48	-0.00636
-315.82		4.69971e-05			-47	-0.00564
-315.8		4.5166e-05			-46	-0.00449
-315.78		4.02832e-05			-45	-0.00297
-315.76		6.89697e-05			-44	-0.00116
-315.74		7.50732e-05			-43	0.000828748
-315.72		0.000101318			-42	0.00285
-315.7		4.15039e-05			-41	0.00477
-315.68		4.45557e-05			-40	0.00645
-315.66		1.70898e-05			-39	0.00776
-315.64		3.23486e-05			-38	0.00857
-315.62		3.05176e-05			-37	0.00882
-315.6		3.54004e-05			-36	0.00846
-315.58		4.15039e-05			-35	0.00748
-315.56		8.54492e-06			-34	0.00592
-315.54		8.54492e-06			-33	0.00386
-315.52		-1.2207e-05			-32	0.00143
-315.5		5.06592e-05			-31	-0.00123
-315.48		3.96729e-05			-30	-0.00393
-315.46		6.5918e-05			-29	-0.00648
-315.44		6.16455e-05			-28	-0.00871
-315.42		6.10352e-05			-27	-0.01042
-315.4		5.79834e-05			-26	-0.01148
-315.38		5.06592e-05			-25	-0.01178
-315.36		8.60596e-05			-24	-0.01126
-315.34		8.66699e-05			-23	-0.00991
-315.32		0.000106812			-22	-0.00779
-315.3		4.69971e-05			-21	-0.00502
-315.28		5.37109e-05			-20	-0.00175
-315.26		2.92969e-05			-19	0.00181
-315.24		3.35693e-05			-18	0.00541
-315.22		3.90625e-05			-17	0.00881
-315.2		4.69971e-05			-16	0.01175
-315.18		5.43213e-05			-15	0.01402
-315.16		2.0752e-05			-14	0.01541
-315.14		2.01416e-05			-13	0.01581
-315.12		-2.44141e-06			-12	0.01514
-315.1		5.49316e-05			-11	0.01343
-315.08		5.61523e-05			-10	0.0108
-315.06		7.32422e-05			-9	0.00743
-315.04		7.14111e-05			-8	0.00356
-315.02		7.08008e-05			-7	-0.00049562
-315		6.89697e-05			-6	-0.00446
-314.98		5.49316e-05			-5	-0.00805
-314.96		8.66699e-05			-4	-0.01108
-314.94		8.8501e-05			-3	-0.01341
-314.92		0.000117798			-2	-0.01499
-314.9		5.06592e-05			-1	-0.01581
-314.88		5.37109e-05			0	-0.0159
-314.86		3.60107e-05			1	-0.01527
-314.84		4.57764e-05			2	-0.01394
-314.82		4.08936e-05			3	-0.01191
-314.8		4.45557e-05			4	-0.00921
-314.78		5.61523e-05			5	-0.00592
-314.76		2.62451e-05			6	-0.00217
-314.74		2.0752e-05			7	0.0018
-314.72		-1.15967e-05			8	0.00574
-314.7		5.31006e-05			9	0.00936
-314.68		5.00488e-05			10	0.01237
-314.66		7.01904e-05			11	0.01454
-314.64		7.01904e-05			12	0.01571
-314.62		6.89697e-05			13	0.01579
-314.6		5.43213e-05			14	0.01479
-314.58		5.37109e-05			15	0.01282
-314.56		9.15527e-05			16	0.01003
-314.54		8.23975e-05			17	0.00664
-314.52		0.000105591			18	0.00292
-314.5		5.18799e-05			19	-0.000864106
-314.48		5.5542e-05			20	-0.00444
-314.46		2.50244e-05			21	-0.00757
-314.44		3.479e-05			22	-0.01005
-314.42		4.27246e-05			23	-0.01173
-314.4		3.78418e-05			24	-0.01252
-314.38		4.3335e-05			25	-0.01242
-314.36		1.40381e-05			26	-0.01146
-314.34		1.34277e-05			27	-0.00975
-314.32		-1.0376e-05			28	-0.00744
-314.3		5.24902e-05			29	-0.00473
-314.28		4.39453e-05			30	-0.0018
-314.26		6.5918e-05			31	0.00114
-314.24		6.04248e-05			32	0.00391
-314.22		6.10352e-05			33	0.00634
-314.2		4.82178e-05			34	0.00829
-314.18		4.3335e-05			35	0.00965
-314.16		7.75146e-05			36	0.01036
-314.14		8.42285e-05			37	0.01037
-314.12		0.000107422			38	0.0097
-314.1		4.63867e-05			39	0.0084
-314.08		4.69971e-05			40	0.00656
-314.06		2.56348e-05			41	0.00433
-314.04		4.02832e-05			42	0.00187
-314.02		4.27246e-05			43	-0.000642451
-314		3.479e-05			44	-0.00303
-313.98		4.94385e-05			45	-0.00512
-313.96		1.83105e-05			46	-0.00679
-313.94		1.46484e-05			47	-0.00793
-313.92		-1.70898e-05			48	-0.00849
-313.9		5.00488e-05			49	-0.00845
-313.88		4.69971e-05			50	-0.00785
-313.86		6.53076e-05			51	-0.00674
-313.84		6.71387e-05			52	-0.00523
-313.82		5.92041e-05			53	-0.00344
-313.8		5.24902e-05			54	-0.0015
-313.78		4.08936e-05			55	0.000444546
-313.76		8.36182e-05			56	0.00227
-313.74		8.36182e-05			57	0.00386
-313.72		0.000117188			58	0.00511
-313.7		5.5542e-05			59	0.00596
-313.68		6.04248e-05			60	0.00636
-313.66		3.479e-05			61	0.00631
-313.64		3.479e-05			62	0.00585
-313.62		4.3335e-05			63	0.005
-313.6		4.15039e-05			64	0.00386
-313.58		5.92041e-05			65	0.00251
-313.56		2.80762e-05			66	0.00106
-313.54		1.58691e-05			67	-0.000397502
-313.52		-1.64795e-05			68	-0.00176
-313.5		6.22559e-05			69	-0.00294
-313.48		4.82178e-05			70	-0.00386
-313.46		7.8125e-05			71	-0.00448
-313.44		7.32422e-05			72	-0.00477
-313.42		7.08008e-05			73	-0.00472
-313.4		6.28662e-05			74	-0.00435
-313.38		5.67627e-05			75	-0.00371
-313.36		9.33838e-05			76	-0.00285
-313.34		9.52148e-05			77	-0.00183
-313.32		0.000112305			78	-0.000743535
-313.3		5.49316e-05			79	0.000345946
-313.28		5.7373e-05			80	0.00136
-313.26		3.54004e-05			81	0.00224
-313.24		4.21143e-05			82	0.00292
-313.22		4.3335e-05			83	0.00337
-313.2		4.88281e-05			84	0.00357
-313.18		6.16455e-05			85	0.00353
-313.16		2.86865e-05			86	0.00324
-313.14		2.0752e-05			87	0.00275
-313.12		-1.15967e-05			88	0.0021
-313.1		6.22559e-05			89	0.00134
-313.08		5.31006e-05			90	0.000519361
-313.06		6.53076e-05			91	-0.00029513
-313.04		7.26318e-05			92	-0.00105
-313.02		7.08008e-05			93	-0.0017
-313		6.34766e-05			94	-0.0022
-312.98		4.57764e-05			95	-0.00254
-312.96		9.27734e-05			96	-0.00268
-312.94		8.36182e-05			97	-0.00264
-312.92		0.000111084			98	-0.00242
-312.9		5.12695e-05			99	-0.00204
-312.88		5.67627e-05			100	-0.00155
-312.86		3.05176e-05			101	-0.000974273
-312.84		3.05176e-05			102	-0.000360853
-312.82		3.66211e-05			103	0.000247993
-312.8		4.02832e-05			104	0.000811327
-312.78		4.88281e-05			105	0.00129
-312.76		1.58691e-05			106	0.00166
-312.74		7.93457e-06			107	0.00191
-312.72		-1.70898e-05			108	0.00201
-312.7		4.94385e-05			109	0.00197
-312.68		3.54004e-05			110	0.0018
-312.66		5.98145e-05			111	0.00151
-312.64		5.85938e-05			112	0.00114
-312.62		5.85938e-05			113	0.000709125
-312.6		4.76074e-05			114	0.000249164
-312.58		3.479e-05			115	-0.000205927
-312.56		7.62939e-05			116	-0.000625616
-312.54		8.36182e-05			117	-0.000983205
-312.52		0.000102539			118	-0.00126
-312.5		4.15039e-05			119	-0.00143
-312.48		4.94385e-05			120	-0.0015
-312.46		3.35693e-05			121	-0.00147
-312.44		2.86865e-05			122	-0.00134
-312.42		2.99072e-05			123	-0.00112
-312.4		2.99072e-05			124	-0.000841022
-312.38		4.21143e-05			125	-0.000515638
-312.36		9.15527e-06			126	-0.00017075
-312.34		3.66211e-06			127	0.000169409
-312.32		-2.62451e-05			128	0.000482068
-312.3		5.24902e-05			129	0.00074739
-312.28		4.21143e-05			130	0.000949672
-312.26		6.10352e-05			131	0.00108
-312.24		6.04248e-05			132	0.00113
-312.22		5.85938e-05			133	0.0011
-312.2		5.31006e-05			134	0.000996919
-312.18		4.63867e-05			135	0.000832447
-312.16		7.87354e-05			136	0.000619494
-312.14		7.20215e-05			137	0.000374792
-312.12		9.46045e-05			138	0.000116482
-312.1		4.3335e-05			139	-0.000137145
-312.08		4.15039e-05			140	-0.000368844
-312.06		2.62451e-05			141	-0.0005635
-312.04		2.62451e-05			142	-0.000709032
-312.02		3.479e-05			143	-0.000797133
-312		3.479e-05			144	-0.000823815
-311.98		4.39453e-05			145	-0.000789777
-311.96		8.54492e-06			146	-0.000700528
-311.94		-3.66211e-06			147	-0.000566178
-311.92		-3.11279e-05			148	-0.000400749
-311.9		4.08936e-05			149	-0.000220922
-311.88		3.54004e-05			150	-4.42096e-05
-311.86		4.69971e-05			151	0.000113213
-311.84		5.18799e-05			152	0.000238629
-311.82		5.12695e-05			153	0.00032436
-311.8		4.82178e-05			154	0.00036839
-311.78		3.05176e-05			155	0.000373897
-311.76		7.56836e-05			156	0.000347858
-311.74		7.38525e-05			157	0.0002992
-311.72		0.000101929			158	0.000236999
-311.7		3.72314e-05			159	0.000169178
-311.68		3.90625e-05			160	0.000101859
-311.66		1.34277e-05			161	3.93227e-05
-311.64		1.34277e-05			162	-1.56657e-05
-311.62		2.74658e-05			163	-6.14087e-05
-311.6		1.83105e-05			164	-9.69011e-05
-311.58		2.74658e-05			165	-0.000121607
-311.56		-7.93457e-06			166	-0.000135383
-311.54		-5.49316e-06			167	-0.000138491
-311.52		-2.80762e-05			168	-0.000131637
-311.5		2.31934e-05			169	-0.000115988
-311.48		2.19727e-05			170	-9.31384e-05
-311.46		4.76074e-05			171	-6.50393e-05
-311.44		3.84521e-05			172	-3.38794e-05
-311.42		3.60107e-05			173	-1.95026e-06
-311.4		3.05176e-05			174	2.84981e-05
-311.38		1.83105e-05			175	5.53964e-05
-311.36		5.67627e-05			176	7.69832e-05
-311.34		5.79834e-05			177	9.1917e-05
-311.32		8.30078e-05			178	9.93726e-05
-311.3		1.15967e-05			179	9.91207e-05
-311.28		1.28174e-05			180	9.15804e-05
-311.26		1.83105e-06			181	7.78281e-05
-311.24		-9.76563e-06			182	5.95355e-05
-311.22		4.27246e-06			183	3.88161e-05
-311.2		1.28174e-05			184	1.79742e-05
-311.18		1.0376e-05			185	-8.14756e-07
-311.16		-3.11279e-05			186	-1.58303e-05
-311.14		-2.80762e-05			187	-2.60599e-05
-311.12		-5.67627e-05			188	-3.13063e-05
-311.1		8.54492e-06			189	-3.21195e-05
-311.08		9.76562e-06			190	-2.95762e-05
-311.06		2.19727e-05			191	-2.49802e-05
-311.04		2.19727e-05			192	-1.95703e-05
-311.02		1.83105e-06			193	-1.43128e-05
-311		6.10352e-06			194	-9.80993e-06
-310.98		6.10352e-06			195	-6.3169e-06
-310.96		3.90625e-05			196	-3.82781e-06
-310.94		2.80762e-05			197	-2.18521e-06
-310.92		5.37109e-05			198	-1.17616e-06
-310.9		-7.93457e-06			199	-5.97186e-07
-310.88		6.10352e-07			200	-2.86151e-07
-310.86		-2.01416e-05			201	-1.29435e-07
-310.84		-1.58691e-05			202	-5.52806e-08
-310.82		-9.76563e-06			203	-2.2296e-08
-310.8		-9.15527e-06			204	-8.49084e-09
-310.78		-4.27246e-06			205	-3.05568e-09
-310.76		-4.5166e-05			206	-1.03826e-09
-310.74		-4.15039e-05			207	-3.33993e-10
-310.72		-6.83594e-05			208	-1.00983e-10
-310.7		-5.49316e-06			209	-2.8425e-11
-310.68		-1.0376e-05			210	-7.10624e-12
-310.66		4.27246e-06			211	-2.24408e-12
-310.64		1.0376e-05			212	-7.48025e-13
-310.62		2.44141e-06			213	0
-310.6		-1.2207e-06			214	7.48025e-13
-310.58		-1.46484e-05			215	7.48025e-13
-310.56		2.38037e-05			216	0
-310.54		3.35693e-05			217	0
-310.52		5.12695e-05			218	0
-310.5		-1.77002e-05			219	0
-310.48		-1.58691e-05			220	0
-310.46		-3.479e-05			221	0
-310.44		-3.60107e-05			222	0
-310.42		-3.17383e-05			223	0
-310.4		-3.2959e-05			224	0
-310.38		-9.15527e-06			225	0
-310.36		-5.18799e-05			226	0
-310.34		-4.76074e-05			227	0
-310.32		-7.14111e-05			228	0
-310.3		-2.50244e-05			229	0
-310.28		-2.01416e-05			230	0
-310.26		7.93457e-06			231	0
-310.24		-6.10352e-07			232	0
-310.22		-7.32422e-06			233	0
-310.2		-1.83105e-06			234	0
-310.18		-2.0752e-05			235	0
-310.16		1.58691e-05			236	0
-310.14		2.19727e-05			237	0
-310.12		4.3335e-05			238	0
-310.1		-2.13623e-05			239	0
-310.08		-1.0376e-05			240	0
-310.06		-2.99072e-05			241	0
-310.04		-3.54004e-05			242	0
-310.02		-2.86865e-05			243	0
-310		-1.83105e-05			244	0
-309.98		-7.32422e-06			245	0
-309.96		-4.82178e-05			246	0
-309.94		-4.94385e-05			247	0
-309.92		-7.50732e-05			248	0
-309.9		-2.31934e-05			249	0
-309.88		-2.62451e-05			250	0
-309.86		-6.71387e-06			251	0
-309.84		-2.44141e-06			252	0
-309.82		-1.0376e-05			253	0
-309.8		-1.09863e-05			254	0
-309.78		-2.92969e-05			255	0
-309.76		1.34277e-05			256	0
-309.74		6.10352e-06
-309.72		3.35693e-05
-309.7		-2.44141e-05
-309.68		-2.86865e-05
-309.66		-4.15039e-05
-309.64		-4.63867e-05
-309.62		-3.96729e-05
-309.6		-4.63867e-05
-309.58		-1.89209e-05
-309.56		-5.43213e-05
-309.54		-5.7373e-05
-309.52		-8.23975e-05
-309.5		-2.62451e-05
-309.48		-2.86865e-05
-309.46		-1.46484e-05
-309.44		-1.58691e-05
-309.42		-2.01416e-05
-309.4		-7.93457e-06
-309.38		-3.54004e-05
-309.36		-6.10352e-07
-309.34		1.83105e-06
-309.32		2.92969e-05
-309.3		-4.5166e-05
-309.28		-3.35693e-05
-309.26		-6.34766e-05
-309.24		-6.22559e-05
-309.22		-4.63867e-05
-309.2		-4.63867e-05
-309.18		-3.54004e-05
-309.16		-7.20215e-05
-309.14		-7.8125e-05
-309.12		-0.000105591
-309.1		-3.78418e-05
-309.08		-4.82178e-05
-309.06		-2.68555e-05
-309.04		-2.62451e-05
-309.02		-3.479e-05
-309		-3.54004e-05
-308.98		-5.43213e-05
-308.96		-2.01416e-05
-308.94		-1.46484e-05
-308.92		9.15527e-06
-308.9		-5.18799e-05
-308.88		-4.27246e-05
-308.86		-6.95801e-05
-308.84		-7.56836e-05
-308.82		-6.40869e-05
-308.8		-6.16455e-05
-308.78		-5.00488e-05
-308.76		-8.72803e-05
-308.74		-9.70459e-05
-308.72		-0.000115356
-308.7		-6.22559e-05
-308.68		-6.46973e-05
-308.66		-4.3335e-05
-308.64		-5.37109e-05
-308.62		-6.22559e-05
-308.6		-5.98145e-05
-308.58		-6.95801e-05
-308.56		-3.41797e-05
-308.54		-3.84521e-05
-308.52		-1.70898e-05
-308.5		-7.75146e-05
-308.48		-7.14111e-05
-308.46		-0.000100708
-308.44		-0.000100098
-308.42		-8.36182e-05
-308.4		-8.66699e-05
-308.38		-8.05664e-05
-308.36		-0.000119019
-308.34		-0.00012146
-308.32		-0.000146484
-308.3		-8.72803e-05
-308.28		-0.000100098
-308.26		-7.20215e-05
-308.24		-7.50732e-05
-308.22		-8.72803e-05
-308.2		-8.23975e-05
-308.18		-0.000103149
-308.16		-6.46973e-05
-308.14		-6.5918e-05
-308.12		-3.90625e-05
-308.1		-0.00010498
-308.08		-9.58252e-05
-308.06		-0.000117798
-308.04		-0.000114746
-308.02		-0.000111084
-308		-0.000109863
-307.98		-9.46045e-05
-307.96		-0.000133667
-307.94		-0.000136719
-307.92		-0.000169067
-307.9		-0.000114746
-307.88		-0.000124512
-307.86		-0.000102539
-307.84		-0.000103149
-307.82		-0.000114136
-307.8		-0.00010376
-307.78		-0.000117798
-307.76		-8.42285e-05
-307.74		-8.23975e-05
-307.72		-5.5542e-05
-307.7		-0.000119019
-307.68		-0.000111084
-307.66		-0.000128174
-307.64		-0.000135498
-307.62		-0.000130615
-307.6		-0.000134277
-307.58		-0.000115967
-307.56		-0.00015564
-307.54		-0.000158691
-307.52		-0.000181274
-307.5		-0.000134277
-307.48		-0.000134277
-307.46		-0.000115356
-307.44		-0.000101929
-307.42		-0.000113525
-307.4		-0.000115356
-307.38		-0.000131226
-307.36		-9.0332e-05
-307.34		-9.39941e-05
-307.32		-7.14111e-05
-307.3		-0.000131226
-307.28		-0.000128784
-307.26		-0.000147095
-307.24		-0.000152588
-307.22		-0.000147705
-307.2		-0.000148315
-307.18		-0.000130615
-307.16		-0.000175781
-307.14		-0.000185547
-307.12		-0.000205078
-307.1		-0.000154419
-307.08		-0.000161743
-307.06		-0.000144653
-307.04		-0.000144043
-307.02		-0.000152588
-307		-0.000153198
-306.98		-0.000174561
-306.96		-0.000127563
-306.94		-0.000130615
-306.92		-0.000106812
-306.9		-0.000167847
-306.88		-0.000161743
-306.86		-0.000183105
-306.84		-0.000182495
-306.82		-0.000178833
-306.8		-0.000183105
-306.78		-0.00017334
-306.76		-0.000210571
-306.74		-0.000224609
-306.72		-0.000239868
-306.7		-0.000182495
-306.68		-0.000202637
-306.66		-0.000178223
-306.64		-0.000168457
-306.62		-0.000175171
-306.6		-0.000183105
-306.58		-0.000197754
-306.56		-0.00015564
-306.54		-0.000151978
-306.52		-0.000125122
-306.5		-0.000178223
-306.48		-0.000179443
-306.46		-0.000204468
-306.44		-0.000206909
-306.42		-0.000194702
-306.4		-0.000187378
-306.38		-0.000172119
-306.36		-0.00022644
-306.34		-0.000227661
-306.32		-0.000255127
-306.3		-0.000202637
-306.28		-0.000211182
-306.26		-0.000189209
-306.24		-0.000176392
-306.22		-0.000196533
-306.2		-0.000189209
-306.18		-0.000213623
-306.16		-0.000158691
-306.14		-0.000165405
-306.12		-0.000140381
-306.1		-0.000193481
-306.08		-0.000195923
-306.06		-0.000213623
-306.04		-0.000216064
-306.02		-0.000209961
-306		-0.000209351
-305.98		-0.000192871
-305.96		-0.000245972
-305.94		-0.000244141
-305.92		-0.00026062
-305.9		-0.000213013
-305.88		-0.000219116
-305.86		-0.000192261
-305.84		-0.000187378
-305.82		-0.00020752
-305.8		-0.000202637
-305.78		-0.000212402
-305.76		-0.000170288
-305.74		-0.000175781
-305.72		-0.000147095
-305.7		-0.000203247
-305.68		-0.000200806
-305.66		-0.000223999
-305.64		-0.000223389
-305.62		-0.000213623
-305.6		-0.000224609
-305.58		-0.000195923
-305.56		-0.000238647
-305.54		-0.000241089
-305.52		-0.000270386
-305.5		-0.000216064
-305.48		-0.000218506
-305.46		-0.000203247
-305.44		-0.000189209
-305.42		-0.000211182
-305.4		-0.000199585
-305.38		-0.000217896
-305.36		-0.00017334
-305.34		-0.000177612
-305.32		-0.000158081
-305.3		-0.000211182
-305.28		-0.000205078
-305.26		-0.000238647
-305.24		-0.000228271
-305.22		-0.000213623
-305.2		-0.000223389
-305.18		-0.000201416
-305.16		-0.000248413
-305.14		-0.000250854
-305.12		-0.000266724
-305.1		-0.000217896
-305.08		-0.000222168
-305.06		-0.000204468
-305.04		-0.000195313
-305.02		-0.000205688
-305		-0.000205078
-304.98		-0.000220337
-304.96		-0.000175781
-304.94		-0.00017395
-304.92		-0.000155029
-304.9		-0.000206299
-304.88		-0.00020752
-304.86		-0.000224609
-304.84		-0.000227661
-304.82		-0.000212402
-304.8		-0.000217285
-304.78		-0.000200806
-304.76		-0.000249023
-304.74		-0.000252075
-304.72		-0.000275269
-304.7		-0.000218506
-304.68		-0.000223999
-304.66		-0.000202026
-304.64		-0.000194702
-304.62		-0.00020874
-304.6		-0.000203247
-304.58		-0.000224609
-304.56		-0.000180664
-304.54		-0.000171509
-304.52		-0.000158691
-304.5		-0.000206299
-304.48		-0.000202637
-304.46		-0.000222778
-304.44		-0.000223389
-304.42		-0.000211792
-304.4		-0.000215454
-304.38		-0.000202637
-304.36		-0.000239868
-304.34		-0.000250244
-304.32		-0.000266724
-304.3		-0.000216064
-304.28		-0.000216064
-304.26		-0.000197754
-304.24		-0.000183716
-304.22		-0.000200195
-304.2		-0.000197144
-304.18		-0.000216064
-304.16		-0.000159912
-304.14		-0.000168457
-304.12		-0.000140381
-304.1		-0.000195313
-304.08		-0.000189819
-304.06		-0.00020813
-304.04		-0.000216675
-304.02		-0.000203857
-304		-0.000210571
-303.98		-0.000180664
-303.96		-0.000223389
-303.94		-0.000227661
-303.92		-0.000268555
-303.9		-0.00020752
-303.88		-0.000203247
-303.86		-0.000183716
-303.84		-0.00017395
-303.82		-0.000187988
-303.8		-0.000185547
-303.78		-0.000203247
-303.76		-0.000161743
-303.74		-0.000153809
-303.72		-0.000133667
-303.7		-0.000187378
-303.68		-0.000184326
-303.66		-0.000203857
-303.64		-0.000209961
-303.62		-0.000194702
-303.6		-0.000205078
-303.58		-0.000186768
-303.56		-0.000220947
-303.54		-0.000229492
-303.52		-0.000255127
-303.5		-0.000195923
-303.48		-0.000193481
-303.46		-0.000182495
-303.44		-0.000162964
-303.42		-0.000182495
-303.4		-0.000180664
-303.38		-0.000198975
-303.36		-0.000149536
-303.34		-0.000146484
-303.32		-0.000126953
-303.3		-0.000183716
-303.28		-0.000175781
-303.26		-0.000192871
-303.24		-0.000202637
-303.22		-0.000186768
-303.2		-0.000194702
-303.18		-0.000174561
-303.16		-0.000217896
-303.14		-0.000223389
-303.12		-0.000241699
-303.1		-0.00019043
-303.08		-0.00019165
-303.06		-0.000177612
-303.04		-0.000164185
-303.02		-0.000172729
-303		-0.000165405
-302.98		-0.000184326
-302.96		-0.000135498
-302.94		-0.000145264
-302.92		-0.000115356
-302.9		-0.000170288
-302.88		-0.000166626
-302.86		-0.000189209
-302.84		-0.000198364
-302.82		-0.000177612
-302.8		-0.000180664
-302.78		-0.000159912
-302.76		-0.000209961
-302.74		-0.000209351
-302.72		-0.000231934
-302.7		-0.000177002
-302.68		-0.000180664
-302.66		-0.00015625
-302.64		-0.000155029
-302.62		-0.000167236
-302.6		-0.000170288
-302.58		-0.000179443
-302.56		-0.000122681
-302.54		-0.00012146
-302.52		-0.000108032
-302.5		-0.000155029
-302.48		-0.000155029
-302.46		-0.000169678
-302.44		-0.000179443
-302.42		-0.000161133
-302.4		-0.000160522
-302.38		-0.000145264
-302.36		-0.000193481
-302.34		-0.000188599
-302.32		-0.000217896
-302.3		-0.000164185
-302.28		-0.000168457
-302.26		-0.000145874
-302.24		-0.000136719
-302.22		-0.000145874
-302.2		-0.000137939
-302.18		-0.000162354
-302.16		-0.000114746
-302.14		-0.000109863
-302.12		-0.00010498
-302.1		-0.000142212
-302.08		-0.000144653
-302.06		-0.000157471
-302.04		-0.000172119
-302.02		-0.000158691
-302		-0.000164185
-301.98		-0.000145874
-301.96		-0.000193481
-301.94		-0.000194702
-301.92		-0.000216064
-301.9		-0.000157471
-301.88		-0.000158081
-301.86		-0.000150757
-301.84		-0.000134888
-301.82		-0.000155029
-301.8		-0.000147095
-301.78		-0.000170288
-301.76		-0.000110474
-301.74		-0.000117188
-301.72		-9.15527e-05
-301.7		-0.000147705
-301.68		-0.000142822
-301.66		-0.000159302
-301.64		-0.000167236
-301.62		-0.000148926
-301.6		-0.00015564
-301.58		-0.000136108
-301.56		-0.000184937
-301.54		-0.000180664
-301.52		-0.000212402
-301.5		-0.000163574
-301.48		-0.000151978
-301.46		-0.000130005
-301.44		-0.000125732
-301.42		-0.00013855
-301.4		-0.000128174
-301.38		-0.000153198	-0.000966971
-301.36		-0.00010376	-0.000986154
-301.34		-9.8877e-05	-0.00101
-301.32		-7.99561e-05	-0.00102
-301.3		-0.000128784	-0.00102
-301.28		-0.000137329	-0.000997053
-301.26		-0.000137329	-0.00102
-301.24		-0.000150146	-0.00101
-301.22		-0.000134888	-0.00106
-301.2		-0.000147095	-0.00107
-301.18		-0.000127563	-0.00109
-301.16		-0.000174561	-0.00111
-301.14		-0.000172119	-0.00111
-301.12		-0.000198975	-0.00112
-301.1		-0.000140381	-0.00112
-301.08		-0.000134888	-0.00116
-301.06		-0.000133667	-0.00116
-301.04		-0.000115967	-0.00119
-301.02		-0.000128174	-0.00116
-301		-0.000123901	-0.00116
-300.98		-0.000136108	-0.00115
-300.96		-8.05664e-05	-0.00116
-300.94		-8.42285e-05	-0.00118
-300.92		-5.92041e-05	-0.00118
-300.9		-0.000115356	-0.00118
-300.88		-0.000114136	-0.00115
-300.86		-0.000122681	-0.00116
-300.84		-0.000130005	-0.00114
-300.82		-0.00012207	-0.00118
-300.8		-0.000124512	-0.00118
-300.78		-0.00010437	-0.00119
-300.76		-0.000151978	-0.00118
-300.74		-0.00013916	-0.00117
-300.72		-0.000167847	-0.00116
-300.7		-0.000122681	-0.00115
-300.68		-0.000117188	-0.00117
-300.66		-0.000101318	-0.00116
-300.64		-9.09424e-05	-0.00116
-300.62		-0.000101929	-0.00111
-300.6		-9.64355e-05	-0.00111
-300.58		-0.000120239	-0.00107
-300.56		-6.53076e-05	-0.00107
-300.54		-6.65283e-05	-0.00106
-300.52		-3.78418e-05	-0.00105
-300.5		-8.54492e-05	-0.00104
-300.48		-8.30078e-05	-0.001
-300.46		-0.000100098	-0.000995745
-300.44		-0.000119629	-0.000959124
-300.42		-9.82666e-05	-0.000990077
-300.4		-0.00010376	-0.000976998
-300.38		-8.72803e-05	-0.00098877
-300.36		-0.00013855	-0.000968715
-300.34		-0.000126343	-0.000945173
-300.32		-0.000146484	-0.000928606
-300.3		-0.000109863	-0.000931222
-300.28		-9.0332e-05	-0.00093253
-300.26		-7.50732e-05	-0.000910732
-300.24		-7.38525e-05	-0.000915963
-300.22		-8.8501e-05	-0.000861468
-300.2		-7.69043e-05	-0.000852748
-300.18		-9.58252e-05	-0.000808716
-300.16		-4.57764e-05	-0.000807844
-300.14		-4.69971e-05	-0.000807408
-300.12		-2.62451e-05	-0.000790405
-300.1		-7.14111e-05	-0.000778198
-300.08		-7.44629e-05	-0.000735038
-300.06		-9.21631e-05	-0.000728062
-300.04		-0.000102539	-0.000695365
-300.02		-8.30078e-05	-0.000725882
-300		-8.42285e-05	-0.000710188
-299.98		-7.01904e-05	-0.000718907
-299.96		-0.000116577	-0.000704084
-299.94		-0.00012085	-0.000690133
-299.92		-0.000145874	-0.000668771
-299.9		-8.97217e-05	-0.000662667
-299.88		-9.0332e-05	-0.000691441
-299.86		-7.93457e-05	-0.000667463
-299.84		-6.53076e-05	-0.000678798
-299.82		-8.05664e-05	-0.000631714
-299.8		-7.50732e-05	-0.000620379
-299.78		-8.8501e-05	-0.000592041
-299.76		-4.5166e-05	-0.000585938
-299.74		-4.5166e-05	-0.000585066
-299.72		-1.89209e-05	-0.000579398
-299.7		-7.62939e-05	-0.000578526
-299.68		-7.56836e-05	-0.000541905
-299.66		-9.82666e-05	-0.000545393
-299.64		-0.00010376	-0.000515311
-299.62		-8.78906e-05	-0.000548009
-299.6		-0.000100708	-0.000545393
-299.58		-7.99561e-05	-0.000560652
-299.56		-0.000141602	-0.00054888
-299.54		-0.000128174	-0.000535801
-299.52		-0.000147095	-0.000529262
-299.5		-0.000106812	-0.000523158
-299.48		-9.94873e-05	-0.000546265
-299.46		-8.66699e-05	-0.000534058
-299.44		-8.05664e-05	-0.000549752
-299.42		-8.91113e-05	-0.000505284
-299.4		-9.0332e-05	-0.000500052
-299.38		-0.000115967	-0.000476946
-299.36		-6.22559e-05	-0.000472151
-299.34		-6.71387e-05	-0.000479126
-299.32		-3.96729e-05	-0.000473894
-299.3		-0.000100098	-0.000467355
-299.28		-0.00010376	-0.000437273
-299.26		-0.000113525	-0.000442941
-299.24		-0.000134277	-0.000423758
-299.22		-0.000118408	-0.000464303
-299.2		-0.000117188	-0.0004582
-299.18		-0.000111084	-0.000478254
-299.16		-0.000162354	-0.000461251
-299.14		-0.000157471	-0.000457764
-299.12		-0.000186157	-0.000450352
-299.1		-0.000143433	-0.000446429
-299.08		-0.000133057	-0.000473458
-299.06		-0.00012146	-0.000464303
-299.04		-0.000114136	-0.000473894
-299.02		-0.000128784	-0.000435965
-299		-0.000130615	-0.000430298
-298.98		-0.000149536	-0.000400652
-298.96		-9.64355e-05	-0.000409807
-298.94		-0.000107422	-0.000412423
-298.92		-8.23975e-05	-0.000407192
-298.9		-0.000133667	-0.000403704
-298.88		-0.000148315	-0.00037275
-298.86		-0.000160522	-0.000371007
-298.84		-0.000164185	-0.000356184
-298.82		-0.000151367	-0.000394985
-298.8		-0.000162964	-0.000393241
-298.78		-0.000139771	-0.000411115
-298.76		-0.00019043	-0.000410243
-298.74		-0.000188599	-0.000395421
-298.72		-0.000216064	-0.000389317
-298.7		-0.000170288	-0.000390189
-298.68		-0.00015686	-0.000422015
-298.66		-0.000148926	-0.000418963
-298.64		-0.000137329	-0.000432042
-298.62		-0.000153809	-0.000396729
-298.6		-0.00015625	-0.000389317
-298.58		-0.000166016	-0.000367519
-298.56		-0.000115356	-0.000373622
-298.54		-0.00012085	-0.000384086
-298.52		-9.15527e-05	-0.000390625
-298.5		-0.000137939	-0.000392805
-298.48		-0.00015564	-0.000369699
-298.46		-0.00017334	-0.000377546
-298.44		-0.000178833	-0.000359235
-298.42		-0.000160522	-0.00040632
-298.4		-0.000162964	-0.00040414
-298.38		-0.000146484	-0.000437273
-298.36		-0.000201416	-0.000439889
-298.34		-0.000196533	-0.000438145
-298.32		-0.000206909	-0.000441633
-298.3		-0.00017395	-0.000441633
-298.28		-0.000164795	-0.000479562
-298.26		-0.000151978	-0.000482178
-298.24		-0.000136108	-0.000509644
-298.22		-0.000157471	-0.000466047
-298.2		-0.000141602	-0.000477382
-298.18		-0.000161133	-0.000463431
-298.16		-0.000114136	-0.000476074
-298.14		-0.000115967	-0.000484358
-298.12		-8.91113e-05	-0.000493513
-298.1		-0.000140381	-0.000501796
-298.08		-0.00013916	-0.000475202
-298.06		-0.000147705	-0.000486101
-298.04		-0.000168457	-0.000469971
-298.02		-0.000145874	-0.000517491
-298		-0.000147095	-0.00052621
-297.98		-0.000132446	-0.000543213
-297.96		-0.000188599	-0.000547573
-297.94		-0.000172729	-0.000537545
-297.92		-0.000205688	-0.000531006
-297.9		-0.000157471	-0.000536673
-297.88		-0.000145264	-0.000571551
-297.86		-0.000130615	-0.000565447
-297.84		-0.000110474	-0.00058463
-297.82		-0.000132446	-0.000541905
-297.8		-0.000127563	-0.000547137
-297.78		-0.000136108	-0.000524466
-297.76		-9.21631e-05	-0.00052621
-297.74		-9.33838e-05	-0.000527954
-297.72		-7.20215e-05	-0.000532314
-297.7		-0.000112305	-0.00052403
-297.68		-0.000118408	-0.000492205
-297.66		-0.000134888	-0.000494385
-297.64		-0.000144653	-0.000471279
-297.62		-0.00013916	-0.00051008
-297.6		-0.000149536	-0.000497872
-297.58		-0.000112915	-0.000517491
-297.56		-0.000167847	-0.000509644
-297.54		-0.000161743	-0.000484358
-297.52		-0.000184937	-0.00048087
-297.5		-0.00013916	-0.000466483
-297.48		-0.000136108	-0.000490461
-297.46		-0.000119019	-0.000476946
-297.44		-0.000103149	-0.000490897
-297.42		-0.000124512	-0.000435093
-297.4		-0.000114136	-0.000429862
-297.38		-0.000132446	-0.000394985
-297.36		-8.30078e-05	-0.000389753
-297.34		-0.000101929	-0.000391497
-297.32		-7.01904e-05	-0.000378418
-297.3		-0.000123901	-0.000371443
-297.28		-0.000133057	-0.000326538
-297.26		-0.000147705	-0.000323486
-297.24		-0.000154419	-0.000292969
-297.22		-0.000136108	-0.000322178
-297.2		-0.000142212	-0.00030692
-297.18		-0.00012146	-0.000314331
-297.16		-0.000180664	-0.000296892
-297.14		-0.000172119	-0.000282506
-297.12		-0.000192871	-0.000264195
-297.1		-0.000153198	-0.000251552
-297.08		-0.000146484	-0.000268119
-297.06		-0.000137329	-0.000239345
-297.04		-0.000119019	-0.00024632
-297.02		-0.000139771	-0.000191825
-297		-0.000145264	-0.00017395
-296.98		-0.000158081	-0.000131226
-296.96		-0.000111084	-0.000112043
-296.94		-0.00012146	-0.000102888
-296.92		-0.000100098	-9.06808e-05
-296.9		-0.000142212	-7.36782e-05
-296.88		-0.000155029	-2.74658e-05
-296.86		-0.000170288	-1.83105e-05
-296.84		-0.000187378	2.61579e-05
-296.82		-0.000166626	2.61579e-06
-296.8		-0.00017334	2.22342e-05
-296.78		-0.000152588	2.5286e-05
-296.76		-0.00020874	5.92913e-05
-296.74		-0.000203247	7.23703e-05
-296.72		-0.000222778	0.000103324
-296.7		-0.000178833	0.000121198
-296.68		-0.000174561	0.000108119
-296.66		-0.00015564	0.000132969
-296.64		-0.000147095	0.000143869
-296.62		-0.000169678	0.000206648
-296.6		-0.000164795	0.000226266
-296.58		-0.000179443	0.000268991
-296.56		-0.000131836	0.000298636
-296.54		-0.000136719	0.000314767
-296.52		-0.000117798	0.000333514
-296.5		-0.000162354	0.000353132
-296.48		-0.000178833	0.000405884
-296.46		-0.000194702	0.000431606
-296.44		-0.000202637	0.000468227
-296.42		-0.000187378	0.000452096
-296.4		-0.000192871	0.000480434
-296.38		-0.000167847	0.00047651
-296.36		-0.00022583	0.000511387
-296.34		-0.000216675	0.000539725
-296.32		-0.000235596	0.000562831
-296.3		-0.000198364	0.000584194
-296.28		-0.000183105	0.000581142
-296.26		-0.000167847	0.000608172
-296.24		-0.000155029	0.000612095
-296.22		-0.000176392	0.000672695
-296.2		-0.000171509	0.00067967
-296.18		-0.000186768	0.00073373
-296.16		-0.000142822	0.000747681
-296.14		-0.000148315	0.0007564
-296.12		-0.000127563	0.000772531
-296.1		-0.000169678	0.000786046
-296.08		-0.000178833	0.00083095
-296.06		-0.000187378	0.000836618
-296.04		-0.000201416	0.000861468
-296.02		-0.000188599	0.000832694
-296		-0.000188599	0.000839669
-295.98		-0.000172119	0.000820051
-295.96		-0.000220337	0.000835746
-295.94		-0.000217896	0.000842721
-295.92		-0.000231323	0.000847953
-295.9		-0.000193481	0.000852312
-295.88		-0.000187378	0.000814819
-295.86		-0.000168457	0.000817435
-295.84		-0.00015564	0.000797381
-295.82		-0.000170898	0.000823539
-295.8		-0.000169067	0.000812204
-295.78		-0.000182495	0.000829206
-295.76		-0.00013916	0.000816563
-295.74		-0.000145264	0.000788225
-295.72		-0.000115967	0.000774275
-295.7		-0.000151367	0.000756836
-295.68		-0.000181885	0.000771223
-295.66		-0.00019104	0.000746809
-295.64		-0.000197754	0.000747245
-295.62		-0.000176392	0.000680542
-295.6		-0.000187988	0.000666591
-295.58		-0.000165405	0.000626046
-295.56		-0.000223999	0.000604684
-295.54		-0.000205688	0.000588989
-295.52		-0.000228882	0.000573295
-295.5		-0.000179443	0.00054888
-295.48		-0.000171509	0.000492205
-295.46		-0.000153198	0.000469535
-295.44		-0.000141602	0.000431606
-295.42		-0.000162964	0.000443377
-295.4		-0.000158691	0.000408936
-295.38		-0.000175171	0.0004085
-295.36		-0.000124512	0.000374058
-295.34		-0.000133667	0.000340053
-295.32		-0.00010498	0.000303868
-295.3		-0.000155029	0.000272042
-295.28		-0.000166016	0.000280326
-295.26		-0.000185547	0.000247628
-295.24		-0.000199585	0.000234985
-295.22		-0.000175781	0.000161307
-295.2		-0.000172729	0.000133405
-295.18		-0.00015686	8.58852e-05
-295.16		-0.00020874	6.75746e-05
-295.14		-0.000198975	3.66211e-05
-295.12		-0.000222778	1.87465e-05
-295.1		-0.000178833	-6.10352e-06
-295.08		-0.000164185	-5.71115e-05
-295.06		-0.000154419	-7.76018e-05
-295.04		-0.000136719	-0.000118147
-295.02		-0.000154419	-9.67843e-05
-295		-0.000157471	-0.00012207
-294.98		-0.000178833	-0.000121634
-294.96		-0.000124512	-0.000150844
-294.94		-0.000134277	-0.000174822
-294.92		-0.000109253	-0.000197492
-294.9		-0.000139771	-0.000209699
-294.88		-0.000165405	-0.00020316
-294.86		-0.000174561	-0.000224958
-294.84		-0.000183716	-0.000225394
-294.82		-0.000174561	-0.000276838
-294.8		-0.000176392	-0.000293841
-294.78		-0.000159912	-0.000332206
-294.76		-0.000202026	-0.000343541
-294.74		-0.000199585	-0.000348336
-294.72		-0.000218506	-0.0003479
-294.7		-0.000180054	-0.000360979
-294.68		-0.000166016	-0.000403268
-294.66		-0.000155029	-0.000407628
-294.64		-0.000140381	-0.000434658
-294.62		-0.000159912	-0.000398036
-294.6		-0.000153198	-0.000412859
-294.58		-0.000177612	-0.000388881
-294.56		-0.000123901	-0.000403704
-294.54		-0.000135498	-0.00040632
-294.52		-0.00010437	-0.000420707
-294.5		-0.000148315	-0.000418963
-294.48		-0.000177002	-0.000397164
-294.46		-0.000184937	-0.000405884
-294.44		-0.000198975	-0.000385829
-294.42		-0.000175171	-0.00042899
-294.4		-0.000184937	-0.000427682
-294.38		-0.000164795	-0.000445121
-294.36		-0.00020874	-0.000442941
-294.34		-0.000202637	-0.000430734
-294.32		-0.000228882	-0.000419399
-294.3		-0.000185547	-0.000411551
-294.28		-0.000164795	-0.000435529
-294.26		-0.000150757	-0.000425938
-294.24		-0.000144043	-0.00042681
-294.22		-0.000164185	-0.000381906
-294.2		-0.00015686	-0.000375366
-294.18		-0.000175781	-0.000347464
-294.16		-0.000131226	-0.000326102
-294.14		-0.00013916	-0.000326102
-294.12		-0.000108643	-0.000315639
-294.1		-0.000149536	-0.0002982
-294.08		-0.000164795	-0.000254168
-294.06		-0.000181274	-0.000251116
-294.04		-0.000189209	-0.000216675
-294.02		-0.00017395	-0.000241961
-294		-0.000177612	-0.000221034
-293.98		-0.000162354	-0.00023237
-293.96		-0.00020752	-0.000209263
-293.94		-0.000203857	-0.000194877
-293.92		-0.000222778	-0.00017395
-293.9		-0.000186768	-0.000153896
-293.88		-0.00017334	-0.000170027
-293.86		-0.000166626	-0.000152152
-293.84		-0.000137329	-0.000153896
-293.82		-0.000157471	-9.94001e-05
-293.8		-0.000161743	-9.41685e-05
-293.78		-0.00017334	-5.40597e-05
-293.76		-0.000122681	-4.62123e-05
-293.74		-0.000131836	-3.44413e-05
-293.72		-0.000102539	-3.53132e-05
-293.7		-0.000139771	-2.31062e-05
-293.68		-0.000161133	2.09263e-05
-293.66		-0.000177612	2.09263e-05
-293.64		-0.00019043	4.31606e-05
-293.62		-0.000162964	1.17711e-05
-293.6		-0.000170288	1.74386e-05
-293.58		-0.00015625	7.41141e-06
-293.56		-0.000202026	1.61307e-05
-293.54		-0.000195923	2.87737e-05
-293.52		-0.000220337	4.27246e-05
-293.5		-0.000185547	4.40325e-05
-293.48		-0.000168457	2.31062e-05
-293.46		-0.000144653	3.31334e-05
-293.44		-0.000131226	1.87465e-05
-293.42		-0.00015625	6.88825e-05
-293.4		-0.000146484	6.45229e-05
-293.38		-0.000165405	8.98089e-05
-293.36		-0.000114136	9.37326e-05
-293.34		-0.000119019	9.37326e-05
-293.32		-0.00010437	9.32966e-05
-293.3		-0.000123901	9.41685e-05
-293.28		-0.000147095	0.000125994
-293.26		-0.000160522	0.00012425
-293.24		-0.000180054	0.000143869
-293.22		-0.000149536	0.000103324
-293.2		-0.000151367	0.000107683
-293.18		-0.00013916	7.89097e-05
-293.16		-0.000184326	9.63484e-05
-293.14		-0.000177002	9.76563e-05
-293.12		-0.000205078	0.000106812
-293.1		-0.000162354	0.000102016
-293.08		-0.00013916	8.15255e-05
-293.06		-0.000125732	8.23975e-05
-293.04		-0.00010498	6.01632e-05
-293.02		-0.000125732	0.000107683
-293		-0.000122681	0.000104196
-292.98		-0.000150146	0.00012861
-292.96		-9.76563e-05	0.000114223
-292.94		-9.64355e-05	0.000114223
-292.92		-7.26318e-05	0.000104632
-292.9		-0.000107422	0.000106812
-292.88		-0.000128174	0.000130354
-292.86		-0.000134277	0.000131226
-292.84		-0.000150757	0.000147792
-292.82		-0.000133057	9.63484e-05
-292.8		-0.000137329	0.000104632
-292.78		-0.000124512	8.41413e-05
-292.76		-0.000159302	8.93729e-05
-292.74		-0.000150757	9.19887e-05
-292.72		-0.000177612	0.000103324
-292.7		-0.00013855	9.98361e-05
-292.68		-0.000109863	7.5858e-05
-292.66		-0.000100708	8.06536e-05
-292.64		-8.42285e-05	6.84466e-05
-292.62		-0.00010498	0.000118147
-292.6		-9.39941e-05	0.000122506
-292.58		-0.000106812	0.000147792
-292.56		-6.22559e-05	0.0001491
-292.54		-6.65283e-05	0.000146048
-292.52		-4.39453e-05	0.000152588
-292.5		-7.50732e-05	0.000165231
-292.48		-9.21631e-05	0.000201416
-292.46		-0.00010376	0.000202288
-292.44		-0.000119629	0.000234113
-292.42		-0.000100708	0.000190953
-292.4		-0.000103149	0.00020316
-292.38		-8.42285e-05	0.000189209
-292.36		-0.000137329	0.000204468
-292.34		-0.000125122	0.000211007
-292.32		-0.000150146	0.000231062
-292.3		-0.000126343	0.000226266
-292.28		-9.8877e-05	0.000197928
-292.26		-8.23975e-05	0.000211879
-292.24		-6.34766e-05	0.000197056
-292.22		-7.99561e-05	0.000245013
-292.2		-7.8125e-05	0.000244577
-292.18		-0.000103149	0.000273786
-292.16		-4.69971e-05	0.00027553
-292.14		-5.43213e-05	0.000276402
-292.12		-3.84521e-05	0.000266811
-292.1		-6.22559e-05	0.00027553
-292.08		-9.09424e-05	0.000299944
-292.06		-0.000102539	0.000302124
-292.04		-0.000118408	0.000318255
-292.02		-9.52148e-05	0.000272914
-292		-0.00010376	0.000279454
-291.98		-8.72803e-05	0.000255476
-291.96		-0.000133057	0.000265067
-291.94		-0.00012085	0.00025722
-291.92		-0.000147095	0.000267683
-291.9		-0.000116577	0.000260707
-291.88		-9.64355e-05	0.000224522
-291.86		-8.54492e-05	0.000225394
-291.84		-6.04248e-05	0.000201416
-291.82		-8.11768e-05	0.000241089
-291.8		-7.99561e-05	0.000231934
-291.78		-9.94873e-05	0.00025286
-291.76		-5.06592e-05	0.000240653
-291.74		-5.37109e-05	0.000232806
-291.72		-3.41797e-05	0.000231498
-291.7		-6.34766e-05	0.000231062
-291.68		-8.42285e-05	0.00025504
-291.66		-0.000103149	0.000249372
-291.64		-0.00012146	0.000260271
-291.62		-0.000100708	0.000218855
-291.6		-0.000100708	0.000222342
-291.58		-8.60596e-05	0.000195748
-291.56		-0.000134277	0.00020752
-291.54		-0.00012207	0.000204904
-291.52		-0.000145264	0.000214059
-291.5		-0.000123291	0.000204468
-291.48		-9.0332e-05	0.000168283
-291.46		-7.01904e-05	0.000175258
-291.44		-6.46973e-05	0.000163923
-291.42		-7.99561e-05	0.00020752
-291.4		-8.60596e-05	0.000203596
-291.38		-9.94873e-05	0.000220163
-291.36		-5.24902e-05	0.000217547
-291.34		-5.5542e-05	0.000218855
-291.32		-4.02832e-05	0.000207955
-291.3		-6.5918e-05	0.000209263
-291.28		-7.87354e-05	0.000241089
-291.26		-8.97217e-05	0.000240217
-291.24		-0.000112305	0.00025504
-291.22		-8.60596e-05	0.000209263
-291.2		-8.91113e-05	0.000214931
-291.18		-7.62939e-05	0.000183977
-291.16		-0.00012085	0.000183977
-291.14		-0.000110474	0.000180926
-291.12		-0.000130615	0.000186593
-291.1		-0.000108643	0.000180926
-291.08		-8.23975e-05	0.000145612
-291.06		-6.16455e-05	0.000140381
-291.04		-4.88281e-05	0.000114223
-291.02		-6.16455e-05	0.000149972
-291		-5.00488e-05	0.000139509
-290.98		-7.99561e-05	0.000153024
-290.96		-2.50244e-05	0.000136021
-290.94		-3.66211e-05	0.000129046
-290.92		-1.2207e-05	0.000110735
-290.9		-3.72314e-05	0.000104632
-290.88		-7.01904e-05	0.00013079
-290.86		-7.44629e-05	0.000117711
-290.84		-9.46045e-05	0.000117275
-290.82		-6.34766e-05	6.45229e-05
-290.8		-6.53076e-05	5.23158e-05
-290.78		-5.7373e-05	2.22342e-05
-290.76		-0.000101929	1.65667e-05
-290.74		-9.09424e-05	3.92369e-06
-290.72		-0.000108032	2.17983e-06
-290.7		-9.27734e-05	-1.61307e-05
-290.68		-5.92041e-05	-6.49588e-05
-290.66		-3.17383e-05	-6.71387e-05
-290.64		-2.99072e-05	-0.000106376
-290.62		-4.63867e-05	-7.62939e-05
-290.6		-3.72314e-05	-0.000100708
-290.58		-5.12695e-05	-8.89369e-05
-290.56		-7.32422e-06	-0.000114659
-290.54		-9.15527e-06	-0.00013079
-290.52		1.15967e-05	-0.000160435
-290.5		-1.64795e-05	-0.000166103
-290.48		-3.96729e-05	-0.000159127
-290.46		-5.49316e-05	-0.00017395
-290.44		-6.5918e-05	-0.000174386
-290.42		-5.00488e-05	-0.000228446
-290.4		-5.37109e-05	-0.000249372
-290.38		-2.68555e-05	-0.000285121
-290.36		-7.62939e-05	-0.000306048
-290.34		-5.67627e-05	-0.000315203
-290.32		-9.52148e-05	-0.000324794
-290.3		-7.14111e-05	-0.000345721
-290.28		-3.54004e-05	-0.000389317
-290.26		-1.40381e-05	-0.000402396
-290.24		4.88281e-06	-0.000436401
-290.22		-2.31934e-05	-0.000408936
-290.2		-2.50244e-05	-0.000427682
-290.18		-3.41797e-05	-0.000417219
-290.16		1.52588e-05	-0.00043335
-290.14		5.49316e-06	-0.000447736
-290.12		2.68555e-05	-0.000473458
-290.1		1.15967e-05	-0.00047651
-290.08		-1.70898e-05	-0.000455148
-290.06		-2.92969e-05	-0.000469535
-290.04		-4.3335e-05	-0.000462559
-290.02		-2.74658e-05	-0.000513567
-290		-1.83105e-05	-0.000509644
-289.98		0	-0.000537109
-289.96		-5.67627e-05	-0.000534058
-289.94		-3.72314e-05	-0.000538853
-289.92		-5.79834e-05	-0.00053275
-289.9		-3.479e-05	-0.000541905
-289.88		-1.34277e-05	-0.000567627
-289.86		1.2207e-05	-0.000564139
-289.84		2.31934e-05	-0.00058245
-289.82		5.49316e-06	-0.00053275
-289.8		1.2207e-05	-0.000539289
-289.78		-7.32422e-06	-0.000512695
-289.76		4.08936e-05	-0.000516619
-289.74		2.86865e-05	-0.000507028
-289.72		5.37109e-05	-0.000511823
-289.7		3.11279e-05	-0.000500052
-289.68		1.2207e-06	-0.000462559
-289.66		-7.93457e-06	-0.000452968
-289.64		-3.05176e-05	-0.000428554
-289.62		-1.0376e-05	-0.000460815
-289.6		-1.83105e-06	-0.000442941
-289.58		8.54492e-06	-0.000459072
-289.56		-4.15039e-05	-0.000440325
-289.54		-2.68555e-05	-0.000420271
-289.52		-5.37109e-05	-0.000398908
-289.5		-2.92969e-05	-0.000386265
-289.48		-1.83105e-06	-0.000398908
-289.46		1.77002e-05	-0.000381906
-289.44		3.66211e-05	-0.000385829
-289.42		1.70898e-05	-0.000326538
-289.4		-1.2207e-06	-0.000312587
-289.38		-4.88281e-06	-0.000264195
-289.36		4.02832e-05	-0.00025504
-289.34		3.84521e-05	-0.000237165
-289.32		5.49316e-05	-0.00022583
-289.3		2.56348e-05	-0.000206212
-289.28		3.66211e-06	-0.00015128
-289.26		-8.54492e-06	-0.000132533
-289.24		-3.05176e-05	-9.85282e-05
-289.22		-1.58691e-05	-0.00012207
-289.2		-1.15967e-05	-8.89369e-05
-289.18		1.2207e-06	-9.89641e-05
-289.16		-4.82178e-05	-6.71387e-05
-289.14		-4.21143e-05	-5.58036e-05
-289.12		-7.32422e-05	-3.18255e-05
-289.1		-3.96729e-05	-1.39509e-05
-289.08		-1.89209e-05	-2.65939e-05
-289.06		3.05176e-06	-4.35965e-06
-289.04		1.58691e-05	-3.05176e-06
-289.02		-6.71387e-06	5.27518e-05
-289		-2.44141e-06	6.19071e-05
-288.98		-2.13623e-05	0.00010158
-288.96		2.99072e-05	0.000106812
-288.94		1.28174e-05	0.000125994
-288.92		3.2959e-05	0.000125994
-288.9		4.27246e-06	0.000137329
-288.88		-2.99072e-05	0.000180054
-288.86		-3.72314e-05	0.000190953
-288.84		-5.24902e-05	0.000215803
-288.82		-3.17383e-05	0.000182234
-288.8		-4.5166e-05	0.000193569
-288.78		-2.44141e-05	0.000180926
-288.76		-7.26318e-05	0.000188337
-288.74		-6.40869e-05	0.00020098
-288.72		-9.8877e-05	0.000215367
-288.7		-6.65283e-05	0.000217983
-288.68		-4.3335e-05	0.000183541
-288.66		-2.86865e-05	0.000192261
-288.64		-1.58691e-05	0.000172206
-288.62		-4.15039e-05	0.000220598
-288.6		-3.96729e-05	0.000206648
-288.58		-4.88281e-05	0.000234113
-288.56		-1.2207e-06	0.000230626
-288.54		-1.34277e-05	0.000229318
-288.52		1.15967e-05	0.000215803
-288.5		-1.70898e-05	0.000214495
-288.48		-4.08936e-05	0.000244141
-288.46		-6.10352e-05	0.000233241
-288.44		-7.8125e-05	0.000238037
-288.42		-5.7373e-05	0.000193133
-288.4		-6.28662e-05	0.000189209
-288.38		-4.45557e-05	0.000153024
-288.36		-0.000102539	0.000151716
-288.34		-8.66699e-05	0.000138637
-288.32		-0.000106201	0.000140381
-288.3		-8.54492e-05	0.000116403
-288.28		-5.7373e-05	7.76018e-05
-288.26		-4.21143e-05	5.88553e-05
-288.24		-2.62451e-05	2.74658e-05
-288.22		-4.63867e-05	5.58036e-05
-288.2		-4.63867e-05	3.40053e-05
-288.18		-5.79834e-05	4.70843e-05
-288.16		-5.49316e-06	2.5722e-05
-288.14		-1.64795e-05	7.84738e-06
-288.12		5.49316e-06	-1.96184e-05
-288.1		-1.77002e-05	-2.31062e-05
-288.08		-5.18799e-05	-1.48228e-05
-288.06		-6.22559e-05	-2.87737e-05
-288.04		-8.36182e-05	-2.09263e-05
-288.02		-6.5918e-05	-8.50133e-05
-288		-6.71387e-05	-9.15527e-05
-287.98		-4.63867e-05	-0.000127302
-287.96		-9.64355e-05	-0.000138637
-287.94		-9.21631e-05	-0.000143869
-287.92		-0.000109863	-0.00014692
-287.9		-8.72803e-05	-0.000163051
-287.88		-5.98145e-05	-0.000202724
-287.86		-5.00488e-05	-0.000204468
-287.84		-2.80762e-05	-0.000235857
-287.82		-5.43213e-05	-0.000204032
-287.8		-5.31006e-05	-0.000220598
-287.78		-5.79834e-05	-0.000193133
-287.76		-1.95313e-05	-0.000201416
-287.74		-2.31934e-05	-0.000206648
-287.72		9.15527e-06	-0.000216675
-287.7		-9.76563e-06	-0.000211879
-287.68		-4.45557e-05	-0.000193133
-287.66		-5.79834e-05	-0.000192697
-287.64		-7.8125e-05	-0.000170898
-287.62		-5.06592e-05	-0.000209263
-287.6		-5.79834e-05	-0.000210135
-287.58		-4.27246e-05	-0.000227574
-287.56		-9.09424e-05	-0.000224958
-287.54		-8.11768e-05	-0.000224522
-287.52		-0.000103149	-0.000218419
-287.5		-9.0332e-05	-0.000219291
-287.48		-5.7373e-05	-0.000253296
-287.46		-4.63867e-05	-0.000253296
-287.44		-2.68555e-05	-0.000268555
-287.42		-6.65283e-05	-0.000222778
-287.4		-4.88281e-05	-0.00022801
-287.38		-6.71387e-05	-0.000204032
-287.36		-1.77002e-05	-0.000207955
-287.34		-3.66211e-05	-0.000213187
-287.32		3.05176e-06	-0.000228446
-287.3		-2.0752e-05	-0.000228446
-287.28		-5.12695e-05	-0.000193569
-287.26		-6.65283e-05	-0.000202288
-287.24		-8.8501e-05	-0.000187901
-287.22		-6.65283e-05	-0.000238037
-287.2		-6.83594e-05	-0.000237601
-287.18		-5.67627e-05	-0.000261579
-287.16		-0.000108643	-0.000268119
-287.14		-0.000101929	-0.000271606
-287.12		-0.000116577	-0.000268555
-287.1		-0.000101318	-0.000280326
-287.08		-6.95801e-05	-0.000315203
-287.06		-6.65283e-05	-0.000320435
-287.04		-4.69971e-05	-0.000344849
-287.02		-7.32422e-05	-0.000309099
-287		-6.40869e-05	-0.000324794
-286.98		-8.97217e-05	-0.000309535
-286.96		-3.72314e-05	-0.000318691
-286.94		-4.45557e-05	-0.000328282
-286.92		-1.83105e-05	-0.000342233
-286.9		-4.3335e-05	-0.000340489
-286.88		-8.05664e-05	-0.000316075
-286.86		-8.23975e-05	-0.000324358
-286.84		-0.000114136	-0.000318691
-286.82		-9.52148e-05	-0.000360543
-286.8		-0.00010376	-0.000366647
-286.78		-7.69043e-05	-0.000393677
-286.76		-0.00013916	-0.000394549
-286.74		-0.000123291	-0.000402396
-286.72		-0.000148926	-0.000392369
-286.7		-0.000142212	-0.000401088
-286.68		-0.000112305	-0.000434658
-286.66		-9.27734e-05	-0.000437273
-286.64		-8.23975e-05	-0.000462995
-286.62		-0.000111694	-0.000415039
-286.6		-9.94873e-05	-0.000429862
-286.58		-0.000108643	-0.000406756
-286.56		-6.04248e-05	-0.000409807
-286.54		-8.17871e-05	-0.000406756
-286.52		-5.31006e-05	-0.000419835
-286.5		-7.20215e-05	-0.000418527
-286.48		-0.000110474	-0.000384086
-286.46		-0.000119629	-0.000386265
-286.44		-0.000143433	-0.000362287
-286.42		-0.000125732	-0.000402832
-286.4		-0.000131226	-0.0003976
-286.38		-0.000117188	-0.000408064
-286.36		-0.000164185	-0.000403704
-286.34		-0.00015686	-0.000394549
-286.32		-0.000183716	-0.000368391
-286.3		-0.000167236	-0.000372314
-286.28		-0.000144653	-0.000398472
-286.26		-0.000129395	-0.000378854
-286.24		-0.000111694	-0.000381034
-286.22		-0.000126953	-0.00032523
-286.2		-0.000129395	-0.000317819
-286.18		-0.000142212	-0.000284249
-286.16		-9.46045e-05	-0.000271606
-286.14		-0.000109863	-0.000257656
-286.12		-8.36182e-05	-0.000256784
-286.1		-0.000106812	-0.000233241
-286.08		-0.000142822	-0.000192261
-286.06		-0.00015625	-0.000174822
-286.04		-0.000175781	-0.000144305
-286.02		-0.000158081	-0.000169155
-286		-0.000162354	-0.0001491
-285.98		-0.000144043	-0.000152588
-285.96		-0.000201416	-0.000134713
-285.94		-0.000197754	-0.000112043
-285.92		-0.000222778	-8.50133e-05
-285.9		-0.000200806	-6.45229e-05
-285.88		-0.000181885	-7.62939e-05
-285.86		-0.000166626	-5.31878e-05
-285.84		-0.000148926	-5.27518e-05
-285.82		-0.000178223	1.08991e-05
-285.8		-0.000178223	2.92097e-05
-285.78		-0.000181274	8.06536e-05
-285.76		-0.000136719	0.00010158
-285.74		-0.000150757	0.000123378
-285.72		-0.000125732	0.000131226
-285.7		-0.000142212	0.000168719
-285.68		-0.000182495	0.00022583
-285.66		-0.000196533	0.000249372
-285.64		-0.000217285	0.000299072
-285.62		-0.000193481	0.000286429
-285.6		-0.000205078	0.000319563
-285.58		-0.000187988	0.000330898
-285.56		-0.000245361	0.000362287
-285.54		-0.000231934	0.000397164
-285.52		-0.000265503	0.000444249
-285.5		-0.000240479	0.000471715
-285.48		-0.000204468	0.000478254
-285.46		-0.000192871	0.000517055
-285.44		-0.000183105	0.000534058
-285.42		-0.000198364	0.000608608
-285.4		-0.000203857	0.000633458
-285.38		-0.00020752	0.000703212
-285.36		-0.000165405	0.000725446
-285.34		-0.000175781	0.000765555
-285.32		-0.000139771	0.000793893
-285.3		-0.000176392	0.000833566
-285.28		-0.000200806	0.000904628
-285.26		-0.000211182	0.000937762
-285.24		-0.000232544	0.000991821
-285.22		-0.000209351	0.000987026
-285.2		-0.000216675	0.00102
-285.18		-0.000211182	0.00104
-285.16		-0.000249023	0.00108
-285.14		-0.000249634	0.00112
-285.12		-0.000269775	0.00117
-285.1		-0.000255127	0.00119
-285.08		-0.000217896	0.00119
-285.06		-0.000202637	0.00123
-285.04		-0.000186768	0.00125
-285.02		-0.000202026	0.00133
-285		-0.000205078	0.00135
-284.98		-0.000214844	0.00141
-284.96		-0.000168457	0.00143
-284.94		-0.000175171	0.00146
-284.92		-0.000149536	0.00148
-284.9		-0.000158691	0.00152
-284.88		-0.00019165	0.00157
-284.86		-0.000206299	0.0016
-284.84		-0.000219116	0.00164
-284.82		-0.000200806	0.00163
-284.8		-0.000195923	0.00166
-284.78		-0.000189819	0.00167
-284.76		-0.000230713	0.00169
-284.74		-0.00022583	0.00172
-284.72		-0.000241089	0.00175
-284.7		-0.000230103	0.00177
-284.68		-0.000185547	0.00176
-284.66		-0.000181274	0.00179
-284.64		-0.000151367	0.00179
-284.62		-0.000178223	0.00185
-284.6		-0.000171509	0.00186
-284.58		-0.000172119	0.0019
-284.56		-0.000126953	0.00192
-284.54		-0.000127563	0.00193
-284.52		-0.000110474	0.00193
-284.5		-0.000105591	0.00196
-284.48		-0.000147095	0.002
-284.46		-0.000166016	0.00201
-284.44		-0.000172119	0.00203
-284.42		-0.000147705	0.00201
-284.4		-0.000148926	0.00202
-284.38		-0.000136719	0.002
-284.36		-0.000181885	0.00202
-284.34		-0.000164185	0.00203
-284.32		-0.00019165	0.00205
-284.3		-0.000169067	0.00204
-284.28		-0.000136108	0.00203
-284.26		-0.00012085	0.00203
-284.24		-0.000101318	0.00201
-284.22		-0.00012207	0.00206
-284.2		-0.000105591	0.00205
-284.18		-0.000129395	0.00207
-284.16		-6.83594e-05	0.00207
-284.14		-7.62939e-05	0.00206
-284.12		-4.3335e-05	0.00205
-284.1		-5.98145e-05	0.00206
-284.08		-9.82666e-05	0.00207
-284.06		-0.000105591	0.00206
-284.04		-0.000123291	0.00207
-284.02		-9.76563e-05	0.00201
-284		-0.000103149	0.00201
-283.98		-9.21631e-05	0.00197
-283.96		-0.000136108	0.00195
-283.94		-0.000115967	0.00193
-283.92		-0.000147095	0.00192
-283.9		-0.000133667	0.00189
-283.88		-0.00010376	0.00185
-283.86		-8.72803e-05	0.00182
-283.84		-6.95801e-05	0.00177
-283.82		-8.23975e-05	0.00177
-283.8		-7.8125e-05	0.00174
-283.78		-8.78906e-05	0.00174
-283.76		-2.86865e-05	0.0017
-283.74		-4.3335e-05	0.00167
-283.72		-2.31934e-05	0.00162
-283.7		-2.86865e-05	0.00159
-283.68		-6.28662e-05	0.00158
-283.66		-7.8125e-05	0.00154
-283.64		-8.97217e-05	0.00152
-283.62		-7.26318e-05	0.00144
-283.6		-8.11768e-05	0.00141
-283.58		-6.65283e-05	0.00135
-283.56		-0.000113525	0.00132
-283.54		-0.000105591	0.00128
-283.52		-0.000126953	0.00124
-283.5		-0.000110474	0.0012
-283.48		-7.26318e-05	0.00113
-283.46		-6.5918e-05	0.00109
-283.44		-4.82178e-05	0.00104
-283.42		-6.65283e-05	0.00104
-283.4		-5.24902e-05	0.000994437
-283.38		-6.7749e-05	0.000983102
-283.36		-1.77002e-05	0.000939505
-283.34		-3.17383e-05	0.000902448
-283.32		-1.15967e-05	0.000852312
-283.3		-2.38037e-05	0.000828334
-283.28		-5.43213e-05	0.000817871
-283.26		-6.34766e-05	0.000775582
-283.24		-8.54492e-05	0.000765119
-283.22		-6.5918e-05	0.00068185
-283.2		-6.83594e-05	0.00065046
-283.18		-6.16455e-05	0.000593349
-283.16		-0.000105591	0.000570679
-283.14		-9.21631e-05	0.000534058
-283.12		-0.000123901	0.000511823
-283.1		-0.000112305	0.00047433
-283.08		-7.50732e-05	0.000418091
-283.06		-7.44629e-05	0.000389753
-283.04		-4.82178e-05	0.000341797
-283.02		-6.7749e-05	0.00035662
-283		-6.22559e-05	0.000326974
-282.98		-7.93457e-05	0.000316075
-282.96		-2.31934e-05	0.000289917
-282.94		-5.24902e-05	0.000260707
-282.92		-1.95313e-05	0.000221906
-282.9		-2.99072e-05	0.000204468
-282.88		-6.34766e-05	0.000207955
-282.86		-7.87354e-05	0.000183541
-282.84		-0.00010437	0.000177874
-282.82		-7.93457e-05	0.000108119
-282.8		-8.54492e-05	9.94001e-05
-282.78		-7.26318e-05	6.2779e-05
-282.76		-0.000124512	4.83922e-05
-282.74		-0.000109253	3.61851e-05
-282.72		-0.00013916	2.5286e-05
-282.7		-0.000132446	1.00272e-05
-282.68		-9.58252e-05	-3.22614e-05
-282.66		-8.42285e-05	-5.0136e-05
-282.64		-7.20215e-05	-7.32422e-05
-282.62		-8.72803e-05	-4.18527e-05
-282.6		-8.30078e-05	-5.44957e-05
-282.58		-0.000100708	-3.7493e-05
-282.56		-4.63867e-05	-5.79834e-05
-282.54		-6.16455e-05	-6.19071e-05
-282.52		-3.78418e-05	-8.19615e-05
-282.5		-5.24902e-05	-8.06536e-05
-282.48		-8.17871e-05	-6.23431e-05
-282.46		-9.21631e-05	-7.28062e-05
-282.44		-0.000117188	-6.10352e-05
-282.42		-9.76563e-05	-0.000105068
-282.4		-9.94873e-05	-9.98361e-05
-282.38		-8.72803e-05	-0.000129046
-282.36		-0.000137329	-0.000124686
-282.34		-0.000129395	-0.000123814
-282.32		-0.000147705	-0.000110299
-282.3		-0.000136719	-0.000123814
-282.28		-9.94873e-05	-0.000149536
-282.26		-9.21631e-05	-0.000148228
-282.24		-6.83594e-05	-0.00017177
-282.22		-9.33838e-05	-0.000132533
-282.2		-8.78906e-05	-0.000132533
-282.18		-0.000102539	-0.000117275
-282.16		-4.82178e-05	-0.000117711
-282.14		-6.22559e-05	-0.000125122
-282.12		-3.72314e-05	-0.000139945
-282.1		-4.27246e-05	-0.000129046
-282.08		-7.87354e-05	-0.000107247
-282.06		-9.09424e-05	-0.000114659
-282.04		-0.000123291	-9.54764e-05
-282.02		-8.91113e-05	-0.000139509
-282		-9.15527e-05	-0.000141253
-281.98		-8.48389e-05	-0.000166103
-281.96		-0.000140381	-0.000162179
-281.94		-0.00012085	-0.000157819
-281.92		-0.000142822	-0.000144305
-281.9		-0.000126953	-0.0001491
-281.88		-9.33838e-05	-0.000169591
-281.86		-8.60596e-05	-0.000169591
-281.84		-6.53076e-05	-0.000183541
-281.82		-8.36182e-05	-0.000132969
-281.8		-7.32422e-05	-0.000139073
-281.78		-9.27734e-05	-0.000111171
-281.76		-4.08936e-05	-0.000110735
-281.74		-5.24902e-05	-0.000108119
-281.72		-2.86865e-05	-0.000115967
-281.7		-3.479e-05	-0.000105504
-281.68		-6.95801e-05	-7.28062e-05
-281.66		-7.69043e-05	-7.06264e-05
-281.64		-0.000103149	-5.14439e-05
-281.62		-7.75146e-05	-9.32966e-05
-281.6		-8.36182e-05	-8.71931e-05
-281.58		-6.28662e-05	-9.80922e-05
-281.56		-0.000120239	-9.02448e-05
-281.54		-0.000108643	-8.54492e-05
-281.52		-0.000133667	-5.40597e-05
-281.5		-0.000127563	-5.1008e-05
-281.48		-8.23975e-05	-7.32422e-05
-281.46		-7.99561e-05	-5.14439e-05
-281.44		-6.34766e-05	-6.01632e-05
-281.42		-7.93457e-05	-7.41141e-06
-281.4		-8.17871e-05	0
-281.38		-8.72803e-05	4.22886e-05
-281.36		-2.80762e-05	4.97001e-05
-281.34		-4.3335e-05	6.62667e-05
-281.32		-2.19727e-05	6.80106e-05
-281.3		-2.74658e-05	9.24247e-05
-281.28		-6.28662e-05	0.000140381
-281.26		-7.69043e-05	0.000153896
-281.24		-9.82666e-05	0.000191825
-281.22		-6.46973e-05	0.000181798
-281.2		-7.56836e-05	0.000203596
-281.18		-6.71387e-05	0.000208391
-281.16		-0.000126343	0.000236729
-281.14		-0.000111694	0.000264195
-281.12		-0.000140381	0.00030256
-281.1		-0.000125732	0.000326102
-281.08		-8.30078e-05	0.000325666
-281.06		-7.87354e-05	0.000352696
-281.04		-6.16455e-05	0.000366647
-281.02		-7.87354e-05	0.000439889
-281		-6.83594e-05	0.000463867
-280.98		-9.46045e-05	0.000518363
-280.96		-3.54004e-05	0.000540161
-280.94		-5.06592e-05	0.000572423
-280.92		-2.2583e-05	0.000593349
-280.9		-2.86865e-05	0.000631714
-280.88		-7.99561e-05	0.000686646
-280.86		-8.8501e-05	0.000708444
-280.84		-0.000106201	0.000755528
-280.82		-8.66699e-05	0.000742885
-280.8		-9.21631e-05	0.000786482
-280.78		-7.26318e-05	0.000784302
-280.76		-0.00012207	0.000833566
-280.74		-0.000123291	0.000851876
-280.72		-0.000137329	0.000899397
-280.7		-0.000134888	0.000916399
-280.68		-0.000101318	0.00093035
-280.66		-8.8501e-05	0.000948225
-280.64		-7.38525e-05	0.000967407
-280.62		-9.33838e-05	0.00104
-280.6		-8.42285e-05	0.00107
-280.58		-9.33838e-05	0.00111
-280.56		-4.69971e-05	0.00113
-280.54		-5.85938e-05	0.00116
-280.52		-4.15039e-05	0.00117
-280.5		-3.66211e-05	0.00121
-280.48		-8.05664e-05	0.00126
-280.46		-8.8501e-05	0.00129
-280.44		-0.000115967	0.00133
-280.42		-8.97217e-05	0.00131
-280.4		-8.8501e-05	0.00134
-280.38		-7.87354e-05	0.00134
-280.36		-0.000137329	0.00137
-280.34		-0.000120239	0.0014
-280.32		-0.00013855	0.00144
-280.3		-0.000133667	0.00145
-280.28		-0.000102539	0.00145
-280.26		-8.30078e-05	0.00148
-280.24		-6.7749e-05	0.00149
-280.22		-8.72803e-05	0.00155
-280.2		-8.05664e-05	0.00157
-280.18		-0.000100098	0.00161
-280.16		-5.37109e-05	0.00163
-280.14		-5.7373e-05	0.00166
-280.12		-3.35693e-05	0.00167
-280.1		-4.63867e-05	0.0017
-280.08		-8.05664e-05	0.00174
-280.06		-8.60596e-05	0.00177
-280.04		-0.000109863	0.0018
-280.02		-8.36182e-05	0.00178
[truncated: 35,795 more rows]

## Sheet: 2d
Frequency (THz)	Amplitude, Experiment		Frequency (THz)	Amplitude, Simulation
0	0.000218828		0	6.08894e-05
0.00404	0.000219647		0.000488281	0.000122432
0.00808	0.000496949		0.000976563	0.000124373
0.01211	0.000294288		0.00146	0.00012755
0.01615	0.000452045		0.00195	0.000131877
0.02019	0.000276102		0.00244	0.00013723
0.02423	0.00060808		0.00293	0.000143452
0.02826	0.000769015		0.00342	0.000150358
0.0323	0.00132		0.00391	0.000157743
0.03634	0.00149		0.00439	0.000165398
0.04038	0.00431		0.00488	0.000173136
0.04442	0.00395		0.00537	0.000180814
0.04845	0.00149		0.00586	0.000188364
0.05249	0.00116		0.00635	0.000195821
0.05653	0.000353297		0.00684	0.000203335
0.06057	0.000469104		0.00732	0.000211164
0.0646	0.00040713		0.00781	0.000219635
0.06864	0.00035224		0.0083	0.000229081
0.07268	0.000307337		0.00879	0.000239747
0.07672	0.000174927		0.00928	0.000251709
0.08076	0.000203547		0.00977	0.000264813
0.08479	0.000184214		0.01025	0.000278678
0.08883	0.000159402		0.01074	0.000292747
0.09287	0.000130773		0.01123	0.000306378
0.09691	0.000160573		0.01172	0.000318967
0.10094	0.000137054		0.01221	0.000330064
0.10498	0.000115916		0.0127	0.000339477
0.10902	0.000151409		0.01318	0.000347348
0.11306	0.000124056		0.01367	0.000354166
0.1171	0.000110476		0.01416	0.000360717
0.12113	0.000103634		0.01465	0.000367944
0.12517	0.000128429		0.01514	0.000376729
0.12921	8.80991e-05		0.01563	0.000387654
0.13325	8.44045e-05		0.01611	0.000400809
0.13728	9.87784e-05		0.0166	0.000415736
0.14132	6.27918e-05		0.01709	0.000431523
0.14536	9.06998e-05		0.01758	0.000447025
0.1494	8.63798e-05		0.01807	0.000461122
0.15344	1.04619e-05		0.01855	0.000472969
0.15747	0.000197582		0.01904	0.000482192
0.16151	0.000141766		0.01953	0.000489005
0.16555	0.000105807		0.02002	0.000494234
0.16959	8.93283e-05		0.02051	0.000499219
0.17363	9.39935e-05		0.021	0.000505583
0.17766	9.13309e-05		0.02148	0.000514893
0.1817	7.61699e-05		0.02197	0.000528266
0.18574	8.28726e-05		0.02246	0.000546086
0.18978	6.16797e-05		0.02295	0.000567921
0.19381	7.07884e-05		0.02344	0.000592687
0.19785	7.34263e-05		0.02393	0.000618977
0.20189	7.10589e-05		0.02441	0.000645433
0.20593	5.57111e-05		0.0249	0.000671059
0.20997	6.39423e-05		0.02539	0.000695445
0.214	5.9572e-05		0.02588	0.00071888
0.21804	5.98773e-05		0.02637	0.00074235
0.22208	5.63812e-05		0.02686	0.000767431
0.22612	5.1453e-05		0.02734	0.000796058
0.23015	5.40345e-05		0.02783	0.000830211
0.23419	4.45565e-05		0.02832	0.000871557
0.23823	4.47384e-05		0.02881	0.000921142
0.24227	5.9642e-05		0.0293	0.000979222
0.24631	6.22641e-05		0.02979	0.00105
0.25034	6.16661e-05		0.03027	0.00112
0.25438	5.1271e-05		0.03076	0.0012
0.25842	4.86882e-05		0.03125	0.00128
0.26246	5.76167e-05		0.03174	0.00136
0.26649	5.30934e-05		0.03223	0.00145
0.27053	4.61817e-05		0.03271	0.00153
0.27457	4.20176e-05		0.0332	0.00162
0.27861	5.18291e-05		0.03369	0.00172
0.28265	4.69958e-05		0.03418	0.00182
0.28668	4.15847e-05		0.03467	0.00194
0.29072	4.79425e-05		0.03516	0.00207
0.29476	4.4652e-05		0.03564	0.00223
0.2988	3.84853e-05		0.03613	0.00241
0.30283	4.04192e-05		0.03662	0.00262
0.30687	4.5282e-05		0.03711	0.00285
0.31091	4.48799e-05		0.0376	0.00309
0.31495	4.02857e-05		0.03809	0.00334
0.31899	4.64993e-05		0.03857	0.0036
0.32302	3.90536e-05		0.03906	0.00384
0.32706	4.12497e-05		0.03955	0.00406
0.3311	3.8689e-05		0.04004	0.00426
0.33514	3.89373e-05		0.04053	0.00442
0.33917	4.1475e-05		0.04102	0.00453
0.34321	3.75961e-05		0.0415	0.0046
0.34725	3.67262e-05		0.04199	0.00461
0.35129	3.86471e-05		0.04248	0.00457
0.35533	3.36283e-05		0.04297	0.00448
0.35936	3.61216e-05		0.04346	0.00434
0.3634	3.39682e-05		0.04395	0.00416
0.36744	3.66182e-05		0.04443	0.00395
0.37148	3.44029e-05		0.04492	0.00371
0.37551	3.59734e-05		0.04541	0.00346
0.37955	3.19293e-05		0.0459	0.00321
0.38359	3.6205e-05		0.04639	0.00296
0.38763	3.28036e-05		0.04688	0.00273
0.39167	3.50216e-05		0.04736	0.00252
0.3957	3.18307e-05		0.04785	0.00234
0.39974	3.26515e-05		0.04834	0.00219
0.40378	3.31197e-05		0.04883	0.00207
0.40782	3.26981e-05		0.04932	0.00196
0.41185	3.09201e-05		0.0498	0.00187
0.41589	3.15696e-05		0.05029	0.00178
0.41993	3.14532e-05		0.05078	0.0017
0.42397	2.9509e-05		0.05127	0.00162
0.42801	3.17384e-05		0.05176	0.00154
0.43204	2.90195e-05		0.05225	0.00146
0.43608	2.94147e-05		0.05273	0.00138
0.44012	2.9995e-05		0.05322	0.0013
0.44416	2.97656e-05		0.05371	0.00124
0.4482	2.94882e-05		0.0542	0.00118
0.45223	2.82577e-05		0.05469	0.00114
0.45627	3.02743e-05		0.05518	0.0011
0.46031	2.82598e-05		0.05566	0.00107
0.46435	2.85951e-05		0.05615	0.00104
0.46838	2.63284e-05		0.05664	0.00102
0.47242	2.67087e-05		0.05713	0.000993793
0.47646	2.82068e-05		0.05762	0.000971135
0.4805	2.72137e-05		0.05811	0.000947322
0.48454	2.67511e-05		0.05859	0.000922215
0.48857	2.68926e-05		0.05908	0.000896204
0.49261	2.70586e-05		0.05957	0.000870075
0.49665	2.54762e-05		0.06006	0.000844832
0.50069	2.59824e-05		0.06055	0.000821508
0.50472	2.68491e-05		0.06104	0.000800961
0.50876	2.56067e-05		0.06152	0.000783686
0.5128	2.52354e-05		0.06201	0.000769699
0.51684	2.51726e-05		0.0625	0.000758508
0.52088	2.52941e-05		0.06299	0.000749196
0.52491	2.47078e-05		0.06348	0.000740599
0.52895	2.5209e-05		0.06396	0.000731532
0.53299	2.31281e-05		0.06445	0.000721008
0.53703	2.38734e-05		0.06494	0.000708413
0.54106	2.34981e-05		0.06543	0.000693605
0.5451	2.35965e-05		0.06592	0.000676933
0.54914	2.33962e-05		0.06641	0.000659169
0.55318	2.32448e-05		0.06689	0.000641349
0.55722	2.29189e-05		0.06738	0.000624561
0.56125	2.26679e-05		0.06787	0.000609693
0.56529	2.32664e-05		0.06836	0.00059722
0.56933	2.27803e-05		0.06885	0.000587085
0.57337	2.32576e-05		0.06934	0.000578715
0.5774	2.25209e-05		0.06982	0.000571188
0.58144	2.17909e-05		0.07031	0.000563467
0.58548	2.23994e-05		0.0708	0.000554648
0.58952	2.19529e-05		0.07129	0.000544158
0.59356	2.22252e-05		0.07178	0.000531861
0.59759	2.15833e-05		0.07227	0.000518065
0.60163	2.12777e-05		0.07275	0.000503452
0.60567	2.186e-05		0.07324	0.000488919
0.60971	2.14403e-05		0.07373	0.000475377
0.61374	2.13797e-05		0.07422	0.000463542
0.61778	2.11587e-05		0.07471	0.000453766
0.62182	2.07641e-05		0.0752	0.000445966
0.62586	2.04893e-05		0.07568	0.000439674
0.6299	2.03912e-05		0.07617	0.000434188
0.63393	2.00502e-05		0.07666	0.000428769
0.63797	2.00523e-05		0.07715	0.00042282
0.64201	2.02642e-05		0.07764	0.000416007
0.64605	1.96232e-05		0.07813	0.000408308
0.65008	2.02002e-05		0.07861	0.000399985
0.65412	1.93956e-05		0.0791	0.000391506
0.65816	1.95887e-05		0.07959	0.000383421
0.6622	1.93455e-05		0.08008	0.000376232
0.66624	1.91735e-05		0.08057	0.000370278
0.67027	1.89814e-05		0.08105	0.000365667
0.67431	1.92619e-05		0.08154	0.00036227
0.67835	1.90744e-05		0.08203	0.000359776
0.68239	1.89688e-05		0.08252	0.000357784
0.68642	1.91288e-05		0.08301	0.000355898
0.69046	1.85348e-05		0.0835	0.000353809
0.6945	1.8265e-05		0.08398	0.000351336
0.69854	1.84402e-05		0.08447	0.000348445
0.70258	1.87139e-05		0.08496	0.000345221
0.70661	1.80915e-05		0.08545	0.000341839
0.71065	1.82432e-05		0.08594	0.000338511
0.71469	1.82047e-05		0.08643	0.00033544
0.71873	1.81474e-05		0.08691	0.000332784
0.72277	1.80076e-05		0.0874	0.000330625
0.7268	1.80731e-05		0.08789	0.00032896
0.73084	1.71394e-05		0.08838	0.000327708
0.73488	1.75414e-05		0.08887	0.000326726
0.73892	1.72465e-05		0.08936	0.000325838
0.74295	1.73691e-05		0.08984	0.000324863
0.74699	1.74586e-05		0.09033	0.000323645
0.75103	1.72607e-05		0.09082	0.000322076
0.75507	1.73964e-05		0.09131	0.000320114
0.75911	1.68258e-05		0.0918	0.000317785
0.76314	1.68946e-05		0.09229	0.000315182
0.76718	1.67611e-05		0.09277	0.000312441
0.77122	1.66668e-05		0.09326	0.000309723
0.77526	1.7261e-05		0.09375	0.00030717
0.77929	1.67106e-05		0.09424	0.000304887
0.78333	1.633e-05		0.09473	0.000302906
0.78737	1.61032e-05		0.09521	0.00030119
0.79141	1.61595e-05		0.0957	0.000299634
0.79545	1.61648e-05		0.09619	0.000298093
0.79948	1.61549e-05		0.09668	0.000296417
0.80352	1.60506e-05		0.09717	0.000294483
0.80756	1.60882e-05		0.09766	0.000292226
0.8116	1.58719e-05		0.09814	0.000289651
0.81563	1.59309e-05		0.09863	0.000286832
0.81967	1.59529e-05		0.09912	0.000283894
0.82371	1.58495e-05		0.09961	0.000280988
0.82775	1.55728e-05		0.1001	0.000278251
0.83179	1.52208e-05		0.10059	0.000275783
0.83582	1.52983e-05		0.10107	0.00027362
0.83986	1.52615e-05		0.10156	0.00027173
0.8439	1.5484e-05		0.10205	0.00027003
0.84794	1.52766e-05		0.10254	0.000268405
0.85197	1.51087e-05		0.10303	0.000266741
0.85601	1.51923e-05		0.10352	0.000264953
0.86005	1.49494e-05		0.104	0.000262999
0.86409	1.48438e-05		0.10449	0.000260892
0.86813	1.48268e-05		0.10498	0.000258691
0.87216	1.50184e-05		0.10547	0.000256482
0.8762	1.4813e-05		0.10596	0.000254362
0.88024	1.47574e-05		0.10645	0.000252409
0.88428	1.44928e-05		0.10693	0.000250672
0.88831	1.46441e-05		0.10742	0.000249158
0.89235	1.43198e-05		0.10791	0.000247836
0.89639	1.42286e-05		0.1084	0.000246649
0.90043	1.44558e-05		0.10889	0.000245527
0.90447	1.43619e-05		0.10938	0.000244406
0.9085	1.42955e-05		0.10986	0.000243241
0.91254	1.4121e-05		0.11035	0.000242012
0.91658	1.4394e-05		0.11084	0.000240725
0.92062	1.39708e-05		0.11133	0.000239405
0.92465	1.40044e-05		0.11182	0.000238091
0.92869	1.41783e-05		0.1123	0.000236822
0.93273	1.39896e-05		0.11279	0.00023563
0.93677	1.37378e-05		0.11328	0.000234532
0.94081	1.37728e-05		0.11377	0.000233533
0.94484	1.35223e-05		0.11426	0.000232618
0.94888	1.36628e-05		0.11475	0.000231766
0.95292	1.36583e-05		0.11523	0.000230949
0.95696	1.37076e-05		0.11572	0.000230138
0.96099	1.34593e-05		0.11621	0.000229311
0.96503	1.33952e-05		0.1167	0.000228451
0.96907	1.34608e-05		0.11719	0.000227552
0.97311	1.33967e-05		0.11768	0.000226617
0.97715	1.29104e-05		0.11816	0.000225654
0.98118	1.33697e-05		0.11865	0.000224678
0.98522	1.3147e-05		0.11914	0.000223705
0.98926	1.29445e-05		0.11963	0.000222751
0.9933	1.29093e-05		0.12012	0.000221828
0.99734	1.29117e-05		0.12061	0.00022094
1.00137	1.30615e-05		0.12109	0.000220088
1.00541	1.2867e-05		0.12158	0.000219262
1.00945	1.2855e-05		0.12207	0.00021845
1.01349	1.2609e-05		0.12256	0.000217636
1.01752	1.29813e-05		0.12305	0.000216805
1.02156	1.26478e-05		0.12354	0.000215945
1.0256	1.26401e-05		0.12402	0.000215052
1.02964	1.28718e-05		0.12451	0.000214128
1.03368	1.25701e-05		0.125	0.000213181
1.03771	1.25043e-05		0.12549	0.000212225
1.04175	1.23666e-05		0.12598	0.000211277
1.04579	1.24606e-05		0.12646	0.000210349
1.04983	1.22998e-05		0.12695	0.000209451
1.05386	1.23329e-05		0.12744	0.000208586
1.0579	1.21912e-05		0.12793	0.000207751
1.06194	1.21704e-05		0.12842	0.000206936
1.06598	1.21388e-05		0.12891	0.000206129
1.07002	1.20708e-05		0.12939	0.000205318
1.07405	1.19437e-05		0.12988	0.000204495
1.07809	1.19571e-05		0.13037	0.000203656
1.08213	1.20482e-05		0.13086	0.000202803
1.08617	1.20276e-05		0.13135	0.000201942
1.0902	1.19032e-05		0.13184	0.000201083
1.09424	1.18386e-05		0.13232	0.000200237
1.09828	1.17215e-05		0.13281	0.000199412
1.10232	1.18534e-05		0.1333	0.000198613
1.10636	1.17957e-05		0.13379	0.000197841
1.11039	1.17151e-05		0.13428	0.000197093
1.11443	1.16311e-05		0.13477	0.000196362
1.11847	1.17313e-05		0.13525	0.000195642
1.12251	1.15636e-05		0.13574	0.000194924
1.12654	1.15203e-05		0.13623	0.000194205
1.13058	1.15503e-05		0.13672	0.000193482
1.13462	1.1466e-05		0.13721	0.000192757
1.13866	1.13221e-05		0.1377	0.000192034
1.1427	1.13558e-05		0.13818	0.000191315
1.14673	1.13157e-05		0.13867	0.000190607
1.15077	1.14221e-05		0.13916	0.000189913
1.15481	1.12812e-05		0.13965	0.000189234
1.15885	1.13365e-05		0.14014	0.00018857
1.16288	1.12948e-05		0.14063	0.000187919
1.16692	1.11255e-05		0.14111	0.000187279
1.17096	1.09621e-05		0.1416	0.000186645
1.175	1.10922e-05		0.14209	0.000186016
1.17904	1.08726e-05		0.14258	0.000185389
1.18307	1.1056e-05		0.14307	0.000184762
1.18711	1.09151e-05		0.14355	0.000184136
1.19115	1.08309e-05		0.14404	0.000183512
1.19519	1.08697e-05		0.14453	0.000182891
1.19922	1.09083e-05		0.14502	0.000182274
1.20326	1.08461e-05		0.14551	0.000181663
1.2073	1.06305e-05		0.146	0.000181058
1.21134	1.08653e-05		0.14648	0.00018046
1.21538	1.0627e-05		0.14697	0.00017987
1.21941	1.05925e-05		0.14746	0.000179285
1.22345	1.06364e-05		0.14795	0.000178706
1.22749	1.06707e-05		0.14844	0.000178131
1.23153	1.05181e-05		0.14893	0.000177558
1.23556	1.05188e-05		0.14941	0.000176988
1.2396	1.04927e-05		0.1499	0.000176419
1.24364	1.04195e-05		0.15039	0.000175852
1.24768	1.04212e-05		0.15088	0.000175285
1.25172	1.04145e-05		0.15137	0.000174721
1.25575	1.03471e-05		0.15186	0.00017416
1.25979	1.03248e-05		0.15234	0.000173602
1.26383	1.02192e-05		0.15283	0.00017305
1.26787	1.01243e-05		0.15332	0.000172502
1.27191	1.01058e-05		0.15381	0.000171959
1.27594	1.00906e-05		0.1543	0.000171422
1.27998	1.01313e-05		0.15479	0.000170888
1.28402	1.0232e-05		0.15527	0.000170358
1.28806	1.00674e-05		0.15576	0.000169831
1.29209	9.99773e-06		0.15625	0.000169306
1.29613	1.01874e-05		0.15674	0.000168783
1.30017	9.85744e-06		0.15723	0.000168262
1.30421	9.96385e-06		0.15771	0.000167744
1.30825	9.87969e-06		0.1582	0.000167228
1.31228	9.8602e-06		0.15869	0.000166716
1.31632	9.88893e-06		0.15918	0.000166208
1.32036	9.71075e-06		0.15967	0.000165705
1.3244	9.79753e-06		0.16016	0.000165206
1.32843	9.75974e-06		0.16064	0.000164712
1.33247	9.63565e-06		0.16113	0.000164222
1.33651	9.66848e-06		0.16162	0.000163735
1.34055	9.72292e-06		0.16211	0.000163251
1.34459	9.59494e-06		0.1626	0.00016277
1.34862	9.57411e-06		0.16309	0.000162292
1.35266	9.56983e-06		0.16357	0.000161816
1.3567	9.44855e-06		0.16406	0.000161343
1.36074	9.48064e-06		0.16455	0.000160873
1.36477	9.46145e-06		0.16504	0.000160406
1.36881	9.26649e-06		0.16553	0.000159943
1.37285	9.6666e-06		0.16602	0.000159483
1.37689	9.47112e-06		0.1665	0.000159028
1.38093	9.3509e-06		0.16699	0.000158575
1.38496	9.40286e-06		0.16748	0.000158126
1.389	9.30605e-06		0.16797	0.000157681
1.39304	9.35407e-06		0.16846	0.000157238
1.39708	9.41791e-06		0.16895	0.000156797
1.40111	9.14733e-06		0.16943	0.000156359
1.40515	9.12504e-06		0.16992	0.000155924
1.40919	9.30801e-06		0.17041	0.000155492
1.41323	9.22853e-06		0.1709	0.000155062
1.41727	9.22595e-06		0.17139	0.000154635
1.4213	9.1291e-06		0.17188	0.000154211
1.42534	9.06546e-06		0.17236	0.00015379
1.42938	9.15198e-06		0.17285	0.000153372
1.43342	9.11413e-06		0.17334	0.000152956
1.43745	9.01578e-06		0.17383	0.000152543
1.44149	9.08818e-06		0.17432	0.000152133
1.44553	9.04047e-06		0.1748	0.000151726
1.44957	8.94664e-06		0.17529	0.000151321
1.45361	8.94037e-06		0.17578	0.000150918
1.45764	8.92514e-06		0.17627	0.000150518
1.46168	8.8946e-06		0.17676	0.00015012
1.46572	8.95582e-06		0.17725	0.000149724
1.46976	8.976e-06		0.17773	0.000149331
1.47379	8.78695e-06		0.17822	0.000148941
1.47783	8.84573e-06		0.17871	0.000148552
1.48187	8.73566e-06		0.1792	0.000148167
1.48591	8.61116e-06		0.17969	0.000147783
1.48995	8.81826e-06		0.18018	0.000147402
1.49398	8.72435e-06		0.18066	0.000147024
1.49802	8.70703e-06		0.18115	0.000146647
1.50206	8.55556e-06		0.18164	0.000146273
1.5061	8.70411e-06		0.18213	0.000145901
1.51013	8.53041e-06		0.18262	0.000145532
1.51417	8.6141e-06		0.18311	0.000145164
1.51821	8.52212e-06		0.18359	0.000144799
1.52225	8.43956e-06		0.18408	0.000144436
1.52629	8.6752e-06		0.18457	0.000144075
1.53032	8.50338e-06		0.18506	0.000143716
1.53436	8.4822e-06		0.18555	0.00014336
1.5384	8.40039e-06		0.18604	0.000143005
1.54244	8.36248e-06		0.18652	0.000142653
1.54648	8.19115e-06		0.18701	0.000142303
1.55051	8.34271e-06		0.1875	0.000141955
1.55455	8.36416e-06		0.18799	0.000141609
1.55859	8.28877e-06		0.18848	0.000141265
1.56263	8.39604e-06		0.18896	0.000140923
1.56666	8.21245e-06		0.18945	0.000140583
1.5707	8.23349e-06		0.18994	0.000140245
1.57474	8.21713e-06		0.19043	0.000139909
1.57878	8.19589e-06		0.19092	0.000139574
1.58282	8.20415e-06		0.19141	0.000139242
1.58685	8.15036e-06		0.19189	0.000138912
1.59089	8.18468e-06		0.19238	0.000138584
1.59493	8.11996e-06		0.19287	0.000138258
1.59897	8.07321e-06		0.19336	0.000137933
1.603	8.03273e-06		0.19385	0.000137611
1.60704	8.14793e-06		0.19434	0.00013729
1.61108	8.16554e-06		0.19482	0.000136971
1.61512	7.8875e-06		0.19531	0.000136655
1.61916	7.93696e-06		0.1958	0.000136339
1.62319	7.86587e-06		0.19629	0.000136026
1.62723	7.93461e-06		0.19678	0.000135714
1.63127	8.15385e-06		0.19727	0.000135405
1.63531	7.9657e-06		0.19775	0.000135097
1.63934	7.91205e-06		0.19824	0.00013479
1.64338	7.99149e-06		0.19873	0.000134486
1.64742	7.77308e-06		0.19922	0.000134183
1.65146	7.80932e-06		0.19971	0.000133882
1.6555	7.83417e-06		0.2002	0.000133583
1.65953	7.88951e-06		0.20068	0.000133285
1.66357	7.85114e-06		0.20117	0.000132989
1.66761	7.77126e-06		0.20166	0.000132695
1.67165	7.81688e-06		0.20215	0.000132402
1.67568	7.71696e-06		0.20264	0.000132111
1.67972	7.78986e-06		0.20313	0.000131821
1.68376	7.65377e-06		0.20361	0.000131534
1.6878	7.76409e-06		0.2041	0.000131247
1.69184	7.58284e-06		0.20459	0.000130963
1.69587	7.70936e-06		0.20508	0.00013068
1.69991	7.64628e-06		0.20557	0.000130398
1.70395	7.5907e-06		0.20605	0.000130118
1.70799	7.576e-06		0.20654	0.00012984
1.71202	7.60215e-06		0.20703	0.000129563
1.71606	7.57876e-06		0.20752	0.000129287
1.7201	7.50058e-06		0.20801	0.000129013
1.72414	7.54732e-06		0.2085	0.000128741
1.72818	7.59357e-06		0.20898	0.00012847
1.73221	7.55754e-06		0.20947	0.000128201
1.73625	7.43118e-06		0.20996	0.000127933
1.74029	7.42703e-06		0.21045	0.000127666
1.74433	7.41395e-06		0.21094	0.000127401
1.74836	7.35967e-06		0.21143	0.000127137
1.7524	7.38858e-06		0.21191	0.000126875
1.75644	7.35722e-06		0.2124	0.000126614
1.76048	7.47384e-06		0.21289	0.000126355
1.76452	7.33779e-06		0.21338	0.000126097
1.76855	7.3828e-06		0.21387	0.00012584
1.77259	7.35674e-06		0.21436	0.000125585
1.77663	7.31102e-06		0.21484	0.000125331
1.78067	7.22026e-06		0.21533	0.000125078
1.7847	7.47533e-06		0.21582	0.000124827
1.78874	7.24359e-06		0.21631	0.000124577
1.79278	7.28479e-06		0.2168	0.000124328
1.79682	7.2974e-06		0.21729	0.000124081
1.80086	6.99558e-06		0.21777	0.000123835
1.80489	7.345e-06		0.21826	0.00012359
1.80893	7.16357e-06		0.21875	0.000123347
1.81297	7.14535e-06		0.21924	0.000123105
1.81701	7.19379e-06		0.21973	0.000122864
1.82104	7.23071e-06		0.22021	0.000122624
1.82508	7.21608e-06		0.2207	0.000122386
1.82912	6.81352e-06		0.22119	0.000122149
1.83316	6.96661e-06		0.22168	0.000121913
1.8372	7.03091e-06		0.22217	0.000121678
1.84123	7.12035e-06		0.22266	0.000121445
1.84527	6.98581e-06		0.22314	0.000121212
1.84931	6.90828e-06		0.22363	0.000120981
1.85335	7.07829e-06		0.22412	0.000120751
1.85739	6.90063e-06		0.22461	0.000120523
1.86142	7.06757e-06		0.2251	0.000120295
1.86546	7.01182e-06		0.22559	0.000120069
1.8695	6.95598e-06		0.22607	0.000119844
1.87354	7.03363e-06		0.22656	0.00011962
1.87757	6.98869e-06		0.22705	0.000119397
1.88161	6.92e-06		0.22754	0.000119175
1.88565	6.87232e-06		0.22803	0.000118954
1.88969	6.86517e-06		0.22852	0.000118735
1.89373	6.89745e-06		0.229	0.000118517
1.89776	6.98701e-06		0.22949	0.000118299
1.9018	6.82455e-06		0.22998	0.000118083
1.90584	6.89271e-06		0.23047	0.000117868
1.90988	6.90129e-06		0.23096	0.000117654
1.91391	6.78359e-06		0.23145	0.000117441
1.91795	6.74954e-06		0.23193	0.000117229
1.92199	6.7113e-06		0.23242	0.000117018
1.92603	6.7544e-06		0.23291	0.000116809
1.93007	6.78117e-06		0.2334	0.0001166
1.9341	6.72473e-06		0.23389	0.000116392
1.93814	6.7575e-06		0.23438	0.000116186
1.94218	6.77509e-06		0.23486	0.00011598
1.94622	6.57571e-06		0.23535	0.000115776
1.95025	6.55151e-06		0.23584	0.000115572
1.95429	6.73107e-06		0.23633	0.000115369
1.95833	6.70896e-06		0.23682	0.000115168
1.96237	6.69964e-06		0.2373	0.000114967
1.96641	6.62794e-06		0.23779	0.000114768
1.97044	6.58123e-06		0.23828	0.000114569
1.97448	6.57393e-06		0.23877	0.000114372
1.97852	6.49196e-06		0.23926	0.000114175
1.98256	6.59211e-06		0.23975	0.000113979
1.98659	6.63957e-06		0.24023	0.000113785
1.99063	6.52576e-06		0.24072	0.000113591
1.99467	6.50933e-06		0.24121	0.000113398
1.99871	6.61874e-06		0.2417	0.000113206
2.00275	6.54625e-06		0.24219	0.000113016
2.00678	6.49345e-06		0.24268	0.000112826
2.01082	6.37925e-06		0.24316	0.000112636
2.01486	6.49025e-06		0.24365	0.000112448
2.0189	6.52751e-06		0.24414	0.000112261
2.02293	6.45602e-06		0.24463	0.000112075
2.02697	6.3313e-06		0.24512	0.000111889
2.03101	6.43921e-06		0.24561	0.000111705
2.03505	6.43673e-06		0.24609	0.000111521
2.03909	6.41954e-06		0.24658	0.000111339
2.04312	6.5412e-06		0.24707	0.000111157
2.04716	6.3279e-06		0.24756	0.000110976
2.0512	6.21587e-06		0.24805	0.000110796
2.05524	6.37652e-06		0.24854	0.000110616
2.05927	6.40627e-06		0.24902	0.000110438
2.06331	6.37611e-06		0.24951	0.00011026
2.06735	6.28859e-06		0.25	0.000110084
2.07139	6.33177e-06		0.25049	0.000109908
2.07543	6.22236e-06		0.25098	0.000109733
2.07946	6.18457e-06		0.25146	0.000109559
2.0835	6.28541e-06		0.25195	0.000109385
2.08754	6.27412e-06		0.25244	0.000109213
2.09158	6.17905e-06		0.25293	0.000109041
2.09561	6.21914e-06		0.25342	0.00010887
2.09965	6.18477e-06		0.25391	0.0001087
2.10369	6.2388e-06		0.25439	0.000108531
2.10773	6.09598e-06		0.25488	0.000108362
2.11177	6.10687e-06		0.25537	0.000108195
2.1158	6.22247e-06		0.25586	0.000108028
2.11984	6.1691e-06		0.25635	0.000107862
2.12388	6.10975e-06		0.25684	0.000107696
2.12792	6.137e-06		0.25732	0.000107532
2.13196	6.26233e-06		0.25781	0.000107368
2.13599	5.99769e-06		0.2583	0.000107205
2.14003	6.08162e-06		0.25879	0.000107043
2.14407	6.04882e-06		0.25928	0.000106881
2.14811	6.08757e-06		0.25977	0.000106721
2.15214	6.02499e-06		0.26025	0.000106561
2.15618	6.08012e-06		0.26074	0.000106401
2.16022	6.1466e-06		0.26123	0.000106243
2.16426	6.04192e-06		0.26172	0.000106085
2.1683	5.96044e-06		0.26221	0.000105928
2.17233	5.99348e-06		0.2627	0.000105772
2.17637	5.98369e-06		0.26318	0.000105616
2.18041	5.90114e-06		0.26367	0.000105461
2.18445	6.05853e-06		0.26416	0.000105307
2.18848	5.95472e-06		0.26465	0.000105154
2.19252	5.96456e-06		0.26514	0.000105001
2.19656	6.01193e-06		0.26563	0.000104849
2.2006	5.76499e-06		0.26611	0.000104698
2.20464	5.98959e-06		0.2666	0.000104547
2.20867	5.87774e-06		0.26709	0.000104397
2.21271	5.90285e-06		0.26758	0.000104248
2.21675	6.00078e-06		0.26807	0.0001041
2.22079	5.97622e-06		0.26855	0.000103952
2.22482	5.86133e-06		0.26904	0.000103805
2.22886	5.888e-06		0.26953	0.000103658
2.2329	5.90316e-06		0.27002	0.000103512
2.23694	5.79387e-06		0.27051	0.000103367
2.24098	5.85497e-06		0.271	0.000103223
2.24501	5.68635e-06		0.27148	0.000103079
2.24905	5.61206e-06		0.27197	0.000102936
2.25309	5.79574e-06		0.27246	0.000102793
2.25713	5.7555e-06		0.27295	0.000102651
2.26116	5.86068e-06		0.27344	0.00010251
2.2652	5.88193e-06		0.27393	0.00010237
2.26924	5.79962e-06		0.27441	0.00010223
2.27328	5.77173e-06		0.2749	0.00010209
2.27732	5.83911e-06		0.27539	0.000101952
2.28135	5.76574e-06		0.27588	0.000101814
2.28539	5.54536e-06		0.27637	0.000101676
2.28943	5.69226e-06		0.27686	0.00010154
2.29347	5.72389e-06		0.27734	0.000101403
2.2975	5.73259e-06		0.27783	0.000101268
2.30154	5.6645e-06		0.27832	0.000101133
2.30558	5.55836e-06		0.27881	0.000100999
2.30962	5.61282e-06		0.2793	0.000100865
2.31366	5.73618e-06		0.27979	0.000100732
2.31769	5.64777e-06		0.28027	0.000100599
2.32173	5.65488e-06		0.28076	0.000100467
2.32577	5.52063e-06		0.28125	0.000100336
2.32981	5.66684e-06		0.28174	0.000100205
2.33384	5.61096e-06		0.28223	0.000100075
2.33788	5.56783e-06		0.28271	9.99457e-05
2.34192	5.63962e-06		0.2832	9.98167e-05
2.34596	5.51853e-06		0.28369	9.96884e-05
2.35	5.20867e-06		0.28418	9.95606e-05
2.35403	5.63959e-06		0.28467	9.94333e-05
2.35807	5.57737e-06		0.28516	9.93067e-05
2.36211	5.60702e-06		0.28564	9.91806e-05
2.36615	5.54012e-06		0.28613	9.90551e-05
2.37018	5.57283e-06		0.28662	9.89301e-05
2.37422	5.63594e-06		0.28711	9.88057e-05
2.37826	5.46875e-06		0.2876	9.86819e-05
2.3823	5.55552e-06		0.28809	9.85586e-05
2.38634	5.61821e-06		0.28857	9.84358e-05
2.39037	5.57933e-06		0.28906	9.83136e-05
2.39441	5.59692e-06		0.28955	9.8192e-05
2.39845	5.57604e-06		0.29004	9.80709e-05
2.40249	5.34715e-06		0.29053	9.79504e-05
2.40653	5.51843e-06		0.29102	9.78303e-05
2.41056	5.4957e-06		0.2915	9.77108e-05
2.4146	5.52718e-06		0.29199	9.75919e-05
2.41864	5.60196e-06		0.29248	9.74735e-05
2.42268	5.5776e-06		0.29297	9.73556e-05
2.42671	5.55473e-06		0.29346	9.72382e-05
2.43075	5.37567e-06		0.29395	9.71214e-05
2.43479	5.55446e-06		0.29443	9.70051e-05
2.43883	5.58028e-06		0.29492	9.68892e-05
2.44287	5.65294e-06		0.29541	9.6774e-05
2.4469	5.92409e-06		0.2959	9.66592e-05
2.45094	3.97428e-06		0.29639	9.65449e-05
2.45498	5.28085e-06		0.29688	9.64312e-05
2.45902	5.35541e-06		0.29736	9.63179e-05
2.46305	5.43321e-06		0.29785	9.62052e-05
2.46709	5.44529e-06		0.29834	9.60929e-05
2.47113	5.43722e-06		0.29883	9.59812e-05
2.47517	5.54819e-06		0.29932	9.58699e-05
2.47921	5.63859e-06		0.2998	9.57591e-05
2.48324	5.7167e-06		0.30029	9.56489e-05
2.48728	6.07894e-06		0.30078	9.55391e-05
2.49132	6.97715e-06		0.30127	9.54298e-05
2.49536	8.91853e-06		0.30176	9.5321e-05
2.49939	3.29895e-05		0.30225	9.52127e-05
2.50343	6.70793e-06		0.30273	9.51048e-05
2.50747	5.34409e-06		0.30322	9.49975e-05
2.51151	4.47504e-06		0.30371	9.48906e-05
2.51555	4.62205e-06		0.3042	9.47842e-05
2.51958	4.70346e-06		0.30469	9.46782e-05
2.52362	4.6965e-06		0.30518	9.45727e-05
2.52766	4.80238e-06		0.30566	9.44677e-05
2.5317	4.81802e-06		0.30615	9.43632e-05
2.53573	4.71137e-06		0.30664	9.42591e-05
2.53977	4.70192e-06		0.30713	9.41555e-05
2.54381	4.63791e-06		0.30762	9.40523e-05
2.54785	4.16735e-06		0.30811	9.39496e-05
2.55189	5.84869e-06		0.30859	9.38474e-05
2.55592	5.2121e-06		0.30908	9.37456e-05
2.55996	5.03475e-06		0.30957	9.36442e-05
2.564	5.03565e-06		0.31006	9.35433e-05
2.56804	4.97293e-06		0.31055	9.34429e-05
2.57207	4.93776e-06		0.31104	9.33429e-05
2.57611	5.03756e-06		0.31152	9.32433e-05
2.58015	4.98715e-06		0.31201	9.31442e-05
2.58419	5.02747e-06		0.3125	9.30455e-05
2.58823	4.97572e-06		0.31299	9.29473e-05
2.59226	4.99235e-06		0.31348	9.28495e-05
2.5963	4.82637e-06		0.31396	9.27521e-05
2.60034	5.04871e-06		0.31445	9.26552e-05
2.60438	4.84332e-06		0.31494	9.25586e-05
2.60841	4.94914e-06		0.31543	9.24626e-05
2.61245	4.90947e-06		0.31592	9.23669e-05
2.61649	4.70429e-06		0.31641	9.22717e-05
2.62053	4.9266e-06		0.31689	9.21769e-05
2.62457	4.89193e-06		0.31738	9.20825e-05
2.6286	4.86679e-06		0.31787	9.19885e-05
2.63264	4.88935e-06		0.31836	9.18949e-05
2.63668	4.70668e-06		0.31885	9.18018e-05
2.64072	4.80881e-06		0.31934	9.17091e-05
2.64475	4.84074e-06		0.31982	9.16167e-05
2.64879	4.63535e-06		0.32031	9.15248e-05
2.65283	4.93756e-06		0.3208	9.14333e-05
2.65687	4.91699e-06		0.32129	9.13423e-05
2.66091	4.81255e-06		0.32178	9.12516e-05
2.66494	4.91252e-06		0.32227	9.11613e-05
2.66898	4.74867e-06		0.32275	9.10714e-05
2.67302	4.84154e-06		0.32324	9.09819e-05
2.67706	4.76687e-06		0.32373	9.08928e-05
2.6811	4.82828e-06		0.32422	9.08041e-05
2.68513	4.80284e-06		0.32471	9.07159e-05
2.68917	4.76537e-06		0.3252	9.0628e-05
2.69321	4.73106e-06		0.32568	9.05404e-05
2.69725	4.75159e-06		0.32617	9.04533e-05
2.70128	4.90081e-06		0.32666	9.03666e-05
2.70532	4.8432e-06		0.32715	9.02803e-05
2.70936	4.74932e-06		0.32764	9.01943e-05
2.7134	4.72281e-06		0.32813	9.01087e-05
2.71744	4.82594e-06		0.32861	9.00235e-05
2.72147	4.68439e-06		0.3291	8.99387e-05
2.72551	4.72562e-06		0.32959	8.98543e-05
2.72955	4.72898e-06		0.33008	8.97703e-05
2.73359	4.62058e-06		0.33057	8.96866e-05
2.73762	4.65378e-06		0.33105	8.96033e-05
2.74166	5.0858e-06		0.33154	8.95204e-05
2.7457	4.63887e-06		0.33203	8.94378e-05
2.74974	4.70778e-06		0.33252	8.93556e-05
2.75378	4.70735e-06		0.33301	8.92738e-05
2.75781	4.6765e-06		0.3335	8.91923e-05
2.76185	4.6843e-06		0.33398	8.91113e-05
2.76589	4.71834e-06		0.33447	8.90306e-05
2.76993	4.63338e-06		0.33496	8.89502e-05
2.77396	4.66097e-06		0.33545	8.88702e-05
2.778	4.71005e-06		0.33594	8.87906e-05
2.78204	4.65028e-06		0.33643	8.87113e-05
2.78608	4.63455e-06		0.33691	8.86324e-05
2.79012	4.60752e-06		0.3374	8.85538e-05
2.79415	4.57731e-06		0.33789	8.84756e-05
2.79819	4.63667e-06		0.33838	8.83978e-05
2.80223	4.60703e-06		0.33887	8.83203e-05
2.80627	4.69845e-06		0.33936	8.82431e-05
2.8103	4.63259e-06		0.33984	8.81663e-05
2.81434	4.43933e-06		0.34033	8.80899e-05
2.81838	4.54915e-06		0.34082	8.80138e-05
2.82242	4.54707e-06		0.34131	8.7938e-05
2.82646	4.64718e-06		0.3418	8.78626e-05
2.83049	4.64356e-06		0.34229	8.77875e-05
2.83453	4.54428e-06		0.34277	8.77128e-05
2.83857	4.50904e-06		0.34326	8.76384e-05
2.84261	4.58129e-06		0.34375	8.75644e-05
2.84664	4.45631e-06		0.34424	8.74907e-05
2.85068	4.65966e-06		0.34473	8.74173e-05
2.85472	4.6031e-06		0.34521	8.73443e-05
2.85876	4.49219e-06		0.3457	8.72716e-05
2.8628	4.56792e-06		0.34619	8.71992e-05
2.86683	4.47377e-06		0.34668	8.71272e-05
2.87087	4.63009e-06		0.34717	8.70555e-05
2.87491	4.64042e-06		0.34766	8.69841e-05
2.87895	4.44135e-06		0.34814	8.6913e-05
2.88298	4.5025e-06		0.34863	8.68423e-05
2.88702	4.41802e-06		0.34912	8.67719e-05
2.89106	4.50039e-06		0.34961	8.67019e-05
2.8951	4.41635e-06		0.3501	8.66321e-05
2.89914	4.43864e-06		0.35059	8.65627e-05
2.90317	4.45373e-06		0.35107	8.64936e-05
2.90721	4.51248e-06		0.35156	8.64248e-05
2.91125	4.37093e-06		0.35205	8.63564e-05
2.91529	4.37954e-06		0.35254	8.62882e-05
2.91932	4.52659e-06		0.35303	8.62204e-05
2.92336	4.45612e-06		0.35352	8.61529e-05
2.9274	4.41815e-06		0.354	8.60857e-05
2.93144	4.42136e-06		0.35449	8.60188e-05
2.93548	4.38146e-06		0.35498	8.59523e-05
2.93951	4.38263e-06		0.35547	8.5886e-05
2.94355	4.45301e-06		0.35596	8.58201e-05
2.94759	4.37469e-06		0.35645	8.57544e-05
2.95163	4.52961e-06		0.35693	8.56891e-05
2.95567	4.33466e-06		0.35742	8.56241e-05
2.9597	4.44587e-06		0.35791	8.55594e-05
2.96374	4.4339e-06		0.3584	8.5495e-05
2.96778	4.34829e-06		0.35889	8.54309e-05
2.97182	4.42089e-06		0.35938	8.53671e-05
2.97585	4.26475e-06		0.35986	8.53036e-05
2.97989	4.313e-06		0.36035	8.52404e-05
2.98393	4.30513e-06		0.36084	8.51775e-05
2.98797	4.37015e-06		0.36133	8.51149e-05
2.99201	4.48446e-06		0.36182	8.50526e-05
2.99604	4.39541e-06		0.3623	8.49906e-05
3.00008	4.26429e-06		0.36279	8.49289e-05
3.00412	4.29515e-06		0.36328	8.48675e-05
3.00816	4.22873e-06		0.36377	8.48064e-05
3.01219	4.23992e-06		0.36426	8.47456e-05
3.01623	4.27142e-06		0.36475	8.4685e-05
3.02027	4.2502e-06		0.36523	8.46248e-05
3.02431	4.28629e-06		0.36572	8.45649e-05
3.02835	4.19143e-06		0.36621	8.45052e-05
3.03238	4.20168e-06		0.3667	8.44458e-05
3.03642	4.3047e-06		0.36719	8.43868e-05
3.04046	4.44592e-06		0.36768	8.4328e-05
3.0445	4.18369e-06		0.36816	8.42695e-05
3.04853	4.1319e-06		0.36865	8.42113e-05
3.05257	4.21092e-06		0.36914	8.41533e-05
3.05661	4.1592e-06		0.36963	8.40957e-05
3.06065	4.30562e-06		0.37012	8.40383e-05
3.06469	4.22215e-06		0.37061	8.39812e-05
3.06872	4.27583e-06		0.37109	8.39244e-05
3.07276	4.29467e-06		0.37158	8.38679e-05
3.0768	4.3052e-06		0.37207	8.38117e-05
3.08084	4.18558e-06		0.37256	8.37557e-05
3.08487	4.28874e-06		0.37305	8.37e-05
3.08891	4.23069e-06		0.37354	8.36446e-05
3.09295	4.26035e-06		0.37402	8.35895e-05
3.09699	4.29459e-06		0.37451	8.35346e-05
3.10103	4.43255e-06		0.375	8.348e-05
3.10506	4.32018e-06		0.37549	8.34257e-05
3.1091	4.15081e-06		0.37598	8.33717e-05
3.11314	4.09703e-06		0.37646	8.33179e-05
3.11718	4.22529e-06		0.37695	8.32644e-05
3.12121	4.27777e-06		0.37744	8.32112e-05
3.12525	4.27187e-06		0.37793	8.31582e-05
3.12929	4.22413e-06		0.37842	8.31055e-05
3.13333	4.18536e-06		0.37891	8.30531e-05
3.13737	4.20378e-06		0.37939	8.3001e-05
3.1414	4.15442e-06		0.37988	8.29491e-05
3.14544	4.03055e-06		0.38037	8.28975e-05
3.14948	4.02695e-06		0.38086	8.28461e-05
3.15352	4.17706e-06		0.38135	8.2795e-05
3.15755	4.14061e-06		0.38184	8.27442e-05
3.16159	4.0728e-06		0.38232	8.26936e-05
3.16563	4.14376e-06		0.38281	8.26433e-05
3.16967	4.12296e-06		0.3833	8.25933e-05
3.17371	4.12527e-06		0.38379	8.25435e-05
3.17774	4.05563e-06		0.38428	8.2494e-05
3.18178	4.15291e-06		0.38477	8.24447e-05
3.18582	4.10744e-06		0.38525	8.23957e-05
3.18986	4.06231e-06		0.38574	8.2347e-05
3.19389	4.09648e-06		0.38623	8.22985e-05
3.19793	4.1437e-06		0.38672	8.22502e-05
3.20197	4.14445e-06		0.38721	8.22023e-05
3.20601	4.12264e-06		0.3877	8.21545e-05
3.21005	4.02347e-06		0.38818	8.21071e-05
3.21408	4.03419e-06		0.38867	8.20598e-05
3.21812	4.00346e-06		0.38916	8.20129e-05
3.22216	4.04068e-06		0.38965	8.19662e-05
3.2262	4.02194e-06		0.39014	8.19197e-05
3.23023	4.10114e-06		0.39063	8.18735e-05
3.23427	3.92336e-06		0.39111	8.18275e-05
3.23831	4.01672e-06		0.3916	8.17818e-05
3.24235	3.97024e-06		0.39209	8.17364e-05
3.24639	3.96953e-06		0.39258	8.16911e-05
3.25042	4.00506e-06		0.39307	8.16462e-05
3.25446	3.96996e-06		0.39355	8.16015e-05
3.2585	3.97637e-06		0.39404	8.1557e-05
3.26254	4.05877e-06		0.39453	8.15128e-05
3.26658	4.04352e-06		0.39502	8.14688e-05
3.27061	3.94718e-06		0.39551	8.1425e-05
3.27465	4.08877e-06		0.396	8.13815e-05
3.27869	3.98188e-06		0.39648	8.13383e-05
3.28273	3.90441e-06		0.39697	8.12953e-05
3.28676	4.00461e-06		0.39746	8.12525e-05
3.2908	3.86824e-06		0.39795	8.121e-05
3.29484	3.95744e-06		0.39844	8.11677e-05
3.29888	3.92581e-06		0.39893	8.11256e-05
3.30292	3.93343e-06		0.39941	8.10838e-05
3.30695	3.97085e-06		0.3999	8.10423e-05
3.31099	3.8613e-06		0.40039	8.10009e-05
3.31503	3.88884e-06		0.40088	8.09599e-05
3.31907	3.91315e-06		0.40137	8.0919e-05
3.3231	3.81332e-06		0.40186	8.08784e-05
3.32714	3.89715e-06		0.40234	8.0838e-05
3.33118	3.92864e-06		0.40283	8.07979e-05
3.33522	3.91917e-06		0.40332	8.07579e-05
3.33926	3.94235e-06		0.40381	8.07183e-05
3.34329	3.90376e-06		0.4043	8.06788e-05
3.34733	3.7761e-06		0.40479	8.06396e-05
3.35137	3.94506e-06		0.40527	8.06006e-05
3.35541	3.90251e-06		0.40576	8.05619e-05
3.35944	3.87299e-06		0.40625	8.05234e-05
3.36348	3.87116e-06		0.40674	8.04851e-05
3.36752	3.85808e-06		0.40723	8.0447e-05
3.37156	3.93361e-06		0.40771	8.04092e-05
3.3756	3.80114e-06		0.4082	8.03716e-05
3.37963	3.81e-06		0.40869	8.03343e-05
3.38367	3.83143e-06		0.40918	8.02971e-05
3.38771	3.89843e-06		0.40967	8.02602e-05
3.39175	3.81272e-06		0.41016	8.02236e-05
3.39578	3.86466e-06		0.41064	8.01871e-05
3.39982	3.86758e-06		0.41113	8.01509e-05
3.40386	3.68191e-06		0.41162	8.01149e-05
3.4079	3.82141e-06		0.41211	8.00791e-05
3.41194	3.81718e-06		0.4126	8.00436e-05
3.41597	3.83778e-06		0.41309	8.00082e-05
3.42001	3.87879e-06		0.41357	7.99731e-05
3.42405	3.7751e-06		0.41406	7.99383e-05
3.42809	3.91308e-06		0.41455	7.99036e-05
3.43212	3.73014e-06		0.41504	7.98692e-05
3.43616	3.87532e-06		0.41553	7.9835e-05
3.4402	3.81107e-06		0.41602	7.9801e-05
3.44424	3.80483e-06		0.4165	7.97672e-05
3.44828	3.828e-06		0.41699	7.97337e-05
3.45231	3.83294e-06		0.41748	7.97004e-05
3.45635	3.77044e-06		0.41797	7.96673e-05
3.46039	3.74151e-06		0.41846	7.96344e-05
3.46443	3.74506e-06		0.41895	7.96017e-05
3.46846	3.75436e-06		0.41943	7.95693e-05
3.4725	3.75031e-06		0.41992	7.95371e-05
3.47654	3.70526e-06		0.42041	7.9505e-05
3.48058	3.80648e-06		0.4209	7.94733e-05
3.48462	3.81414e-06		0.42139	7.94417e-05
3.48865	3.74198e-06		0.42188	7.94103e-05
3.49269	3.66277e-06		0.42236	7.93792e-05
3.49673	3.7783e-06		0.42285	7.93483e-05
3.50077	3.67971e-06		0.42334	7.93176e-05
3.5048	3.73414e-06		0.42383	7.92871e-05
3.50884	3.75345e-06		0.42432	7.92568e-05
3.51288	3.71676e-06		0.4248	7.92267e-05
3.51692	3.72443e-06		0.42529	7.91969e-05
3.52096	3.53189e-06		0.42578	7.91672e-05
3.52499	3.60035e-06		0.42627	7.91378e-05
3.52903	3.78798e-06		0.42676	7.91086e-05
3.53307	3.71936e-06		0.42725	7.90796e-05
3.53711	3.69577e-06		0.42773	7.90508e-05
3.54115	3.63336e-06		0.42822	7.90222e-05
3.54518	3.67119e-06		0.42871	7.89939e-05
3.54922	3.65216e-06		0.4292	7.89657e-05
3.55326	3.7334e-06		0.42969	7.89378e-05
3.5573	3.57861e-06		0.43018	7.891e-05
3.56133	3.64099e-06		0.43066	7.88825e-05
3.56537	3.66184e-06		0.43115	7.88552e-05
3.56941	3.65456e-06		0.43164	7.88281e-05
3.57345	3.60027e-06		0.43213	7.88012e-05
3.57749	3.6322e-06		0.43262	7.87745e-05
3.58152	3.73711e-06		0.43311	7.8748e-05
3.58556	3.67164e-06		0.43359	7.87217e-05
3.5896	3.53877e-06		0.43408	7.86957e-05
3.59364	3.70128e-06		0.43457	7.86698e-05
3.59767	3.64195e-06		0.43506	7.86441e-05
3.60171	3.61556e-06		0.43555	7.86187e-05
3.60575	3.72817e-06		0.43604	7.85935e-05
3.60979	3.48274e-06		0.43652	7.85684e-05
3.61383	3.56919e-06		0.43701	7.85436e-05
3.61786	3.61658e-06		0.4375	7.8519e-05
3.6219	3.64482e-06		0.43799	7.84945e-05
3.62594	3.48176e-06		0.43848	7.84703e-05
3.62998	3.634e-06		0.43896	7.84463e-05
3.63401	3.61412e-06		0.43945	7.84225e-05
3.63805	3.69206e-06		0.43994	7.83989e-05
3.64209	3.51791e-06		0.44043	7.83755e-05
3.64613	3.52967e-06		0.44092	7.83523e-05
3.65017	3.5985e-06		0.44141	7.83293e-05
3.6542	3.35518e-06		0.44189	7.83065e-05
3.65824	3.55743e-06		0.44238	7.82839e-05
3.66228	3.51951e-06		0.44287	7.82615e-05
3.66632	3.51701e-06		0.44336	7.82393e-05
3.67035	3.46061e-06		0.44385	7.82173e-05
3.67439	3.45781e-06		0.44434	7.81955e-05
3.67843	3.56688e-06		0.44482	7.8174e-05
3.68247	3.539e-06		0.44531	7.81526e-05
3.68651	3.50994e-06		0.4458	7.81314e-05
3.69054	3.48959e-06		0.44629	7.81104e-05
3.69458	3.57465e-06		0.44678	7.80896e-05
3.69862	3.49248e-06		0.44727	7.8069e-05
3.70266	3.56064e-06		0.44775	7.80486e-05
3.70669	3.54922e-06		0.44824	7.80284e-05
3.71073	3.52871e-06		0.44873	7.80084e-05
3.71477	3.52983e-06		0.44922	7.79886e-05
3.71881	3.60653e-06		0.44971	7.7969e-05
3.72285	3.53866e-06		0.4502	7.79496e-05
3.72688	3.50189e-06		0.45068	7.79304e-05
3.73092	3.57115e-06		0.45117	7.79114e-05
3.73496	3.52527e-06		0.45166	7.78926e-05
3.739	3.56389e-06		0.45215	7.7874e-05
3.74303	3.45646e-06		0.45264	7.78556e-05
3.74707	3.43881e-06		0.45313	7.78374e-05
3.75111	3.44545e-06		0.45361	7.78193e-05
3.75515	3.46956e-06		0.4541	7.78015e-05
3.75919	3.47685e-06		0.45459	7.77839e-05
3.76322	3.42101e-06		0.45508	7.77664e-05
3.76726	3.40702e-06		0.45557	7.77492e-05
3.7713	3.46189e-06		0.45605	7.77321e-05
3.77534	3.48385e-06		0.45654	7.77153e-05
3.77937	3.4924e-06		0.45703	7.76986e-05
3.78341	3.41404e-06		0.45752	7.76822e-05
3.78745	3.3944e-06		0.45801	7.76659e-05
3.79149	3.46727e-06		0.4585	7.76498e-05
3.79553	3.47553e-06		0.45898	7.76339e-05
3.79956	3.37816e-06		0.45947	7.76182e-05
3.8036	3.33312e-06		0.45996	7.76028e-05
3.80764	3.47189e-06		0.46045	7.75874e-05
3.81168	3.33399e-06		0.46094	7.75723e-05
3.81572	3.41172e-06		0.46143	7.75574e-05
3.81975	3.40782e-06		0.46191	7.75427e-05
3.82379	3.25123e-06		0.4624	7.75282e-05
3.82783	3.37012e-06		0.46289	7.75138e-05
3.83187	3.41666e-06		0.46338	7.74997e-05
3.8359	3.42252e-06		0.46387	7.74857e-05
3.83994	3.40648e-06		0.46436	7.74719e-05
3.84398	3.39996e-06		0.46484	7.74584e-05
3.84802	3.38353e-06		0.46533	7.7445e-05
3.85206	3.40973e-06		0.46582	7.74318e-05
3.85609	3.47177e-06		0.46631	7.74188e-05
3.86013	3.29778e-06		0.4668	7.7406e-05
3.86417	3.41944e-06		0.46729	7.73934e-05
3.86821	3.34397e-06		0.46777	7.73809e-05
3.87224	3.30883e-06		0.46826	7.73687e-05
3.87628	3.25694e-06		0.46875	7.73566e-05
3.88032	3.32395e-06		0.46924	7.73448e-05
3.88436	3.34112e-06		0.46973	7.73331e-05
3.8884	3.32179e-06		0.47021	7.73216e-05
3.89243	3.32497e-06		0.4707	7.73103e-05
3.89647	3.36857e-06		0.47119	7.72992e-05
3.90051	3.37383e-06		0.47168	7.72883e-05
3.90455	3.34563e-06		0.47217	7.72776e-05
3.90858	3.28404e-06		0.47266	7.72671e-05
3.91262	3.30609e-06		0.47314	7.72567e-05
3.91666	3.41553e-06		0.47363	7.72465e-05
3.9207	3.29882e-06		0.47412	7.72366e-05
3.92474	3.26695e-06		0.47461	7.72268e-05
3.92877	3.33138e-06		0.4751	7.72172e-05
3.93281	3.24563e-06		0.47559	7.72078e-05
3.93685	3.27582e-06		0.47607	7.71986e-05
3.94089	3.36397e-06		0.47656	7.71896e-05
3.94492	3.30568e-06		0.47705	7.71807e-05
3.94896	3.32215e-06		0.47754	7.71721e-05
3.953	3.28045e-06		0.47803	7.71636e-05
3.95704	3.27992e-06		0.47852	7.71553e-05
3.96108	3.24139e-06		0.479	7.71472e-05
3.96511	3.28389e-06		0.47949	7.71393e-05
3.96915	3.27465e-06		0.47998	7.71316e-05
3.97319	3.31616e-06		0.48047	7.71241e-05
3.97723	3.30447e-06		0.48096	7.71168e-05
3.98126	3.2878e-06		0.48145	7.71096e-05
3.9853	3.24793e-06		0.48193	7.71026e-05
3.98934	3.23961e-06		0.48242	7.70959e-05
3.99338	3.26494e-06		0.48291	7.70893e-05
3.99742	3.31929e-06		0.4834	7.70829e-05
4.00145	3.24669e-06		0.48389	7.70766e-05
4.00549	3.23944e-06		0.48438	7.70706e-05
4.00953	3.22491e-06		0.48486	7.70648e-05
4.01357	3.23626e-06		0.48535	7.70591e-05
4.0176	3.37286e-06		0.48584	7.70536e-05
4.02164	3.16416e-06		0.48633	7.70483e-05
4.02568	3.20717e-06		0.48682	7.70432e-05
4.02972	3.27386e-06		0.4873	7.70383e-05
4.03376	3.27356e-06		0.48779	7.70336e-05
4.03779	3.24788e-06		0.48828	7.7029e-05
4.04183	3.18907e-06		0.48877	7.70247e-05
4.04587	3.20252e-06		0.48926	7.70205e-05
4.04991	3.18955e-06		0.48975	7.70165e-05
4.05394	3.196e-06		0.49023	7.70127e-05
4.05798	3.32181e-06		0.49072	7.70091e-05
4.06202	3.29712e-06		0.49121	7.70057e-05
4.06606	3.24481e-06		0.4917	7.70024e-05
4.0701	3.19806e-06		0.49219	7.69994e-05
4.07413	3.2144e-06		0.49268	7.69965e-05
4.07817	3.13775e-06		0.49316	7.69938e-05
4.08221	3.26135e-06		0.49365	7.69913e-05
4.08625	3.1245e-06		0.49414	7.6989e-05
4.09029	3.14071e-06		0.49463	7.69869e-05
4.09432	3.16012e-06		0.49512	7.69849e-05
4.09836	3.08004e-06		0.49561	7.69832e-05
4.1024	3.24925e-06		0.49609	7.69816e-05
4.10644	3.11936e-06		0.49658	7.69802e-05
4.11047	3.16247e-06		0.49707	7.6979e-05
4.11451	3.25378e-06		0.49756	7.6978e-05
4.11855	3.16629e-06		0.49805	7.69771e-05
4.12259	3.14401e-06		0.49854	7.69765e-05
4.12663	3.18727e-06		0.49902	7.6976e-05
4.13066	3.14396e-06		0.49951	7.69757e-05
4.1347	3.19991e-06		0.5	3.84878e-05
4.13874	3.20986e-06
4.14278	3.20861e-06
4.14681	3.19122e-06
4.15085	3.13167e-06
4.15489	3.19951e-06
4.15893	3.19418e-06
4.16297	3.18878e-06
4.167	3.09344e-06
4.17104	3.17129e-06
4.17508	3.18569e-06
4.17912	3.09088e-06
4.18315	3.13897e-06
4.18719	3.15701e-06
4.19123	3.10428e-06
4.19527	3.09638e-06
4.19931	3.02946e-06
4.20334	3.10862e-06
4.20738	3.2034e-06
4.21142	3.06234e-06
4.21546	3.1677e-06
4.21949	3.12961e-06
4.22353	3.08467e-06
4.22757	3.1534e-06
4.23161	3.18184e-06
4.23565	3.15136e-06
4.23968	3.0586e-06
4.24372	3.00093e-06
4.24776	3.05971e-06
4.2518	3.05963e-06
4.25583	3.05411e-06
4.25987	3.07858e-06
4.26391	3.23918e-06
4.26795	2.9683e-06
4.27199	3.04173e-06
4.27602	3.02199e-06
4.28006	3.05835e-06
4.2841	3.18145e-06
4.28814	3.06738e-06
4.29217	3.02784e-06
4.29621	3.05797e-06
4.30025	3.09536e-06
4.30429	3.06293e-06
4.30833	3.13045e-06
4.31236	3.09222e-06
4.3164	2.9512e-06
4.32044	3.11461e-06
4.32448	3.03926e-06
4.32851	3.0166e-06
4.33255	3.022e-06
4.33659	2.8807e-06
4.34063	3.11114e-06
4.34467	2.96363e-06
4.3487	3.0506e-06
4.35274	3.08297e-06
4.35678	3.04245e-06
4.36082	3.01413e-06
4.36486	3.0699e-06
4.36889	2.93517e-06
4.37293	3.03435e-06
4.37697	3.00452e-06
4.38101	3.03614e-06
4.38504	3.02859e-06
4.38908	3.0146e-06
4.39312	3.04255e-06
4.39716	3.02419e-06
4.4012	3.02605e-06
4.40523	2.80805e-06
4.40927	2.96327e-06
4.41331	3.00163e-06
4.41735	2.99731e-06
4.42138	2.96752e-06
4.42542	2.94448e-06
4.42946	3.01437e-06
4.4335	2.802e-06
4.43754	3.00911e-06
4.44157	2.97279e-06
4.44561	3.0008e-06
4.44965	3.02324e-06
4.45369	2.93376e-06
4.45772	2.95897e-06
4.46176	3.03865e-06
4.4658	2.93149e-06
4.46984	2.9794e-06
4.47388	2.93892e-06
4.47791	2.91182e-06
4.48195	2.99639e-06
4.48599	2.90992e-06
4.49003	2.94815e-06
4.49406	2.98357e-06
4.4981	2.89571e-06
4.50214	2.89747e-06
4.50618	2.96124e-06
4.51022	2.88773e-06
4.51425	2.99961e-06
4.51829	2.95805e-06
4.52233	2.87941e-06
4.52637	2.87466e-06
4.5304	2.95591e-06
4.53444	2.83061e-06
4.53848	2.92945e-06
4.54252	2.90168e-06
4.54656	2.85437e-06
4.55059	2.87142e-06
4.55463	2.89047e-06
4.55867	2.80403e-06
4.56271	2.90101e-06
4.56674	2.85143e-06
4.57078	2.80793e-06
4.57482	2.77382e-06
4.57886	2.90926e-06
4.5829	2.874e-06
4.58693	2.75656e-06
4.59097	2.90578e-06
4.59501	2.76447e-06
4.59905	2.81229e-06
4.60308	2.88958e-06
4.60712	2.81453e-06
4.61116	2.92468e-06
4.6152	2.85754e-06
4.61924	2.87998e-06
4.62327	2.82e-06
4.62731	2.85407e-06
4.63135	2.83109e-06
4.63539	2.90912e-06
4.63943	2.75284e-06
4.64346	2.85816e-06
4.6475	2.88711e-06
4.65154	2.80159e-06
4.65558	2.85146e-06
4.65961	2.79503e-06
4.66365	2.8332e-06
4.66769	2.77418e-06
4.67173	2.84777e-06
4.67577	2.76025e-06
4.6798	2.90555e-06
4.68384	2.78575e-06
4.68788	2.84946e-06
4.69192	2.81649e-06
4.69595	2.80183e-06
4.69999	2.8227e-06
4.70403	2.77579e-06
4.70807	2.79367e-06
4.71211	2.7222e-06
4.71614	2.71008e-06
4.72018	2.75099e-06
4.72422	2.7445e-06
4.72826	2.86594e-06
4.73229	2.66778e-06
4.73633	2.79861e-06
4.74037	2.79711e-06
4.74441	2.71478e-06
4.74845	2.71953e-06
4.75248	2.86351e-06
4.75652	2.81408e-06
4.76056	2.83135e-06
4.7646	2.75455e-06
4.76863	2.7063e-06
4.77267	2.72969e-06
4.77671	2.84335e-06
4.78075	2.84007e-06
4.78479	2.79991e-06
4.78882	2.70494e-06
4.79286	2.76607e-06
4.7969	2.6712e-06
4.80094	2.81692e-06
4.80497	2.73191e-06
4.80901	2.69889e-06
4.81305	2.70558e-06
4.81709	2.70417e-06
4.82113	2.74087e-06
4.82516	2.66542e-06
4.8292	2.80365e-06
4.83324	2.67906e-06
4.83728	2.67282e-06
4.84131	2.78266e-06
4.84535	2.74084e-06
4.84939	2.73881e-06
4.85343	2.70396e-06
4.85747	2.81416e-06
4.8615	2.72154e-06
4.86554	2.56001e-06
4.86958	2.72396e-06
4.87362	2.78113e-06
4.87765	2.81963e-06
4.88169	2.67602e-06
4.88573	2.7253e-06
4.88977	2.7894e-06
4.89381	2.64786e-06
4.89784	2.73083e-06
4.90188	2.66878e-06
4.90592	2.78251e-06
4.90996	2.76248e-06
4.91399	2.64368e-06
4.91803	2.86601e-06
4.92207	2.54693e-06
4.92611	2.66728e-06
4.93015	2.73393e-06
4.93418	2.62481e-06
4.93822	2.7888e-06
4.94226	2.54872e-06
4.9463	2.60076e-06
4.95034	2.54222e-06
4.95437	2.63178e-06
4.95841	2.62606e-06
4.96245	2.71473e-06
4.96649	2.61999e-06
4.97052	2.60658e-06
4.97456	2.72056e-06
4.9786	2.72099e-06
4.98264	2.67626e-06
4.98668	2.60394e-06
4.99071	2.61305e-06
4.99475	2.68438e-06
4.99879	2.73338e-06
5.00283	2.58693e-06
5.00686	2.62116e-06
5.0109	2.65664e-06
5.01494	2.62194e-06
5.01898	2.66227e-06
5.02302	2.70892e-06
5.02705	2.63076e-06
5.03109	2.59217e-06
5.03513	2.6088e-06
5.03917	2.63917e-06
5.0432	2.74905e-06
5.04724	2.61895e-06
5.05128	2.52273e-06
5.05532	2.56103e-06
5.05936	2.5883e-06
5.06339	2.68902e-06
5.06743	2.59303e-06
5.07147	2.57222e-06
5.07551	2.65241e-06
5.07954	2.62861e-06
5.08358	2.58629e-06
5.08762	2.66436e-06
5.09166	2.5799e-06
5.0957	2.60186e-06
5.09973	2.65694e-06
5.10377	2.5094e-06
5.10781	2.61568e-06
5.11185	2.51157e-06
5.11588	2.59557e-06
5.11992	2.56639e-06
5.12396	2.65461e-06
5.128	2.61884e-06
5.13204	2.54415e-06
5.13607	2.54815e-06
5.14011	2.51071e-06
5.14415	2.47043e-06
5.14819	2.62031e-06
5.15222	2.50042e-06
5.15626	2.51422e-06
5.1603	2.6369e-06
5.16434	2.43839e-06
5.16838	2.53723e-06
5.17241	2.58223e-06
5.17645	2.56174e-06
5.18049	2.59529e-06
5.18453	2.49093e-06
5.18856	2.62586e-06
5.1926	2.54653e-06
5.19664	2.59913e-06
5.20068	2.59931e-06
5.20472	2.54206e-06
5.20875	2.53305e-06
5.21279	2.54298e-06
5.21683	2.59299e-06
5.22087	2.59126e-06
5.22491	2.53624e-06
5.22894	2.60707e-06
5.23298	2.46936e-06
5.23702	2.4989e-06
5.24106	2.45542e-06
5.24509	2.59511e-06
5.24913	2.5311e-06
5.25317	2.49525e-06
5.25721	2.45851e-06
5.26125	2.56021e-06
5.26528	2.54646e-06
5.26932	2.52014e-06
5.27336	2.55544e-06
5.2774	2.46837e-06
5.28143	2.49814e-06
5.28547	2.39995e-06
5.28951	2.56029e-06
5.29355	2.61851e-06
5.29759	2.46669e-06
5.30162	2.46749e-06
5.30566	2.56323e-06
5.3097	2.3951e-06
5.31374	2.50573e-06
5.31777	2.52727e-06
5.32181	2.61923e-06
5.32585	2.56415e-06
5.32989	2.58951e-06
5.33393	2.33658e-06
5.33796	2.40956e-06
5.342	2.51663e-06
5.34604	2.48212e-06
5.35008	2.39655e-06
5.35411	2.42065e-06
5.35815	2.42207e-06
5.36219	2.48555e-06
5.36623	2.46799e-06
5.37027	2.4002e-06
5.3743	2.36228e-06
5.37834	2.50061e-06
5.38238	2.40565e-06
5.38642	2.48365e-06
5.39045	2.42498e-06
5.39449	2.43595e-06
5.39853	2.41704e-06
5.40257	2.51097e-06
5.40661	2.55411e-06
5.41064	2.42189e-06
5.41468	2.4331e-06
5.41872	2.49221e-06
5.42276	2.34311e-06
5.42679	2.42856e-06
5.43083	2.37836e-06
5.43487	2.43583e-06
5.43891	2.49413e-06
5.44295	2.36259e-06
5.44698	2.40165e-06
5.45102	2.39171e-06
5.45506	2.49532e-06
5.4591	2.44126e-06
5.46313	2.4125e-06
5.46717	2.46661e-06
5.47121	2.51023e-06
5.47525	2.36605e-06
5.47929	2.44816e-06
5.48332	2.42282e-06
5.48736	2.34963e-06
5.4914	2.37581e-06
5.49544	2.39759e-06
5.49948	2.3981e-06
5.50351	2.40916e-06
5.50755	2.38096e-06
5.51159	2.3635e-06
5.51563	2.40429e-06
5.51966	2.36682e-06
5.5237	2.39299e-06
5.52774	2.38063e-06
5.53178	2.27319e-06
5.53582	2.36841e-06
5.53985	2.42097e-06
5.54389	2.3284e-06
5.54793	2.32614e-06
5.55197	2.31742e-06
5.556	2.43992e-06
5.56004	2.39504e-06
5.56408	2.38064e-06
5.56812	2.33336e-06
5.57216	2.35232e-06
5.57619	2.32695e-06
5.58023	2.36299e-06
5.58427	2.41857e-06
5.58831	2.34509e-06
5.59234	2.36735e-06
5.59638	2.38726e-06
5.60042	2.27834e-06
5.60446	2.33365e-06
5.6085	2.37728e-06
5.61253	2.37856e-06
5.61657	2.36689e-06
5.62061	2.33152e-06
5.62465	2.32798e-06
5.62868	2.26365e-06
5.63272	2.42886e-06
5.63676	2.28077e-06
5.6408	2.34589e-06
5.64484	2.34778e-06
5.64887	2.29822e-06
5.65291	2.33788e-06
5.65695	2.32599e-06
5.66099	2.3655e-06
5.66502	2.35257e-06
5.66906	2.36491e-06
5.6731	2.46289e-06
5.67714	2.31589e-06
5.68118	2.24295e-06
5.68521	2.36322e-06
5.68925	2.38243e-06
5.69329	2.32837e-06
5.69733	2.40015e-06
5.70136	2.34176e-06
5.7054	2.42394e-06
5.70944	2.36586e-06
5.71348	2.38007e-06
5.71752	2.39137e-06
5.72155	2.29143e-06
5.72559	2.29913e-06
5.72963	2.34713e-06
5.73367	2.34595e-06
5.7377	2.29969e-06
5.74174	2.37163e-06
5.74578	2.24468e-06
5.74982	2.21807e-06
5.75386	2.33252e-06
5.75789	2.32066e-06
5.76193	2.36124e-06
5.76597	2.29215e-06
5.77001	2.2536e-06
5.77405	2.41302e-06
5.77808	2.24896e-06
5.78212	2.33511e-06
5.78616	2.31647e-06
5.7902	2.35172e-06
5.79423	2.19506e-06
5.79827	2.32271e-06
5.80231	2.26588e-06
5.80635	2.31415e-06
5.81039	2.20946e-06
5.81442	2.18232e-06
5.81846	2.27336e-06
5.8225	2.34643e-06
5.82654	2.2082e-06
5.83057	2.30223e-06
5.83461	2.30839e-06
5.83865	2.31729e-06
5.84269	2.23976e-06
5.84673	2.34667e-06
5.85076	2.34295e-06
5.8548	2.28163e-06
5.85884	2.29627e-06
5.86288	2.25041e-06
5.86691	2.27158e-06
5.87095	2.27666e-06
5.87499	2.28182e-06
5.87903	2.1944e-06
5.88307	2.29998e-06
5.8871	2.23395e-06
5.89114	2.31823e-06
5.89518	2.14954e-06
5.89922	2.21791e-06
5.90325	2.19294e-06
5.90729	2.22376e-06
5.91133	2.13005e-06
5.91537	2.24044e-06
5.91941	2.2742e-06
5.92344	2.30178e-06
5.92748	2.30426e-06
5.93152	2.14315e-06
5.93556	2.23545e-06
5.93959	2.42201e-06
5.94363	2.25928e-06
5.94767	2.2946e-06
5.95171	2.25452e-06
5.95575	2.2328e-06
5.95978	2.20848e-06
5.96382	2.25519e-06
5.96786	2.27767e-06
5.9719	2.26221e-06
5.97593	2.23122e-06
5.97997	2.11461e-06
5.98401	2.24275e-06
5.98805	2.17883e-06
5.99209	2.21472e-06
5.99612	2.30613e-06
6.00016	2.19273e-06
6.0042	2.23231e-06
6.00824	2.30376e-06
6.01227	2.14201e-06
6.01631	2.19273e-06
6.02035	2.16851e-06
6.02439	2.12377e-06
6.02843	2.22112e-06
6.03246	2.20163e-06
6.0365	2.23472e-06
6.04054	2.28316e-06
6.04458	2.16075e-06
6.04862	2.12675e-06
6.05265	2.20716e-06
6.05669	2.17747e-06
6.06073	2.28945e-06
6.06477	2.24601e-06
6.0688	2.13816e-06
6.07284	2.15397e-06
6.07688	2.11896e-06
6.08092	2.20441e-06
6.08496	2.25578e-06
6.08899	2.136e-06
6.09303	2.14143e-06
6.09707	2.14897e-06
6.10111	2.15296e-06
6.10514	2.24565e-06
6.10918	2.24036e-06
6.11322	2.12024e-06
6.11726	2.19916e-06
6.1213	2.21781e-06
6.12533	2.14836e-06
6.12937	2.20012e-06
6.13341	2.18119e-06
6.13745	2.23501e-06
6.14148	2.14917e-06
6.14552	2.20552e-06
6.14956	2.22656e-06
6.1536	2.2019e-06
6.15764	2.15096e-06
6.16167	2.19561e-06
6.16571	2.19082e-06
6.16975	2.17215e-06
6.17379	2.19891e-06
6.17782	2.15809e-06
6.18186	2.18336e-06
6.1859	2.18602e-06
6.18994	2.16209e-06
6.19398	2.10259e-06
6.19801	2.11274e-06
6.20205	2.21481e-06
6.20609	2.12286e-06
6.21013	2.18637e-06
6.21416	2.14576e-06
6.2182	2.18825e-06
6.22224	2.23091e-06
6.22628	2.16934e-06
6.23032	2.13983e-06
6.23435	2.11321e-06
6.23839	2.18007e-06
6.24243	2.14535e-06
6.24647	2.13607e-06
6.2505	2.18131e-06
6.25454	2.14608e-06
6.25858	2.08584e-06
6.26262	2.14068e-06
6.26666	2.17766e-06
6.27069	2.15553e-06
6.27473	2.19772e-06
6.27877	2.10513e-06
6.28281	2.13658e-06
6.28684	2.0792e-06
6.29088	2.10505e-06
6.29492	2.09602e-06
6.29896	2.12286e-06
6.303	2.11693e-06
6.30703	2.13776e-06
6.31107	2.03894e-06
6.31511	2.15995e-06
6.31915	2.12676e-06
6.32319	2.03265e-06
6.32722	2.09802e-06
6.33126	2.0723e-06
6.3353	2.12571e-06
6.33934	2.11788e-06
6.34337	2.0649e-06
6.34741	2.07211e-06
6.35145	2.07102e-06
6.35549	2.13188e-06
6.35953	2.12696e-06
6.36356	2.11369e-06
6.3676	2.079e-06
6.37164	2.0486e-06
6.37568	2.16802e-06
6.37971	2.11441e-06
6.38375	2.04616e-06
6.38779	2.00302e-06
6.39183	2.08866e-06
6.39587	2.20596e-06
6.3999	2.15824e-06
6.40394	2.15478e-06
6.40798	2.06236e-06
6.41202	2.0487e-06
6.41605	2.04198e-06
6.42009	2.06978e-06
6.42413	2.08958e-06
6.42817	2.10269e-06
6.43221	2.06629e-06
6.43624	2.13657e-06
6.44028	2.05764e-06
6.44432	2.07188e-06
6.44836	2.01937e-06
6.45239	2.11566e-06
6.45643	2.19484e-06
6.46047	2.07332e-06
6.46451	2.01324e-06
6.46855	2.00162e-06
6.47258	2.07814e-06
6.47662	1.97493e-06
6.48066	2.11363e-06
6.4847	2.06927e-06
6.48873	2.10182e-06
6.49277	2.04957e-06
6.49681	2.11807e-06
6.50085	2.08382e-06
6.50489	2.00063e-06
6.50892	2.03444e-06
6.51296	2.03438e-06
6.517	2.06621e-06
6.52104	2.08019e-06
6.52507	2.13313e-06
6.52911	2.0407e-06
6.53315	2.05207e-06
6.53719	2.07738e-06
6.54123	2.05348e-06
6.54526	1.97206e-06
6.5493	2.10248e-06
6.55334	2.03294e-06
6.55738	2.02835e-06
6.56141	2.06454e-06
6.56545	2.09134e-06
6.56949	1.98068e-06
6.57353	2.02245e-06
6.57757	2.05923e-06
6.5816	2.02033e-06
6.58564	2.05984e-06
6.58968	1.98146e-06
6.59372	1.99088e-06
6.59775	2.05475e-06
6.60179	2.09291e-06
6.60583	1.97225e-06
6.60987	1.94837e-06
6.61391	2.01602e-06
6.61794	2.06438e-06
6.62198	1.963e-06
6.62602	2.10593e-06
6.63006	2.01692e-06
6.6341	2.03151e-06
6.63813	1.98896e-06
6.64217	2.02808e-06
6.64621	1.95489e-06
6.65025	2.06992e-06
6.65428	2.02504e-06
6.65832	2.03419e-06
6.66236	2.11012e-06
6.6664	2.00525e-06
6.67044	1.9805e-06
6.67447	1.90007e-06
6.67851	2.00407e-06
6.68255	2.1046e-06
6.68659	2.17469e-06
6.69062	2.05039e-06
6.69466	1.96581e-06
6.6987	2.04239e-06
6.70274	1.98025e-06
6.70678	2.06201e-06
6.71081	2.07005e-06
6.71485	1.98258e-06
6.71889	2.02438e-06
6.72293	1.8779e-06
6.72696	2.13874e-06
6.731	2.05763e-06
6.73504	1.99416e-06
6.73908	1.98483e-06
6.74312	1.99183e-06
6.74715	1.94609e-06
6.75119	2.05407e-06
6.75523	1.97645e-06
6.75927	1.98233e-06
6.7633	1.98387e-06
6.76734	2.01645e-06
6.77138	2.00018e-06
6.77542	1.95286e-06
6.77946	2.0194e-06
6.78349	1.96842e-06
6.78753	2.0238e-06
6.79157	1.96621e-06
6.79561	2.03551e-06
6.79964	2.04971e-06
6.80368	2.06722e-06
6.80772	1.91926e-06
6.81176	1.98522e-06
6.8158	1.98998e-06
6.81983	2.03658e-06
6.82387	1.94348e-06
6.82791	1.90681e-06
6.83195	1.90186e-06
6.83598	2.05824e-06
6.84002	1.96104e-06
6.84406	1.99185e-06
6.8481	2.00025e-06
6.85214	1.93216e-06
6.85617	1.93854e-06
6.86021	1.995e-06
6.86425	2.0345e-06
6.86829	1.97477e-06
6.87232	1.94719e-06
6.87636	1.92704e-06
6.8804	2.00171e-06
6.88444	1.95562e-06
6.88848	1.9088e-06
6.89251	1.86707e-06
6.89655	1.96677e-06
6.90059	1.97264e-06
6.90463	2.06377e-06
6.90867	1.96485e-06
6.9127	2.05514e-06
6.91674	1.9222e-06
6.92078	1.96914e-06
6.92482	1.9061e-06
6.92885	1.95819e-06
6.93289	1.97098e-06
6.93693	1.98008e-06
6.94097	1.96431e-06
6.94501	2.00597e-06
6.94904	1.98818e-06
6.95308	1.99015e-06
6.95712	1.92771e-06
6.96116	1.97557e-06
6.96519	1.90686e-06
6.96923	1.98866e-06
6.97327	1.979e-06
6.97731	2.04796e-06
6.98135	1.90563e-06
6.98538	2.03011e-06
6.98942	1.95414e-06
6.99346	1.95244e-06
6.9975	1.96634e-06
7.00153	1.97143e-06
7.00557	2.00827e-06
7.00961	1.84275e-06
7.01365	1.96166e-06
7.01769	1.99945e-06
7.02172	1.87098e-06
7.02576	1.95483e-06
7.0298	2.00712e-06
7.03384	1.9409e-06
7.03787	1.976e-06
7.04191	1.85319e-06
7.04595	1.95009e-06
7.04999	1.98582e-06
7.05403	1.85397e-06
7.05806	1.89481e-06
7.0621	1.96579e-06
7.06614	1.90117e-06
7.07018	1.97956e-06
7.07421	2.05416e-06
7.07825	1.99918e-06
7.08229	2.02194e-06
7.08633	1.94095e-06
7.09037	1.92086e-06
7.0944	2.04784e-06
7.09844	2.04466e-06
7.10248	1.9828e-06
7.10652	1.87343e-06
7.11055	1.90545e-06
7.11459	1.97827e-06
7.11863	1.92715e-06
7.12267	1.89045e-06
7.12671	2.02998e-06
7.13074	1.99609e-06
7.13478	1.89008e-06
7.13882	1.9606e-06
7.14286	1.95677e-06
7.14689	1.92342e-06
7.15093	1.96871e-06
7.15497	1.95909e-06
7.15901	1.87488e-06
7.16305	1.98264e-06
7.16708	1.96895e-06
7.17112	1.89352e-06
7.17516	1.90999e-06
7.1792	1.90807e-06
7.18324	1.94351e-06
7.18727	1.91265e-06
7.19131	1.93894e-06
7.19535	1.95687e-06
7.19939	1.96784e-06
7.20342	1.97969e-06
7.20746	1.88403e-06
7.2115	1.93649e-06
7.21554	1.96898e-06
7.21958	1.88309e-06
7.22361	1.89617e-06
7.22765	1.90429e-06
7.23169	1.98416e-06
7.23573	1.95372e-06
7.23976	1.90047e-06
7.2438	1.96105e-06
7.24784	1.99393e-06
7.25188	1.89899e-06
7.25592	1.96707e-06
7.25995	1.96336e-06
7.26399	1.94488e-06
7.26803	1.9765e-06
7.27207	1.89534e-06
7.2761	1.9494e-06
7.28014	1.96631e-06
7.28418	1.87143e-06
7.28822	1.90426e-06
7.29226	1.93328e-06
7.29629	2.03675e-06
7.30033	2.00946e-06
7.30437	1.84215e-06
7.30841	1.76721e-06
7.31244	2.05252e-06
7.31648	1.98909e-06
7.32052	1.97282e-06
7.32456	1.97601e-06
7.3286	1.96173e-06
7.33263	1.93432e-06
7.33667	1.90374e-06
7.34071	2.0197e-06
7.34475	1.94693e-06
7.34878	2.05865e-06
7.35282	1.93623e-06
7.35686	1.94788e-06
7.3609	2.03025e-06
7.36494	2.06747e-06
7.36897	2.04258e-06
7.37301	1.98724e-06
7.37705	1.99045e-06
7.38109	2.06281e-06
7.38512	2.01195e-06
7.38916	1.99843e-06
7.3932	2.03012e-06
7.39724	2.10152e-06
7.40128	2.06027e-06
7.40531	2.11692e-06
7.40935	2.12782e-06
7.41339	2.16514e-06
7.41743	2.10646e-06
7.42146	2.13524e-06
7.4255	2.149e-06
7.42954	2.15314e-06
7.43358	2.15952e-06
7.43762	2.22669e-06
7.44165	2.28504e-06
7.44569	2.28611e-06
7.44973	2.47394e-06
7.45377	2.3244e-06
7.45781	2.45445e-06
7.46184	2.56936e-06
7.46588	2.56591e-06
7.46992	2.71025e-06
7.47396	2.82021e-06
7.47799	2.97153e-06
7.48203	3.25092e-06
7.48607	3.7987e-06
7.49011	4.47457e-06
7.49415	7.12423e-06
7.49818	1.49973e-05
7.50222	1.16918e-05
7.50626	2.07349e-06
7.5103	8.73384e-07
7.51433	6.19573e-07
7.51837	5.86944e-07
7.52241	8.16729e-07
7.52645	9.03498e-07
7.53049	1.01442e-06
7.53452	1.14715e-06
7.53856	1.03867e-06
7.5426	1.16769e-06
7.54664	1.24799e-06
7.55067	1.21898e-06
7.55471	1.3894e-06
7.55875	1.31014e-06
7.56279	1.36951e-06
7.56683	1.43611e-06
7.57086	1.38819e-06
7.5749	1.47203e-06
7.57894	1.4933e-06
7.58298	1.38948e-06
7.58701	1.37112e-06
7.59105	1.50331e-06
7.59509	1.45633e-06
7.59913	1.51694e-06
7.60317	1.51249e-06
7.6072	1.54996e-06
7.61124	1.47914e-06
7.61528	1.58229e-06
7.61932	1.54049e-06
7.62335	1.59976e-06
7.62739	1.50925e-06
7.63143	1.60881e-06
7.63547	1.59428e-06
7.63951	1.59883e-06
7.64354	1.5378e-06
7.64758	1.65284e-06
7.65162	1.51612e-06
7.65566	1.56983e-06
7.65969	1.55072e-06
7.66373	1.67129e-06
7.66777	1.58741e-06
7.67181	1.58523e-06
7.67585	1.58658e-06
7.67988	1.48958e-06
7.68392	1.62913e-06
7.68796	1.56764e-06
7.692	1.65472e-06
7.69603	1.57864e-06
7.70007	1.59527e-06
7.70411	1.57378e-06
7.70815	1.65585e-06
7.71219	1.62601e-06
7.71622	1.6692e-06
7.72026	1.65571e-06
7.7243	1.65507e-06
7.72834	1.68688e-06
7.73238	1.54786e-06
7.73641	1.62223e-06
7.74045	1.69127e-06
7.74449	1.70801e-06
7.74853	1.58543e-06
7.75256	1.68164e-06
7.7566	1.67009e-06
7.76064	1.5979e-06
7.76468	1.74871e-06
7.76872	1.56324e-06
7.77275	1.61172e-06
7.77679	1.63275e-06
7.78083	1.65902e-06
7.78487	1.57369e-06
7.7889	1.68754e-06
7.79294	1.74039e-06
7.79698	1.65079e-06
7.80102	1.56338e-06
7.80506	1.56193e-06
7.80909	1.56664e-06
7.81313	1.69545e-06
7.81717	1.66497e-06
7.82121	1.60324e-06
7.82524	1.55547e-06
7.82928	1.60225e-06
7.83332	1.69389e-06
7.83736	1.62328e-06
7.8414	1.65234e-06
7.84543	1.65741e-06
7.84947	1.68217e-06
7.85351	1.65476e-06
7.85755	1.59689e-06
7.86158	1.66717e-06
7.86562	1.664e-06
7.86966	1.62761e-06
7.8737	1.607e-06
7.87774	1.53896e-06
7.88177	1.72959e-06
7.88581	1.53555e-06
7.88985	1.71613e-06
7.89389	1.59339e-06
7.89792	1.6429e-06
7.90196	1.59887e-06
7.906	1.63816e-06
7.91004	1.62761e-06
7.91408	1.72669e-06
7.91811	1.61242e-06
7.92215	1.61416e-06
7.92619	1.57843e-06
7.93023	1.75401e-06
7.93426	1.61735e-06
7.9383	1.63545e-06
7.94234	1.66709e-06
7.94638	1.59033e-06
7.95042	1.57414e-06
7.95445	1.64349e-06
7.95849	1.63561e-06
7.96253	1.62848e-06
7.96657	1.62151e-06
7.9706	1.6971e-06
7.97464	1.64122e-06
7.97868	1.68186e-06
7.98272	1.69149e-06
7.98676	1.55264e-06
7.99079	1.60287e-06
7.99483	1.62143e-06
7.99887	1.62348e-06
8.00291	1.65346e-06
8.00695	1.67265e-06
8.01098	1.60417e-06
8.01502	1.67068e-06
8.01906	1.46554e-06
8.0231	1.63988e-06
8.02713	1.67167e-06
8.03117	1.659e-06
8.03521	1.66621e-06
8.03925	1.70407e-06
8.04329	1.59492e-06
8.04732	1.57062e-06
8.05136	1.70484e-06
8.0554	1.72251e-06
8.05944	1.72354e-06
8.06347	1.55412e-06
8.06751	1.64217e-06
[truncated: 4,193 more rows]

## Sheet: 2e
Pump fluence (nJ/cm^2)	Signal amplitude, Experiment		Pump fluence (J/m^2)	Stress (Pa), Theory
59000	0.00943		0	0
44200	0.00717		3.8618e-05	110.09
33000	0.00518		7.77904e-05	221.762
24700	0.00384		0.000117523	335.029
18600	0.00286		0.000157821	449.91
14100	0.00212		0.00019869	566.419
10500	0.00165		0.000240136	684.573
7900	0.0012		0.000282165	804.389
5900	0.000889		0.000324782	925.882
4400	0.000652		0.000367994	1049.07
3300	0.000482		0.000411806	1173.97
2500	0.000363		0.000456225	1300.6
1900	0.000259		0.000501256	1428.98
1400	0.000188		0.000546905	1559.11
1000	0.000136		0.000593179	1691.03
800	0.0001		0.000640083	1824.75
600	9.1e-05		0.000687625	1960.28
450	6.9e-05		0.000735809	2097.65
330	5.1e-05		0.000784643	2236.87
250	3.7e-05		0.000834133	2377.96
190	2.63e-05		0.000884285	2520.94
140	1.88e-05		0.000935106	2665.82
100	1.42e-05		0.000986602	2812.63
80	1.09e-05		0.000996983	2842.23
60	8.4e-06		0.00104	2961.39
45	6.7e-06		0.00109	3112.1
30	4.2e-06		0.00115	3264.8
24	3.2e-06		0.0012	3419.5
18	2.4e-06		0.00125	3576.22
14	2.3e-06		0.00131	3734.98
			0.00137	3895.8
			0.00142	4058.7
			0.00148	4223.7
			0.00154	4390.81
			0.0016	4560.07
			0.00166	4731.48
			0.00172	4905.08
			0.00178	5080.87
			0.00184	5258.89
			0.00191	5439.15
			0.00197	5621.67
			0.00204	5806.47
			0.0021	5993.58
			0.00217	6183.02
			0.00224	6374.8
			0.0023	6568.96
			0.00233	6647.28
			0.00237	6765.5
			0.00244	6964.46
			0.00251	7165.85
			0.00259	7369.71
			0.00266	7576.04
			0.00273	7784.88
			0.0028	7996.24
			0.00288	8210.15
			0.00296	8426.63
			0.00303	8645.71
			0.00311	8867.4
			0.00319	9091.74
			0.00327	9318.74
			0.00335	9548.43
			0.00343	9780.83
			0.00351	10016
			0.0036	10253.9
			0.00368	10494.5
			0.00377	10738
			0.00385	10984.4
			0.00394	11233.5
			0.00403	11485.6
			0.00408	11638.2
			0.00412	11740.6
			0.00421	11998.5
			0.0043	12259.3
			0.00439	12523.2
			0.00449	12790
			0.00458	13059.9
			0.00468	13332.9
			0.00477	13608.9
			0.00487	13888.1
			0.00497	14170.3
			0.00507	14455.8
			0.00517	14744.4
			0.00527	15036.3
			0.00538	15331.4
			0.00548	15629.8
			0.00559	15931.5
			0.00569	16236.5
			0.0058	16544.8
			0.00591	16856.5
			0.00602	17171.7
			0.00613	17490.3
			0.00625	17812.3
			0.00634	18072.5
			0.00636	18137.8
			0.00648	18466.9
			0.00659	18799.5
			0.00671	19135.7
			0.00683	19475.5
			0.00695	19818.9
			0.00707	20166
			0.0072	20516.8
			0.00732	20871.3
			0.00745	21229.5
			0.00757	21591.5
			0.0077	21957.4
			0.00783	22327.1
			0.00796	22700.6
			0.00809	23078.1
			0.00823	23459.4
			0.00836	23844.8
			0.0085	24234.1
			0.00864	24627.5
			0.00878	25024.9
			0.00892	25426.4
			0.00906	25832
			0.0092	26241.7
			0.00935	26655.6
			0.0095	27073.8
			0.00964	27496.1
			0.00979	27922.8
			0.00994	28353.7
			0.0101	28789
			0.01025	29228.6
			0.01041	29672.7
			0.01056	30121.2
			0.01072	30574.1
			0.01088	31031.5
			0.01105	31493.5
			0.01121	31960
			0.01137	32431.2
			0.01154	32906.9
			0.01171	33387.3
			0.01188	33872.5
			0.01205	34362.3
			0.01222	34856.9
			0.0124	35356.3
			0.01258	35860.6
			0.01276	36369.7
			0.01294	36883.7
			0.01312	37402.6
			0.0133	37926.5
			0.01349	38455.4
			0.01367	38989.4
			0.01386	39528.4
			0.01405	40072.6
			0.01425	40621.9
			0.01444	41176.3
			0.01464	41736
			0.01484	42301
			0.01504	42871.2
			0.01524	43446.7
			0.01544	44027.7
			0.01565	44614
			0.01585	45205.7
			0.01606	45802.9
			0.01627	46405.6
			0.01649	47013.9
			0.0167	47627.8
			0.01692	48247.2
			0.01714	48872.4
			0.01736	49503.2
			0.01758	50139.7
			0.01781	50782
			0.01804	51430.2
			0.01827	52084.1
			0.0185	52744
			0.01873	53409.8
			0.01897	54081.5
			0.0192	54759.2
			0.01944	55443
			0.01969	56132.9
			0.01993	56828.8
			0.02018	57531
			0.02042	58239.3
			0.02067	58953.8
			0.02093	59674.7
			0.02118	60401.8
			0.02144	61135.3
			0.0217	61875.2
			0.02196	62621.5
			0.02222	63374.3
			0.02249	64133.6
			0.02276	64899.4
			0.02303	65671.9
			0.0233	66451
			0.02358	67236.8
			0.02386	68029.3
			0.02414	68828.5
			0.02442	69634.6
			0.0247	70447.5
			0.02499	71267.2
			0.02528	72094
			0.02557	72927.6
			0.02587	73768.3
			0.02617	74616.1
			0.02647	75470.9
			0.02677	76332.9
			0.02707	77202.1
			0.02738	78078.5
			0.02769	78962.1
			0.028	79853.1
			0.02832	80751.4
			0.02864	81657.1
			0.02896	82570.3
			0.02928	83490.9
			0.0296	84419.1
			0.02993	85354.8
			0.03026	86298.2
			0.0306	87249.2
			0.03093	88208
			0.03127	89174.4
			0.03161	90148.7
			0.03196	91130.8
			0.0323	92120.9
			0.03265	93118.8
			0.03301	94124.7
			0.03336	95138.6
			0.03372	96160.6
			0.03408	97190.7
			0.03445	98229
			0.03481	99275.5
			0.03518	100330
			0.03555	101393
			0.03593	102465
			0.03631	103544
			0.03669	104633
			0.03708	105729
			0.03746	106834
			0.03785	107948
			0.03825	109071
			0.03864	110202
			0.03904	111341
			0.03945	112490
			0.03985	113647
			0.04026	114814
			0.04067	115989
			0.04109	117173
			0.04151	118366
			0.04193	119568
			0.04235	120780
			0.04278	122000
			0.04321	123230
			0.04365	124469
			0.04408	125717
			0.04452	126974
			0.04497	128241
			0.04542	129518
			0.04587	130804
			0.04632	132099
			0.04678	133404
			0.04724	134719
			0.0477	136043
			0.04817	137377
			0.04864	138721
			0.04912	140075
			0.04959	141439
			0.05008	142813
			0.05056	144196
			0.05105	145590
			0.05154	146994
			0.05204	148408
			0.05254	149832
			0.05304	151267
			0.05355	152712
			0.05406	154167
			0.05457	155632
			0.05509	157108
			0.05561	158595
			0.05613	160092
			0.05666	161600
			0.05719	163119
			0.05773	164648
			0.05827	166188
			0.05881	167739
			0.05936	169300
			0.05991	170873
			0.06047	172457
			0.06103	174052
			0.06159	175658
			0.06216	177275
			0.06273	178903
			0.0633	180543
			0.06388	182194
			0.06446	183856
			0.06505	185530
			0.06564	187215
			0.06624	188912
			0.06684	190620
			0.06744	192340
			0.06805	194072
			0.06866	195816
			0.06927	197571
			0.06989	199339
			0.07052	201118
			0.07114	202909
			0.07178	204713
			0.07241	206528
			0.07305	208356
			0.0737	210195
			0.07435	212048
			0.075	213912
			0.07566	215789
			0.07632	217678
			0.07699	219580
			0.07766	221495
			0.07833	223422
			0.07901	225362
			0.0797	227314
			0.08039	229279
			0.08108	231258
			0.08178	233249
			0.08248	235253
			0.08319	237270
			0.0839	239300
			0.08462	241344
			0.08534	243400
			0.08606	245470
			0.08679	247554
			0.08753	249650
			0.08827	251760
			0.08901	253884
			0.08976	256021
			0.09051	258172
			0.09127	260337
			0.09204	262515
			0.09281	264707
			0.09358	266913
			0.09436	269133
			0.09514	271367
			0.09593	273615
			0.09672	275878
			0.09752	278154
			0.09832	280445
			0.09913	282750
			0.09994	285069
			0.10076	287403
			0.10158	289751
			0.10241	292114
			0.10325	294492
			0.10408	296884
			0.10493	299291
			0.10578	301713
			0.10663	304149
			0.10749	306601
			0.10835	309067
			0.10922	311549
			0.1101	314046
			0.11098	316558
			0.11187	319085
			0.11276	321628
			0.11365	324186
			0.11456	326759
			0.11546	329348
			0.11638	331953
			0.11729	334573
			0.11822	337209
			0.11915	339861
			0.12008	342528
			0.12102	345212
			0.12197	347911
			0.12292	350627
			0.12388	353359
			0.12484	356106
			0.12581	358871
			0.12678	361651
			0.12776	364448
			0.12875	367261
			0.12974	370091
			0.13074	372937
			0.13174	375800
			0.13275	378679
			0.13377	381576
			0.13479	384489
			0.13582	387419
			0.13685	390366
			0.13789	393331
			0.13893	396312
			0.13998	399310
			0.14104	402326
			0.1421	405359
			0.14317	408410
			0.14425	411478
			0.14533	414563
			0.14642	417666
			0.14751	420787
			0.14861	423926
			0.14972	427082
			0.15083	430256
			0.15195	433448
			0.15307	436658
			0.1542	439887
			0.15534	443133
			0.15649	446398
			0.15764	449680
			0.15879	452982
			0.15996	456302
			0.16113	459640
			0.1623	462997
			0.16349	466372
			0.16468	469766
			0.16587	473179
			0.16707	476611
			0.16828	480062
			0.1695	483532
			0.17072	487021
			0.17195	490529
			0.17319	494056
			0.17443	497603
			0.17568	501168
			0.17694	504754
			0.1782	508359
			0.17947	511983
			0.18075	515628
			0.18203	519291
			0.18332	522975
			0.18462	526679
			0.18593	530402
			0.18724	534146
			0.18856	537910
			0.18988	541694
			0.19122	545498
			0.19256	549322
			0.1939	553167
			0.19526	557033
			0.19662	560919
			0.19799	564825
			0.19937	568752
			0.20075	572700
			0.20214	576669
			0.20354	580659
			0.20494	584670
			0.20636	588702
			0.20778	592755
			0.2092	596829
			0.21064	600925
			0.21208	605042
			0.21353	609181
			0.21499	613341
			0.21646	617522
			0.21793	621726
			0.21941	625951
			0.2209	630198
			0.22239	634467
			0.2239	638758
			0.22541	643071
			0.22693	647406
			0.22845	651763
			0.22999	656143
			0.23153	660545
			0.23308	664970
			0.23464	669417
			0.23621	673887
			0.23778	678379
			0.23936	682895
			0.24095	687433
			0.24255	691994
			0.24416	696578
			0.24577	701185
			0.24739	705816
			0.24903	710469
			0.25066	715146
			0.25231	719847
			0.25397	724571
			0.25563	729319
			0.2573	734090
			0.25898	738885
			0.26067	743704
			0.26237	748546
			0.26407	753413
			0.26579	758304
			0.26751	763219
			0.26924	768158
			0.27098	773122
			0.27273	778110
			0.27448	783122
			0.27625	788159
			0.27802	793221
			0.2798	798307
			0.28159	803418
			0.28339	808554
			0.2852	813715
			0.28702	818901
			0.28885	824113
			0.29068	829349
			0.29252	834611
			0.29438	839898
			0.29624	845211
			0.29811	850549
			0.29999	855913
			0.30188	861302
			0.30377	866718
			0.30568	872159
			0.3076	877627
			0.30952	883120
			0.31145	888639
			0.3134	894185
			0.31535	899757
			0.31731	905356
			0.31928	910981
			0.32126	916632
			0.32325	922311
			0.32525	928016
			0.32726	933748
			0.32928	939506
			0.3313	945292
			0.33334	951105
			0.33539	956945
			0.33744	962812
			0.33951	968707
			0.34158	974629
			0.34367	980579
			0.34576	986556
			0.34787	992561
			0.34998	998594
			0.3521	1.00465e+06
			0.35424	1.01074e+06
			0.35638	1.01686e+06
			0.35853	1.023e+06
			0.36069	1.02918e+06
			0.36287	1.03538e+06
			0.36505	1.04161e+06
			0.36724	1.04787e+06
			0.36945	1.05415e+06
			0.37166	1.06047e+06
			0.37388	1.06681e+06
			0.37611	1.07319e+06
			0.37836	1.07959e+06
			0.38061	1.08602e+06
			0.38287	1.09248e+06
			0.38515	1.09897e+06
			0.38743	1.10549e+06
			0.38973	1.11204e+06
			0.39203	1.11861e+06
			0.39434	1.12522e+06
			0.39667	1.13186e+06
			0.39901	1.13853e+06
			0.40135	1.14522e+06
			0.40371	1.15195e+06
			0.40607	1.15871e+06
			0.40845	1.16549e+06
			0.41084	1.17231e+06
			0.41324	1.17916e+06
			0.41565	1.18603e+06
			0.41807	1.19294e+06
			0.4205	1.19988e+06
			0.42294	1.20685e+06
			0.42539	1.21385e+06
			0.42786	1.22088e+06
			0.43033	1.22794e+06
			0.43282	1.23503e+06
			0.43531	1.24216e+06
			0.43782	1.24931e+06
			0.44034	1.2565e+06
			0.44286	1.26372e+06
			0.4454	1.27097e+06
			0.44796	1.27825e+06
			0.45052	1.28556e+06
			0.45309	1.29291e+06
			0.45567	1.30028e+06
			0.45827	1.30769e+06
			0.46088	1.31513e+06
			0.46349	1.3226e+06
			0.46612	1.33011e+06
			0.46876	1.33765e+06
			0.47142	1.34522e+06
			0.47408	1.35282e+06
			0.47675	1.36045e+06
			0.47944	1.36812e+06
			0.48214	1.37582e+06
			0.48485	1.38355e+06
			0.48757	1.39132e+06
			0.4903	1.39912e+06
			0.49304	1.40695e+06
			0.4958	1.41482e+06
			0.49857	1.42272e+06
			0.50134	1.43065e+06
			0.50414	1.43862e+06
			0.50694	1.44662e+06
			0.50975	1.45465e+06
			0.51258	1.46272e+06
			0.51542	1.47082e+06
			0.51827	1.47896e+06
			0.52113	1.48713e+06
			0.524	1.49533e+06
			0.52689	1.50357e+06
			0.52979	1.51184e+06
			0.5327	1.52015e+06
			0.53562	1.52849e+06
			0.53855	1.53687e+06
			0.5415	1.54528e+06
			0.54446	1.55373e+06
			0.54743	1.56221e+06
			0.55041	1.57073e+06
			0.55341	1.57928e+06
			0.55642	1.58787e+06
			0.55944	1.59649e+06
			0.56247	1.60515e+06
			0.56552	1.61385e+06
			0.56858	1.62258e+06
			0.57165	1.63134e+06
			0.57473	1.64015e+06
			0.57783	1.64898e+06
			0.58094	1.65786e+06
			0.58406	1.66677e+06
			0.58719	1.67572e+06
			0.59034	1.6847e+06
			0.5935	1.69372e+06
			0.59667	1.70278e+06
			0.59985	1.71187e+06
			0.60305	1.721e+06
			0.60626	1.73017e+06
			0.60949	1.73937e+06
			0.61273	1.74861e+06
			0.61598	1.75789e+06
			0.61924	1.76721e+06
			0.62252	1.77656e+06
			0.6258	1.78595e+06
			0.62911	1.79538e+06
			0.63242	1.80485e+06
			0.63575	1.81435e+06
			0.63909	1.8239e+06
			0.64245	1.83348e+06
			0.64582	1.8431e+06
			0.6492	1.85275e+06
			0.6526	1.86245e+06
			0.65601	1.87218e+06
			0.65943	1.88195e+06
			0.66287	1.89177e+06
			0.66632	1.90162e+06
			0.66978	1.9115e+06
			0.67326	1.92143e+06
			0.67675	1.9314e+06
			0.68025	1.94141e+06
			0.68377	1.95145e+06
			0.68731	1.96154e+06
			0.69085	1.97166e+06
			0.69441	1.98183e+06
			0.69799	1.99203e+06
			0.70157	2.00227e+06
			0.70518	2.01256e+06
			0.70879	2.02288e+06
			0.71242	2.03325e+06
			0.71607	2.04365e+06
			0.71973	2.0541e+06
			0.7234	2.06458e+06
			0.72708	2.07511e+06
			0.73079	2.08567e+06
			0.7345	2.09628e+06
			0.73823	2.10693e+06
			0.74197	2.11762e+06
			0.74573	2.12835e+06
			0.74951	2.13912e+06
			0.75329	2.14993e+06
			0.75709	2.16079e+06
			0.76091	2.17168e+06
			0.76474	2.18262e+06
			0.76859	2.1936e+06
			0.77245	2.20462e+06
			0.77632	2.21569e+06
			0.78021	2.22679e+06
			0.78412	2.23794e+06
			0.78804	2.24913e+06
			0.79197	2.26036e+06
			0.79592	2.27164e+06
			0.79988	2.28295e+06
			0.80386	2.29432e+06
			0.80786	2.30572e+06
			0.81186	2.31716e+06
			0.81589	2.32865e+06
			0.81993	2.34019e+06
			0.82398	2.35176e+06
			0.82805	2.36338e+06
			0.83214	2.37504e+06
			0.83624	2.38675e+06
			0.84035	2.3985e+06
			0.84448	2.4103e+06
			0.84863	2.42213e+06
			0.85279	2.43402e+06
			0.85697	2.44594e+06
			0.86116	2.45791e+06
			0.86537	2.46993e+06
			0.86959	2.48199e+06
			0.87383	2.49409e+06
			0.87808	2.50624e+06
			0.88235	2.51843e+06
			0.88664	2.53067e+06
			0.89094	2.54296e+06
			0.89526	2.55528e+06
			0.89959	2.56766e+06
			0.90394	2.58008e+06
			0.90831	2.59254e+06
			0.91269	2.60505e+06
			0.91709	2.61761e+06
			0.9215	2.63021e+06
			0.92593	2.64286e+06
			0.93038	2.65556e+06
			0.93484	2.6683e+06
			0.93932	2.68108e+06
			0.94381	2.69392e+06
			0.94832	2.7068e+06
			0.95285	2.71973e+06
			0.95739	2.7327e+06
			0.96195	2.74572e+06
			0.96653	2.75879e+06
			0.97112	2.7719e+06
			0.97573	2.78506e+06
			0.98036	2.79827e+06
			0.985	2.81153e+06
			0.98966	2.82483e+06
			0.99433	2.83819e+06
			0.99903	2.85158e+06
			1.00374	2.86503e+06
			1.00846	2.87853e+06
			1.01321	2.89207e+06
			1.01797	2.90566e+06
			1.02274	2.91931e+06
			1.02754	2.93299e+06
			1.03235	2.94673e+06
			1.03717	2.96052e+06
			1.04202	2.97435e+06
			1.04688	2.98824e+06
			1.05176	3.00217e+06
			1.05666	3.01615e+06
			1.06157	3.03019e+06
			1.0665	3.04427e+06
			1.07145	3.0584e+06
			1.07642	3.07258e+06
			1.0814	3.08681e+06
			1.0864	3.10109e+06
			1.09142	3.11542e+06
			1.09646	3.1298e+06
			1.10151	3.14423e+06
			1.10658	3.15871e+06
			1.11167	3.17324e+06
			1.11677	3.18783e+06
			1.1219	3.20246e+06
			1.12704	3.21714e+06
			1.1322	3.23188e+06
			1.13738	3.24666e+06
			1.14257	3.2615e+06
			1.14779	3.27639e+06
			1.15302	3.29133e+06
			1.15827	3.30632e+06
			1.16354	3.32137e+06
			1.16882	3.33646e+06
			1.17413	3.35161e+06
			1.17945	3.36681e+06
			1.18479	3.38206e+06
			1.19015	3.39736e+06
			1.19553	3.41272e+06
			1.20092	3.42813e+06
			1.20634	3.44359e+06
			1.21177	3.4591e+06
			1.21722	3.47467e+06
			1.22269	3.49029e+06
			1.22818	3.50596e+06
			1.23368	3.52169e+06
			1.23921	3.53747e+06
			1.24475	3.5533e+06
			1.25032	3.56919e+06
			1.2559	3.58513e+06
			1.2615	3.60113e+06
			1.26712	3.61718e+06
			1.27276	3.63328e+06
			1.27842	3.64944e+06
			1.28409	3.66565e+06
			1.28979	3.68192e+06
			1.2955	3.69824e+06
			1.30124	3.71461e+06
			1.30699	3.73104e+06
			1.31276	3.74753e+06
			1.31855	3.76407e+06
			1.32436	3.78066e+06
			1.33019	3.79732e+06
			1.33604	3.81402e+06
			1.34191	3.83079e+06
			1.3478	3.8476e+06
			1.35371	3.86448e+06
			1.35964	3.88141e+06
			1.36559	3.89839e+06
			1.37155	3.91544e+06
			1.37754	3.93254e+06
			1.38355	3.94969e+06
			1.38957	3.9669e+06
			1.39562	3.98417e+06
			1.40169	4.0015e+06
			1.40777	4.01888e+06
			1.41388	4.03632e+06
			1.42001	4.05382e+06
			1.42615	4.07137e+06
			1.43232	4.08898e+06
			1.43851	4.10665e+06
			1.44471	4.12438e+06
			1.45094	4.14217e+06
			1.45719	4.16001e+06
			1.46346	4.17791e+06
			1.46974	4.19587e+06
			1.47605	4.21389e+06
			1.48238	4.23197e+06
			1.48873	4.2501e+06
			1.4951	4.2683e+06
			1.50149	4.28655e+06
			1.5079	4.30486e+06
			1.51434	4.32323e+06
			1.52079	4.34166e+06
			1.52726	4.36015e+06
			1.53376	4.3787e+06
			1.54027	4.39731e+06
			1.54681	4.41598e+06
			1.55337	4.43471e+06
			1.55995	4.4535e+06
			1.56655	4.47235e+06
			1.57317	4.49126e+06
			1.57981	4.51023e+06
			1.58647	4.52926e+06
			1.59315	4.54835e+06
			1.59986	4.56751e+06
			1.60659	4.58672e+06
			1.61334	4.60599e+06
			1.62011	4.62533e+06
			1.6269	4.64473e+06
			1.63371	4.66419e+06
			1.64054	4.68371e+06
			1.6474	4.70329e+06
			1.65428	4.72293e+06
			1.66118	4.74264e+06
			1.6681	4.76241e+06
			1.67504	4.78224e+06
			1.682	4.80213e+06
			1.68899	4.82209e+06
			1.696	4.84211e+06
			1.70303	4.86219e+06
			1.71008	4.88233e+06
			1.71716	4.90254e+06
			1.72425	4.92281e+06
			1.73137	4.94315e+06
			1.73851	4.96354e+06
			1.74568	4.98401e+06
			1.75286	5.00453e+06
			1.76007	5.02512e+06
			1.7673	5.04577e+06
			1.77455	5.06649e+06
			1.78183	5.08727e+06
			1.78913	5.10812e+06
			1.79645	5.12903e+06
			1.80379	5.15e+06
			1.81116	5.17104e+06
			1.81855	5.19215e+06
			1.82596	5.21332e+06
			1.83339	5.23456e+06
			1.84085	5.25586e+06
			1.84833	5.27722e+06
			1.85583	5.29866e+06
			1.86336	5.32015e+06
			1.87091	5.34172e+06
			1.87848	5.36335e+06
			1.88608	5.38504e+06
			1.89369	5.40681e+06
			1.90134	5.42864e+06
			1.909	5.45053e+06
			1.91669	5.47249e+06
			1.9244	5.49452e+06
			1.93214	5.51662e+06
			1.9399	5.53878e+06
			1.94768	5.56101e+06
			1.95548	5.58331e+06
			1.96331	5.60568e+06
			1.97117	5.62811e+06
			1.97904	5.65061e+06
			1.98695	5.67318e+06
			1.99487	5.69582e+06
			2.00282	5.71853e+06
			2.01079	5.7413e+06
			2.01879	5.76414e+06
			2.02681	5.78706e+06
			2.03485	5.81004e+06
			2.04292	5.83309e+06
			2.05101	5.8562e+06
			2.05913	5.87939e+06
			2.06727	5.90265e+06
			2.07544	5.92598e+06
			2.08363	5.94937e+06
			2.09184	5.97284e+06
			2.10008	5.99638e+06
			2.10835	6.01998e+06
			2.11663	6.04366e+06
			2.12495	6.06741e+06
			2.13328	6.09122e+06
			2.14165	6.11511e+06
			2.15003	6.13907e+06
			2.15844	6.1631e+06
			2.16688	6.1872e+06
			2.17534	6.21137e+06
			2.18383	6.23562e+06
			2.19234	6.25993e+06
			2.20088	6.28432e+06
			2.20944	6.30878e+06
			2.21802	6.33331e+06
			2.22664	6.35791e+06
			2.23527	6.38258e+06
			2.24394	6.40733e+06
			2.25262	6.43215e+06
			2.26134	6.45704e+06
			2.27008	6.48201e+06
			2.27884	6.50704e+06
			2.28763	6.53215e+06
			2.29645	6.55734e+06
			2.30529	6.5826e+06
			2.31415	6.60793e+06
			2.32305	6.63333e+06
			2.33196	6.65881e+06
			2.34091	6.68436e+06
			2.34988	6.70999e+06
			2.35887	6.73569e+06
			2.3679	6.76146e+06
			2.37694	6.78731e+06
			2.38602	6.81324e+06
			2.39512	6.83924e+06
			2.40425	6.86531e+06
			2.4134	6.89146e+06
			2.42258	6.91768e+06
			2.43178	6.94398e+06
			2.44101	6.97036e+06
			2.45027	6.99681e+06
			2.45956	7.02334e+06
			2.46887	7.04994e+06
			2.47821	7.07662e+06
			2.48757	7.10337e+06
			2.49696	7.1302e+06
			2.50638	7.15711e+06
			2.51583	7.1841e+06
			2.5253	7.21116e+06
			2.5348	7.2383e+06
			2.54432	7.26551e+06
			2.55388	7.29281e+06
			2.56346	7.32018e+06
			2.57306	7.34762e+06
			2.5827	7.37515e+06
			2.59236	7.40275e+06
			2.60205	7.43043e+06
			2.61176	7.45819e+06
			2.62151	7.48603e+06
			2.63128	7.51395e+06
			2.64108	7.54194e+06
			2.6509	7.57002e+06
			2.66076	7.59817e+06
			2.67064	7.6264e+06
			2.68055	7.65471e+06
			2.69048	7.6831e+06
			2.70045	7.71157e+06
			2.71044	7.74012e+06
			2.72046	7.76875e+06
			2.73051	7.79746e+06
			2.74059	7.82625e+06
			2.75069	7.85512e+06
			2.76082	7.88407e+06
			2.77098	7.9131e+06
			2.78117	7.94222e+06
			2.79139	7.97141e+06
			2.80164	8.00068e+06
			2.81191	8.03004e+06
			2.82221	8.05947e+06
			2.83254	8.08899e+06
			2.8429	8.11859e+06
			2.85329	8.14827e+06
			2.86371	8.17803e+06
			2.87415	8.20788e+06
			2.88463	8.2378e+06
			2.89513	8.26781e+06
			2.90566	8.29791e+06
			2.91622	8.32808e+06
			2.92681	8.35834e+06
			2.93743	8.38868e+06
			2.94808	8.4191e+06
			2.95875	8.44961e+06
			2.96946	8.4802e+06
			2.9802	8.51087e+06
			2.99096	8.54163e+06
			3.00175	8.57247e+06
			3.01258	8.6034e+06
			3.02343	8.63441e+06
			3.03431	8.66551e+06
			3.04522	8.69668e+06
			3.05617	8.72795e+06
			3.06714	8.7593e+06
			3.07814	8.79073e+06
			3.08917	8.82225e+06
			3.10023	8.85385e+06
			3.11132	8.88554e+06
			3.12244	8.91732e+06
			3.13359	8.94918e+06
			3.14477	8.98113e+06
			3.15598	9.01316e+06
			3.16722	9.04528e+06
			3.17849	9.07748e+06
			3.18979	9.10978e+06
			3.20112	9.14215e+06
			3.21249	9.17462e+06
			3.22388	9.20717e+06
			3.2813	9.37125e+06
			3.2813	9.37125e+06
			3.39842	9.70592e+06
			3.51855	10049200
			3.6417	10401100
			3.76784	10761600
			3.89697	11130600
			4.02908	11508200
			4.16414	11894200
			4.30216	12288600
			4.44311	12691500
			4.587	13102700
			4.7338	13522300
			4.88351	13950200
			5.03611	14386400
			5.1916	14830900
			5.34996	15283600
			5.51118	15744400
			5.67525	16213400
			5.84216	16690600
			6.0119	17175800
			6.18445	17669100
			6.35982	18170400
			6.53797	18679800
			6.57394	18782600
			6.71891	19197100
			6.90263	19722400
			7.0891	20255500
			7.27833	20796600
			7.4703	21345500
			7.665	21902200
			7.86241	22466700
			8.06254	23038900
			8.26536	23618900
			8.47087	24206600
			8.67906	24802000
			8.88992	25404900
			9.10342	26015500
			9.31958	26633700
			9.53837	27259400
			9.75978	27892700
			9.9838	28533400
			10.2104	29181600
			10.4397	29837300
			10.6715	30500300
			10.9058	31170700
			11.1428	31848400
			11.2383	32121600
			11.3823	32533500
			11.6243	33225800
			11.8688	33925400
			12.1159	34632200
			12.3655	35346300
			12.6176	36067500
			12.8722	36795800
			13.1293	37531200
			13.3888	38273800
			13.6508	39023400
			13.9152	39780000
			14.1821	40543600
			14.4514	41314200
			14.7231	42091700
			14.9973	42876200
			15.2738	43667500
			15.5528	44465700
			15.8341	45270700
			16.1178	46082600
			16.4038	46901200
			16.6922	47726500
			16.9829	48558600
			17.1585	49061100
			17.276	49397400
			17.5714	50242800
			17.8691	51094900
			18.1691	51953600
			18.4715	52818900
			18.7761	53690700
			19.0829	54569100
			19.3921	55454000
			19.7035	56345400
			20.0171	57243200
			20.333	58147400
			20.6511	59058100
			20.9714	59975100
			21.2939	60898500
			21.6186	61828200
			21.9456	62764100
			22.2747	63706400
			22.6059	64654900
			22.9394	65609600
			23.275	66570500
			23.6127	67537600
			23.9526	68510800
			24.2261	69293800
			24.2946	69490100
			24.6387	70475500
			24.985	71467000
			25.3333	72464500
			25.6837	73468100
			26.0362	74477600
			26.3908	75493000
			26.7475	76514500
			27.1062	77541800
			27.4669	78575000
			27.8297	79614100
			28.1945	80659000
			28.5614	81709700
			28.9302	82766200
			29.3011	83828500
			29.6739	84896600
			30.0487	85970300
			30.4256	87049700
			30.8043	88134800
			31.1851	89225600
			31.5678	90321900
			31.9524	91423900
			32.339	92531400
			32.7275	93644500
			33.1179	94763000
			33.5102	95887100
			33.9045	97016700
			34.3006	98151700
			34.6986	99292200
			35.0985	100438000
			35.5003	101589000
			35.9039	102746000
			36.3093	103908000
			36.7167	105075000
			37.1258	106248000
			37.5368	107425000
			37.9496	108608000
			38.3642	109797000
			38.7806	110990000
			39.1988	112189000
			39.6188	113393000
			40.0406	114601000
			40.4641	115815000
			40.8894	117035000
			41.3165	118259000
			41.7453	119488000
			42.1759	120722000
			42.6082	121961000
			43.0422	123206000
			43.4779	124455000
			43.9153	125709000
			44.3545	126968000
			44.7953	128232000
			45.2378	129500000
			45.682	130774000
			46.1279	132052000
			46.5754	133336000
			47.0246	134624000
			47.4755	135916000
			47.928	137214000
			48.3821	138516000
			48.8378	139823000
			49.2952	141134000
			49.7542	142451000
			50.2147	143771000
			50.6769	145097000
			51.1407	146427000
			51.606	147762000
			52.0729	149101000
			52.5414	150444000
			53.0115	151793000
			53.483	153145000
			53.9562	154502000
			54.4309	155864000
			54.9071	157230000
			55.3848	158600000
			55.8641	159975000
			56.3449	161354000
			56.8271	162738000
			57.3109	164126000
			57.7961	165518000
			58.2829	166914000
			58.7711	168315000
			59.2608	169720000
			59.7519	171129000
			60.2445	172543000
			60.7386	173960000
			61.2341	175382000
			61.731	176808000
			62.2293	178238000
			62.7291	179672000
			63.2303	181110000
			63.7329	182552000
			64.2369	183999000
			64.7422	185449000
			65.249	186903000
			65.7572	188362000
			66.2667	189824000
			66.7776	191290000
			67.2899	192761000
			67.8035	194235000
			68.3184	195713000
			68.8347	197195000
			69.3524	198681000
			69.8713	200171000
			70.3916	201664000
			70.9132	203161000
			71.4361	204663000
			71.9604	206167000
			72.4859	207676000
			73.0127	209189000
			73.5408	210705000
			74.0701	212224000
			74.6008	213748000
			75.1327	215275000
			75.6658	216806000
			76.2003	218341000
			76.7359	219879000
			77.2728	221420000
			77.811	222966000
			78.3504	224515000
			78.891	226067000
			79.4328	227623000
			79.9758	229182000
			80.52	230745000
			81.0654	232312000
			81.6121	233882000
			82.1599	235455000
			82.7089	237032000
			83.259	238612000
			83.8104	240195000
			84.3629	241782000
			84.9165	243373000
			85.4713	244966000
			86.0273	246563000
			86.5844	248164000
			87.1426	249767000
			87.702	251374000
			88.2625	252984000
			88.8241	254598000
			89.3868	256215000
			89.9506	257834000
			90.5156	259458000
			91.0816	261084000
			91.6487	262713000
			92.2169	264346000
			92.7862	265982000
			93.3565	267620000
			93.928	269262000
			94.5005	270907000
			95.074	272556000
			95.6486	274207000
			96.2242	275861000
			96.8009	277518000
			97.3786	279179000
			97.9574	280842000
			98.5372	282508000
			99.118	284178000
			99.6998	285850000
			100.283	287525000
			100.866	289203000
			101.451	290884000
			102.037	292568000
			102.624	294255000
			103.212	295944000
			103.8	297637000
			104.39	299332000
			104.981	301030000
			105.573	302731000
			106.165	304435000
			106.759	306142000
			107.353	307851000
			107.949	309563000
			108.545	311278000
			109.143	312996000
			109.741	314716000
			110.34	316439000
			110.94	318165000
			111.541	319893000
			112.143	321624000
			112.746	323358000
			113.35	325094000
			113.955	326833000
			114.56	328574000
			115.167	330318000
			115.774	332065000
			116.382	333814000
			116.991	335566000
			117.601	337320000
			118.212	339077000
			118.824	340837000
			119.436	342598000
			120.05	344363000
			120.664	346130000
			121.279	347899000
			121.895	349671000
			122.512	351445000
			123.129	353221000
			123.748	355000000
			124.367	356782000
			124.987	358565000
			125.608	360352000
			126.229	362140000
			126.852	363931000
			127.475	365724000
			128.099	367520000
			128.724	369317000
			129.349	371117000
			129.976	372920000
			130.603	374725000
			131.231	376531000
			131.859	378341000
			132.489	380152000
			133.119	381966000
			133.75	383782000
			134.382	385600000
			135.014	387420000
			135.647	389242000
			136.281	391067000
			136.916	392894000
			137.551	394722000
			138.187	396553000
			138.824	398387000
			139.462	400222000
			140.1	402059000
			140.739	403899000
			141.379	405740000
			142.019	407584000
			142.66	409429000
			143.302	411277000
			143.945	413127000
			144.588	414979000
			145.232	416832000
			145.876	418688000
			146.521	420546000
			147.167	422406000
			147.814	424267000
			148.461	426131000
			149.109	427996000
			149.757	429864000
			150.406	431733000
			151.056	433605000
			151.707	435478000
			152.358	437353000
			153.01	439230000
			153.662	441109000
			154.315	442990000
			154.969	444873000
			155.623	446757000
			156.278	448643000
			156.933	450532000
			157.59	452422000
			158.246	454313000
			158.904	456207000
			159.562	458102000
			160.22	459999000
			160.879	461898000
			161.539	463799000
			162.2	465701000
			162.86	467605000
			163.522	469511000
			164.184	471419000
			164.847	473328000
			165.51	475239000
			166.174	477152000
			166.838	479066000
			167.503	480982000
			168.169	482900000
			168.835	484819000
			169.501	486740000
			170.169	488663000
			170.836	490587000
			171.505	492513000
			172.173	494440000
			172.843	496370000
			173.513	498300000
			174.183	500232000
			174.854	502166000
			175.525	504102000
			176.197	506039000
			176.87	507977000
			177.543	509917000
			178.217	511859000
			178.891	513802000
			179.565	515746000
			180.24	517692000
			180.916	519640000
			181.592	521589000
			182.269	523540000
			182.946	525492000
			183.623	527445000
			184.301	529400000
			184.98	531357000
			185.659	533315000
			186.338	535274000
			187.018	537235000
			187.699	539197000
			188.38	541160000
			189.061	543125000
			189.743	545091000
			190.426	547059000
			191.108	549028000
			191.792	550999000
			192.475	552971000
			193.16	554944000
			193.844	556918000
			194.529	558894000
			195.215	560871000
			195.901	562850000
			196.587	564830000
			197.274	566811000
			197.961	568794000
			198.649	570777000
			199.337	572762000
			200.026	574749000
			200.715	576736000
			201.404	578725000
			202.094	580715000
			202.784	582707000
			203.475	584699000
			204.166	586693000
			204.858	588689000
			205.55	590685000
			206.242	592682000
			206.935	594681000
			207.628	596681000
			208.321	598683000
			209.015	600685000
			209.71	602689000
			210.404	604693000
			211.099	606699000
			211.795	608706000
			212.491	610715000
			213.187	612724000
			213.884	614735000
			214.581	616747000
			215.278	618759000
			215.976	620773000
			216.674	622789000
			217.373	624805000
			218.072	626822000
			218.771	628841000
			219.471	630860000
			220.171	632881000
			220.871	634903000
			221.572	636926000
			222.273	638950000
			222.974	640975000
			223.676	643001000
			224.378	645028000
			225.081	647056000
			225.783	649085000
			226.487	651115000
			227.19	653147000
			227.894	655179000
			228.598	657213000
			229.303	659247000
			230.008	661282000
			230.713	663319000
			231.418	665356000
			232.124	667395000
			232.831	669434000
			233.537	671475000
			234.244	673516000
			234.951	675558000
			235.659	677602000
			236.366	679646000
			237.075	681691000
			237.783	683738000
			238.492	685785000
			239.201	687833000
			239.91	689882000
			240.62	691932000
			241.33	693983000
			242.04	696035000
			242.751	698088000
			243.462	700142000
			244.173	702196000
			244.885	704252000
			245.596	706309000
			246.309	708366000
			247.021	710424000
			247.734	712483000
			248.447	714544000
			249.16	716605000
			249.874	718666000
			250.587	720729000
			251.302	722793000
			252.016	724857000
			252.731	726923000
			253.446	728989000
			254.161	731056000
			254.876	733124000
			255.592	735192000
			256.308	737262000
			257.025	739332000
			257.741	741404000
			258.458	743476000
			259.175	745549000
			259.893	747622000
			260.611	749697000
			261.329	751772000
			262.047	753849000
			262.765	755926000
			263.484	758003000
			264.203	760082000
			264.922	762161000
			265.205	762979000
			265.642	764241000
			266.362	766322000
			267.082	768404000
			267.802	770487000
			268.523	772570000
			269.243	774654000
			269.965	776739000
			270.686	778825000
			271.407	780911000
			272.129	782998000
			272.851	785086000
			273.573	787175000
			274.296	789264000
			275.019	791354000
			275.742	793445000
			276.465	795537000
			277.189	797629000
			277.912	799722000
			278.636	801816000
			279.36	803910000
			280.085	806006000
			280.809	808102000
			281.534	810198000
			282.259	812296000
			282.985	814394000
			283.71	816493000
			284.436	818592000
			285.162	820692000
			285.888	822793000
			286.615	824895000
			287.342	826997000
			288.068	829100000
			288.796	831204000
			289.523	833308000
			290.251	835414000
			290.978	837519000
			291.706	839626000
			292.435	841733000
			293.163	843841000
			293.892	845949000
			294.621	848058000
			295.35	850168000
			296.079	852278000
			296.808	854390000
			297.538	856501000
			298.268	858614000
			298.998	860727000
			299.729	862840000
			300.459	864955000
			301.19	867070000
			301.921	869185000
			302.652	871302000
			303.383	873419000
			304.115	875536000
			304.847	877654000
			305.5	879547000
			305.579	879773000
			306.311	881893000
			307.043	884013000
			307.776	886133000
			308.508	888255000
			309.241	890377000
			309.975	892499000
			310.708	894622000
			311.441	896746000
			312.175	898871000
			312.909	900996000
			313.643	903121000
			314.378	905248000
			315.112	907374000
			315.847	909502000
			316.582	911630000
			317.317	913759000
			318.052	915888000
			318.788	918018000
			319.523	920148000
			320.259	922279000
			320.995	924411000
			321.731	926543000
			322.468	928676000
			323.204	930809000
			323.941	932943000
			324.678	935077000
			325.415	937213000
			326.152	939348000
			326.89	941485000
			327.628	943621000
			328.365	945759000
			329.103	947897000
			329.842	950035000
			330.58	952175000
			331.319	954314000
			332.057	956454000
			332.796	958595000
			333.535	960737000
			334.275	962879000
			335.014	965021000
			335.754	967164000
			336.494	969308000
			337.234	971452000
			337.974	973597000
			338.714	975742000
			339.455	977888000
			340.195	980035000
			340.936	982181000
			341.677	984329000
			342.418	986477000
			343.16	988626000
			343.901	990775000
			344.643	992925000
			345.385	995075000
			346.127	997226000
			346.869	999377000
			347.612	1001530000
			348.354	1003680000
			349.097	1005830000
			349.84	1007990000
			350.583	1010140000
			351.326	1012300000
			352.07	1014450000
			352.813	1016610000
			353.557	1018760000
			354.301	1020920000
			355.045	1023080000
			355.789	1025240000
			356.534	1027390000
			357.278	1029550000
			358.023	1031710000
			358.768	1033870000
			359.513	1036030000
			360.258	1038190000
			361.004	1040350000
			361.749	1042520000
			362.495	1044680000
			363.241	1046840000
			363.987	1049010000
			364.733	1051170000
			365.48	1053330000
			366.226	1055500000
			366.973	1057670000
			367.72	1059830000
			368.467	1062000000
			369.214	1064170000
			369.961	1066330000
			370.709	1068500000
			371.457	1070670000
			372.204	1072840000
			372.952	1075010000
			373.701	1077180000
			374.449	1079350000
			375.197	1081520000
			375.946	1083690000
			376.695	1085870000
			377.444	1088040000
			378.193	1090210000
			378.942	1092390000
			379.692	1094560000
			380.441	1096740000
			381.191	1098910000
			381.941	1101090000
			382.691	1103270000
			383.441	1105440000
			384.192	1107620000
			384.942	1109800000
			385.693	1111980000
			386.444	1114160000
			387.195	1116340000
			387.946	1118520000
			388.698	1120700000
			389.449	1122880000
			390.201	1125060000
			390.953	1127240000
			391.705	1129420000
			392.457	1131610000
			393.209	1133790000
			393.962	1135980000
			394.714	1138160000
			395.467	1140350000
			396.22	1142530000
			396.973	1144720000
			397.726	1146900000
			398.48	1149090000
			399.233	1151280000
			399.987	1153470000
			400.741	1155660000
			401.495	1157850000
			404.513	1166610000
			405.268	1168800000
			406.023	1170990000
			406.778	1173190000
			407.533	1175380000
			408.289	1177570000
			409.045	1179770000
			409.8	1181960000
			410.556	1184160000
			411.312	1186350000
			412.069	1188550000
			412.825	1190750000
			413.582	1192940000
			414.338	1195140000
			415.095	1197340000
			415.852	1199540000
			416.61	1201740000
			417.367	1203940000
			418.125	1206140000
			418.882	1208340000
			419.64	1210540000
			420.398	1212750000
			421.156	1214950000
			421.915	1217150000
			422.673	1219360000
			423.432	1221560000
			424.191	1223760000
			424.95	1225970000
			425.709	1228180000
			426.468	1230380000
			427.228	1232590000
			427.987	1234800000
			428.747	1237000000
			429.507	1239210000
			430.267	1241420000
			431.027	1243630000
			431.788	1245840000
			432.548	1248050000
			433.309	1250260000
			434.07	1252470000
			434.831	1254680000
			435.592	1256900000
			436.353	1259110000
			437.115	1261320000
			437.877	1263540000
			438.639	1265750000
			439.401	1267970000
			440.163	1270180000
			440.925	1272400000
			441.688	1274610000
			442.45	1276830000
			443.213	1279050000
			443.976	1281270000
			444.739	1283490000
			445.503	1285710000
			446.266	1287920000
			447.03	1290150000
			447.793	1292370000
			448.557	1294590000
			449.322	1296810000
			450.086	1299030000
			450.85	1301250000
			451.615	1303480000
			452.38	1305700000
			453.145	1307930000
			453.91	1310150000
			454.675	1312380000
			455.44	1314600000
			456.206	1316830000
			456.972	1319060000
			457.738	1321280000
			458.504	1323510000
			459.27	1325740000
			460.036	1327970000
			460.803	1330200000
			461.57	1332430000
			462.336	1334660000
			463.104	1336890000
			463.871	1339120000
			464.638	1341360000
			465.406	1343590000
			466.173	1345820000
			466.941	1348060000
			467.709	1350290000
			468.478	1352530000
			469.246	1354760000
			470.014	1357000000
			470.783	1359230000
			471.552	1361470000
			472.321	1363710000
			473.09	1365950000
			473.86	1368190000
			474.629	1370420000
			475.399	1372660000
			476.169	1374900000
			476.939	1377150000
			477.709	1379390000
			478.479	1381630000
			479.25	1383870000
			480.021	1386110000
			480.791	1388360000
			481.563	1390600000
			482.334	1392850000
			483.105	1395090000
			483.877	1397340000
			484.648	1399580000
			485.42	1401830000
			486.192	1404080000
			486.964	1406330000
			487.737	1408570000
			488.509	1410820000
			489.282	1413070000
			490.055	1415320000
			490.828	1417570000
			491.601	1419820000
			492.375	1422080000
			493.148	1424330000
			493.922	1426580000
			494.696	1428830000
			495.47	1431090000
			496.244	1433340000
			497.018	1435600000
			497.793	1437850000
			498.568	1440110000
			499.343	1442370000
			500.118	1444620000
			500.893	1446880000
			501.668	1449140000
			502.444	1451400000
			503.22	1453660000
			503.996	1455920000
			504.772	1458180000
			505.548	1460440000
			506.324	1462700000
			507.101	1464960000
			507.878	1467220000
			508.655	1469490000
			509.432	1471750000
			510.209	1474020000
			510.987	1476280000
			511.764	1478550000
			512.542	1480810000
			513.32	1483080000
			514.098	1485340000
			514.876	1487610000
			515.655	1489880000
			516.433	1492150000
			517.212	1494420000
			517.991	1496690000
			521.109	1505770000
			521.889	1508040000
			522.669	1510320000
			523.449	1512590000
			524.229	1514860000
			525.01	1517140000
			525.79	1519410000
			526.571	1521690000
			527.352	1523970000
			528.133	1526240000
			528.915	1528520000
			529.696	1530800000
			530.478	1533080000
			531.26	1535360000
			532.042	1537640000
			532.824	1539920000
			533.606	1542200000
			534.389	1544480000
			535.172	1546760000
			535.955	1549040000
			536.738	1551320000
			537.521	1553610000
			538.304	1555890000
			539.088	1558180000
			539.872	1560460000
			540.655	1562750000
			541.44	1565030000
			542.224	1567320000
			543.008	1569610000
			543.793	1571890000
			544.578	1574180000
			545.362	1576470000
			546.148	1578760000
			546.933	1581050000
			547.718	1583340000
			548.504	1585630000
			549.289	1587920000
			550.075	1590220000
			550.861	1592510000
			551.648	1594800000
			552.434	1597100000
			553.221	1599390000
			554.008	1601680000
			554.794	1603980000
			555.582	1606280000
			556.369	1608570000
			557.156	1610870000
			557.944	1613170000
			558.731	1615460000
			559.519	1617760000
			560.307	1620060000
			561.096	1622360000
			561.884	1624660000
			562.673	1626960000
			563.461	1629260000
			564.25	1631570000
			565.039	1633870000
			565.829	1636170000
			566.618	1638470000
			567.408	1640780000
			568.197	1643080000
			568.987	1645390000
			569.777	1647690000
			570.567	1650000000
			571.358	1652310000
			572.148	1654610000
			572.939	1656920000
			573.73	1659230000
			574.521	1661540000
			575.312	1663850000
			576.103	1666160000
			576.895	1668470000
			577.687	1670780000
			578.478	1673090000
			579.27	1675400000
			580.062	1677710000
			580.855	1680020000
			581.647	1682340000
			582.44	1684650000
			583.232	1686970000
			584.025	1689280000
			584.818	1691600000
			585.612	1693910000
			586.405	1696230000
			587.199	1698540000
			587.992	1700860000
			588.786	1703180000
			589.58	1705500000
			590.374	1707820000
			591.169	1710140000
			591.963	1712460000
			592.758	1714780000
			593.552	1717100000
			594.347	1719420000
			595.142	1721740000
			595.938	1724060000
			596.733	1726380000
			597.528	1728710000
			598.324	1731030000
			599.12	1733360000
			599.916	1735680000
			600.712	1738010000
			601.508	1740330000
			602.304	1742660000
			603.101	1744980000
			603.898	1747310000
			604.694	1749640000
			605.491	1751970000
			606.289	1754300000
			607.086	1756630000
			607.883	1758950000
			608.681	1761280000
			609.478	1763610000
			610.276	1765950000
			611.074	1768280000
			611.872	1770610000
			612.67	1772940000
			613.469	1775270000
			614.267	1777610000
			615.066	1779940000
			615.865	1782270000
			616.664	1784610000
			617.463	1786940000
			618.262	1789280000
			619.061	1791620000
			619.861	1793950000
			620.66	1796290000
			621.46	1798630000
			622.26	1800960000
			623.06	1803300000
			623.86	1805640000
			624.66	1807980000
			625.46	1810320000
			626.261	1812660000
			627.061	1815000000
			627.862	1817340000
			628.663	1819680000
			629.464	1822020000
			630.265	1824360000
			631.066	1826700000
			631.868	1829050000
			632.669	1831390000
			633.471	1833730000
			634.272	1836080000
			635.074	1838420000
			635.876	1840770000
			636.678	1843110000
			637.48	1845460000
			638.282	1847800000
			639.085	1850150000
			639.887	1852500000
			640.69	1854840000
			641.493	1857190000
			642.295	1859540000
			643.098	1861890000
			643.901	1864230000
			644.704	1866580000
			645.508	1868930000
			646.311	1871280000
			647.115	1873630000
			647.918	1875980000
			648.722	1878330000
			649.525	1880680000
[truncated: 1 more rows]
